# Supplementary material for: Targeted protein degradation via intramolecular bivalent glues
Source: Nature. 2024 Feb 21;627(8002):204–11. doi: 10.1038/s41586-024-07089-6 (PMC10917667; doi:10.1038/s41586-024-07089-6)
Supplement: Supplementary file 4 — TMT expression proteomics results including protein names and accessions, number of unique peptides detected, average abundance across biological triplicates, log2-transformed fold changes compared to DMSO (LFC) and Benjamini–Hochberg corrected −log10-transformed one-way ANOVA P values (log Padj). [file 41586_2024_7089_MOESM4_ESM.xlsx]

## Sheet: Supplementary Table1_Proteomics
Gene	EntrezID	UNIPROT	#Unique_peptides	Abundance_avg_DMSO	Abundance_avg_IBG1	Abundance_avg_dBET6	LFC_IBG1/DMSO	LFC_dBET6/DMSO	logpAdj_IBG1/DMSO	logpAdj_dBET6/DMSO
SACM1L	22908	Q9NTJ5	5	97.9	99.9	102.4	0.03	0.06	0	0.414744
PPP2R5A	100448353; 100605694; 100973399; 101143530; 457716; 5525	Q15172-1	3	99.8	103	100.4	0.05	0.01	0	0
ARFGEF1	10565	Q9Y6D6	37	102.2	101.6	98.5	-0.01	-0.05	0	0
YTHDF1	54915	Q9BYJ9-1	4	99.7	103.1	98	0.05	-0.02	0	0
H1-2	3006	P16403	5	97.2	104.2	102.1	0.1	0.07	0	0
PLK1	5347	P53350	24	116.8	94	83.8	-0.31	-0.48	2.64702	4.63823
NUP62	23636	P37198	10	103	102.6	96.7	-0.01	-0.09	0	0.118279
SORD	6652	Q00796	12	96.7	104.8	102.3	0.12	0.08	0.298708	0.515519
RNF181	51255	Q9P0P0	6	103.1	103.8	90	0.01	-0.2	0	1.10444
PAXBP1	94104	Q9Y5B6	7	99.8	97.4	102.6	-0.04	0.04	0	0
ANKRD13A	88455	Q8IZ07	13	95.4	100.6	101.9	0.08	0.09	0	0
RNF149	284996	Q8NC42	6	112.3	87	88.5	-0.37	-0.34	0.474215	0.852209
RPL5	6125	P46777	14	100.3	98.4	100.5	-0.03	0	0	0
ZNF121	7675	P58317	7	108.7	97	89.7	-0.16	-0.28	0	0.753965
GADD45GIP1	90480	Q8TAE8	7	109.4	103.7	99.5	-0.08	-0.14	0	0
RBM12B	389677	Q8IXT5	36	99.9	99.9	102	0	0.03	0	0
RFK	55312	Q969G6	3	102	90.1	99.5	-0.18	-0.04	0.414139	0
NHP2	55651	Q9NX24	5	101.2	99.5	97	-0.02	-0.06	0	0
MED10	84246	Q9BTT4	4	104.9	105	86.4	0	-0.28	0	0.643541
RPS4X	6191	P62701	10	103	100.3	100.2	-0.04	-0.04	0	0
AJUBA	84962	Q96IF1	7	109.2	98.7	95.5	-0.15	-0.19	0	0.25054
MISP3	113230	Q96FF7	3	107.3	97.2	95.3	-0.14	-0.17	0	0
DCAF13	25879	Q9NV06	11	113.1	100.4	82.4	-0.17	-0.46	1.85992	5.16528
TSPO	706	P30536	3	101	101.4	97.9	0.01	-0.04	0	0
NOTCH1	4851	P46531	3	102.9	77.5	89.2	-0.41	-0.21	0	0
UTP6	55813	Q9NYH9	21	106.8	102.3	87.6	-0.06	-0.29	0.132921	2.69368
RPF2	84154	Q9H7B2	11	107.8	97.9	92.4	-0.14	-0.22	0.309423	1.59583
PCF11	51585	O94913	39	94.8	101.8	94.8	0.1	0	0	0
FLCN	201163	Q8NFG4-1	4	98.3	103.3	81.9	0.07	-0.26	0	0.958784
MGAT2	4247	Q10469	11	99.2	93.5	95.5	-0.08	-0.05	0	0
CRYZL1	473974; 9946	O95825-1	5	96.1	102.9	99.3	0.1	0.05	0	0
ZC3HAV1L	92092	Q96H79	8	94.2	100.8	102	0.1	0.12	0	0.239628
Dnaja1; DNAJA1; LOC109263810; LOC111146318; LOC112645844; LOC112809310	100054696; 100412197; 100592641; 100722445; 100972241; 101098261; 101137391; 101959913; 104674273; 105306409; 105485650; 105539638; 105590085; 105993390; 108175354; 109252049; 109263810; 109681412; 3301; 703765; 746627	P31689-1	4	106.6	93.7	98.2	-0.19	-0.12	0.775398	0.498253
CALM3	801; 805; 808	P62158	10	101.3	100.4	96.6	-0.01	-0.07	0	0
SPCS2	9789	Q15005	9	98.3	102.1	106	0.05	0.11	0	0
PLD6	201164	Q8N2A8	4	112.8	90.9	89.6	-0.31	-0.33	0.212878	0.818184
NAGLU	4669	P54802	6	105.2	99	102.7	-0.09	-0.03	0	0
BET1L	51272	Q9NYM9	5	103	97.6	88.3	-0.08	-0.22	0	0.34373
MYH9	4627; 470200	P35579-1	37	98.3	100.3	100.4	0.03	0.03	0	0
MMUT	4594	P22033	16	99.9	101.8	101.8	0.03	0.03	0	0
CRTAP	10491	O75718	12	103	96.4	101.5	-0.1	-0.02	0	0
GDE1	51573	Q9NZC3	3	97.3	96.5	103.7	-0.01	0.09	0	0
GATAD1	57798	Q8WUU5	5	101	105.8	97.7	0.07	-0.05	0	0
RPP25L	138716	Q8N5L8	4	111.5	98	87.6	-0.19	-0.35	0.421094	1.88466
NA	NA	O43169	6	105.4	101.3	104	-0.06	-0.02	0	0
DLAT	1737	P10515	21	97.9	100.8	99.3	0.04	0.02	0	0.00765618
PSMD3	5709	O43242	11	100.7	98.2	101.4	-0.04	0.01	0	0
ABCD1	215	P33897	6	96.2	97.7	104.7	0.02	0.12	0	0.202662
MRM3	55178	Q9HC36	5	105.6	99	94.2	-0.09	-0.16	0	0.0157153
RPL24	6152	P83731	9	100.6	96.4	98.1	-0.06	-0.04	0	0
NIPSNAP3A	25934	Q9UFN0	5	94.4	100.3	102.8	0.09	0.12	0	0
SEPHS2	22928	Q99611	8	93.9	101.1	102.6	0.11	0.13	0	0
SPAG5	10615	Q96R06	32	104	94.7	95.9	-0.14	-0.12	0.598994	0.57545
MMAB	326625	Q96EY8	8	98.8	100.5	101	0.02	0.03	0	0
TTC1	7265	Q99614	15	99.2	102.2	98.5	0.04	-0.01	0	0
ACTN4	81	O43707	5	98.6	100	102.2	0.02	0.05	0	0.339353
CHAF1B	8208	Q13112	15	99.9	100.2	100.5	0	0.01	0	0
ITGB2	3689	P05107	29	92.8	104	101.7	0.16	0.13	1.17291	1.31217
VPS4A	27183	Q9UN37	11	98.4	101.7	101.8	0.05	0.05	0	0
PDZD8	118987	Q8NEN9	15	97.6	102.2	94.2	0.07	-0.05	0	0
PLOD3	8985	O60568	18	98.7	100.5	101.8	0.03	0.05	0	0
PRKAB1	5564	Q9Y478	3	108.9	103	93.8	-0.08	-0.21	0	0
TPP2	7174	P29144	44	101.5	100.9	102.7	-0.01	0.02	0	0
AKAP1	8165	Q92667	3	101.4	94.4	99.7	-0.1	-0.03	0	0
CEPT1	10390	Q9Y6K0	3	97.2	101.8	101.3	0.07	0.06	0	0
MGME1	92667	Q9BQP7	8	99.1	97.9	105.9	-0.02	0.1	0	0
TNKS1BP1	85456	Q9C0C2	8	101.6	95.9	98.7	-0.08	-0.04	0	0
C4orf33	132321	Q8N1A6	4	106	95.2	104.8	-0.15	-0.02	0	0
QSOX2	169714	Q6ZRP7	12	99.5	99.6	100	0	0.01	0	0
TEC	7006	P42680	15	100.4	99.2	96.7	-0.02	-0.05	0	0
LUC7L3	100172991; 100982097; 101011509; 101146154; 101867464; 104680289; 105524628; 105553246; 105579423; 51747; 703662; 747337	O95232-1	12	100.6	99.3	100.2	-0.02	-0.01	0	0
ABHD14B	84836	Q96IU4	5	94.8	105.2	101.5	0.15	0.1	0.242696	0.0368079
CLPX	10845	O76031	29	100.8	96	98.8	-0.07	-0.03	0	0
TWF2	11344	Q6IBS0	11	96.2	99.9	98.8	0.05	0.04	0	0
METTL1	4234	Q9UBP6	6	99.1	98.1	95.8	-0.01	-0.05	0	0
ZNF3	101152053; 7551	P17036-1	5	102	98.4	99.8	-0.05	-0.03	0	0
RPS14	6208	P62263	8	99.9	95.8	103.9	-0.06	0.06	0	0
RPS25	6230	P62851	6	103.5	99	98.4	-0.06	-0.07	0	0.0895332
SFXN1	94081	Q9H9B4	12	97.5	101	101.9	0.05	0.06	0	0
MPC2	25874	O95563	3	95.7	99.9	100	0.06	0.06	0	0
ABCD4	5826	O14678	6	91.3	106.2	110.4	0.22	0.28	0	0
NA	NA	Q9NUD5	4	106.4	93.6	97.6	-0.18	-0.13	0.459932	0.129012
POLA2	23649	Q14181	7	99.1	97.9	100.6	-0.02	0.02	0	0
DDX50	79009	Q9BQ39	25	99.7	102.2	97.5	0.04	-0.03	0	0
ZFYVE16	9765	Q7Z3T8	12	103	95.2	96.8	-0.11	-0.09	0	0
SMCHD1	23347	A6NHR9-1	4	99.1	100.4	101.7	0.02	0.04	0	0.715625
FARS2	10667	O95363	6	98	102.9	101	0.07	0.04	0	0
CYP1B1	1545	Q16678	11	119.7	81.8	100.3	-0.55	-0.26	1.30272	0.362787
PHAX	51808	Q9H814	9	105.2	102.1	94.3	-0.04	-0.16	0	0.872607
TRMT5	57570	Q32P41	18	101.8	99.2	99.6	-0.04	-0.03	0	0
TASOR2	54906	Q5VWN6-1	13	101	102.2	95.2	0.02	-0.09	0	0
ZNF10	7556	P21506	5	95.4	96.7	97.7	0.02	0.03	0	0
DDX10	1662	Q13206	26	109	99.8	88.1	-0.13	-0.31	0.369304	2.89447
H1-3	3007	P16402	5	97.5	99.7	105.4	0.03	0.11	0	0.52249
CHM	1121	P24386-1	10	99.2	105.7	100.5	0.09	0.02	0	0
TAOK2	NA	Q9UL54-2	5	97.7	100.5	99.4	0.04	0.02	0	0
RNASEH2A	10535	O75792	13	103.5	99.7	99.5	-0.05	-0.06	0.00590523	0
ARSK	153642	Q6UWY0	3	105.3	90	97.8	-0.23	-0.11	0	0
POLR2D	5433	O15514	5	104.5	97.5	90.6	-0.1	-0.21	0.249029	1.11285
CENPH	64946	Q9H3R5	8	103.3	97.9	104.1	-0.08	0.01	0.213762	0
H6PD	9563	O95479	10	91.2	103	102.6	0.18	0.17	0.130141	0.404237
RPN1	6184	P04843	35	99	101.8	100.8	0.04	0.03	0	0.0176253
CYRIB	51571	Q9NUQ9	8	98.4	102.5	99.5	0.06	0.02	0	0
YRDC	79693	Q86U90	8	95.7	108.9	101.6	0.19	0.09	0	0
KIFBP	26128	Q96EK5	17	106.3	98.7	98.5	-0.11	-0.11	0.25213	0.662202
TBC1D22B	55633	Q9NU19	5	97	94.1	104.7	-0.04	0.11	0	0
DPP4	1803	P27487	15	93.6	102.5	107	0.13	0.19	0.0649935	0.733175
RAD54L	8438	Q92698	6	99.3	93.2	99	-0.09	-0.01	0	0
LPP	4026	Q93052	6	95.3	100.5	102	0.08	0.1	0	0
TCIRG1	10312	Q13488	8	94.3	98.3	102.4	0.06	0.12	0	1.01141
NA	NA	P48200	20	103	110.9	91.1	0.11	-0.18	0.0275459	1.29843
SFMBT2	57713	Q5VUG0	5	101.2	95.6	98.1	-0.08	-0.04	0	0
LRATD2	157638	Q96KN1	4	99.6	98.6	96.6	-0.02	-0.04	0	0
RIMOC1	285636	A6NDU8	9	98.1	102.7	97.3	0.07	-0.01	0	0
GTF2F1	2962	P35269	13	99.8	96.8	100.6	-0.04	0.01	0	0
ZWILCH	55055	Q9H900-1	4	103.3	95.8	104	-0.11	0.01	0.244271	0
ANKRD27	84079	Q96NW4	18	101.5	104.5	99.5	0.04	-0.03	0	0
BRAF	673	P15056	5	94.1	111	102	0.24	0.12	0	0
HIKESHI	51501	Q53FT3	4	101	105.1	95.5	0.06	-0.08	0	0
ERCC2	2068	P18074-1	9	98.6	102.5	100.3	0.06	0.03	0.0321698	0
IPO8	10526	O15397-1	6	103.4	99.7	103.4	-0.05	0	0	0
MND1	84057	Q9BWT6	4	112.2	101.3	96	-0.15	-0.23	0	0.555133
DCAF8	100993326; 457434; 50717	Q5TAQ9-1	7	91.8	107.5	100.9	0.23	0.14	0.491527	0.216596
KLHL6	89857	Q8WZ60	4	NA	NA	NA	NA	NA	NA	NA
ATP5F1B	506	P06576	24	93.9	99.1	105.9	0.08	0.17	0.0793065	1.21109
ZFPL1	7542	O95159	3	107.6	99.2	94	-0.12	-0.19	0	0
CBL	867	P22681	19	96.9	102.7	96.8	0.08	0	0	0
TAF5L	100988287; 101137514; 27097; 457807	O75529-1	4	101.2	101.7	96.4	0.01	-0.07	0	0
NDUFS5	4725	O43920	5	98.1	96.3	103.6	-0.03	0.08	0	0
RBM28	55131	Q9NW13-1	7	111.7	96.7	86	-0.21	-0.38	1.49452	3.63461
GLCE	26035	O94923	5	94.6	92.5	93.5	-0.03	-0.02	0	0
ATP13A3	79572	Q9H7F0-1	4	96.5	97.4	109.4	0.01	0.18	0	0.106895
ALAS1	211	P13196	8	117.7	94.4	78.4	-0.32	-0.59	0.768498	2.40638
TPT1	7178	P13693	3	99.3	96.9	104.4	-0.04	0.07	0	0.0327402
USP20	10868	Q9Y2K6	6	89.7	103.8	99.3	0.21	0.15	0	0
VRK1	7443	Q99986	20	98.3	100	103.2	0.03	0.07	0	0.63156
KMT2B	9757	Q9UMN6	19	99.6	100.8	103.1	0.02	0.05	0	0
PURB	5814	Q96QR8	4	99.1	96.2	96.2	-0.04	-0.04	0	0
NCBP1	4686	Q09161	22	103.7	99.9	100.5	-0.05	-0.05	0	0
FBXO22	26263	Q8NEZ5-1	5	101.3	104.2	94.4	0.04	-0.1	0	0
HMX3	340784	A6NHT5	5	116.9	98	76.6	-0.25	-0.61	0	1.3938
HIF1AN	55662	Q9NWT6	8	110.4	101.1	89.1	-0.13	-0.31	0	1.11449
MRPL44	65080	Q9H9J2	8	103.4	100.7	95.9	-0.04	-0.11	0	0
INTS2	57508	Q9H0H0	14	98.6	98.7	99.9	0	0.02	0	0
RABGAP1	23637	Q9Y3P9	10	99.1	103.1	95.1	0.06	-0.06	0	0
RABAC1	10567	Q9UI14	3	93.9	97.5	95.2	0.06	0.02	0	0
ALYREF	10189	Q86V81	7	101.8	100.8	95	-0.01	-0.1	0	0.302818
RBIS	401466	Q8N0T1	3	124.9	82.9	66.3	-0.59	-0.91	1.42927	3.45301
QRSL1	462909; 55278	Q9H0R6-1	5	105.5	95.1	99.5	-0.15	-0.09	0	0
CDCA3	83461	Q99618	7	108.7	91.8	81.9	-0.24	-0.41	0.270924	1.20788
COX6C	1345	P09669	3	100.8	100.7	99.2	0	-0.02	0	0
ALKBH4	54784	Q9NXW9-1	6	101.9	105	94.8	0.04	-0.1	0	0
GNPNAT1	64841	Q96EK6	5	98.1	96.1	103.5	-0.03	0.08	0	0
CEP192	55125	Q8TEP8-3	7	107.1	98	95.6	-0.13	-0.16	0	0.0780481
PIK3CD	5293	O00329	11	98.4	98.9	98.3	0.01	0	0	0
PREB	10113	Q9HCU5	16	99.2	97.2	100.2	-0.03	0.01	0	0
SMYD5	10322	Q6GMV2	5	102	95	106.3	-0.1	0.06	0	0
SCARB2	950	Q14108-1	3	100.1	100.4	99.3	0	-0.01	0	0
ADPRS	54936	Q9NX46	10	95.5	96.1	98.6	0.01	0.05	0	0
CCDC12	151903	Q8WUD4	6	103	98.3	94.8	-0.07	-0.12	0	0
CCDC88C	440193	Q9P219	9	107.2	98.3	96.9	-0.13	-0.15	0	0
NUDT5	11164	Q9UKK9	9	102.2	103.3	100.9	0.02	-0.02	0	0
ERO1A	30001	Q96HE7	19	96.1	102.2	102	0.09	0.09	0	0.157487
SNX30	401548	Q5VWJ9	8	103.8	97.8	89.5	-0.09	-0.21	0	0.344488
BAG3	9531	O95817	15	103.8	95.9	84.3	-0.11	-0.3	0	1.92469
HTT	3064	P42858	51	100.3	98.9	101.5	-0.02	0.02	0	0
UVRAG	7405	Q9P2Y5	10	102.4	102.7	101.1	0	-0.02	0	0
MED13L	23389	Q71F56	16	95.2	103.8	103	0.12	0.11	0	0.0810882
USE1	55850	Q9NZ43-1	5	99.1	100.7	103.2	0.02	0.06	0	0.335463
HNRNPL	3191	P14866	5	99.3	100.6	101.8	0.02	0.04	0	0.149042
PAAT	80007	Q9H8K7	7	97.9	102.2	102.1	0.06	0.06	0	0
NSF	4905	P46459	5	97.8	98.1	101.4	0	0.05	0	0
ZKSCAN1	7586	P17029	7	89	106.6	100.3	0.26	0.17	0.788764	0.325641
MED18	54797	Q9BUE0	4	100.2	105.4	99.9	0.07	-0.01	0	0
CCDC93	54520	Q567U6	20	98.4	93.9	97.3	-0.07	-0.02	0	0
UBE2O	63893	Q9C0C9	35	102.4	98.2	97.5	-0.06	-0.07	0.164101	1.03141
CPSF3	51692	Q9UKF6	22	101.1	97.9	101.9	-0.05	0.01	0	0
GOLPH3	64083	Q9H4A6	8	102.1	98.9	96.9	-0.04	-0.07	0	0
MRPS30	10884	Q9NP92	7	102.4	99.1	101.3	-0.05	-0.01	0	0
LGALS3	3958	P17931	4	94.7	95.5	103.2	0.01	0.12	0	0
TRMT10A	93587	Q8TBZ6	7	97.2	105.6	102.1	0.12	0.07	0	0
HIBADH	11112	P31937	6	93.5	105.7	101	0.18	0.11	0	0.0570018
PLEKHA2	59339	Q9HB19	12	96.7	103.5	102.7	0.1	0.09	0	0
GOLGA2	2801	Q08379	14	98	101.7	98.3	0.05	0	0	0
THUMPD3	25917	Q9BV44	15	103.2	100.8	97	-0.03	-0.09	0	0
LIN7C	55327	Q9NUP9	3	104.3	92.1	96.5	-0.18	-0.11	0	0
PDE6D	5147	O43924	3	98.8	102.2	102	0.05	0.05	0	0
NDUFV3	NA	P56181-2	17	99.4	99.6	97.2	0	-0.03	0	0
ARFGAP2	84364	Q8N6H7	3	100	105.8	97	0.08	-0.04	0	0
KIF4A	101127650; 24137; 747952	O95239-1	4	100.5	99	98.1	-0.02	-0.03	0	0
ARHGAP1	392	Q07960	15	92.6	101.8	101.4	0.14	0.13	0.277896	0.906102
ICE2; NARG2	79664	Q659A1-1	8	100.5	94.4	101.3	-0.09	0.01	0	0
MELTF	4241	P08582-1	6	96.3	100.3	104.5	0.06	0.12	0	0.565553
HNRNPDL; HNRPDL	100973515; 461215; 9987	O14979-1	4	104.1	97.3	97.2	-0.1	-0.1	0.0940472	0.715625
NA	NA	O94761	4	105	103.3	92.9	-0.02	-0.18	0	0
MCEE	84693	Q96PE7	4	97.2	101.8	97	0.07	0	0	0
ASB8	140461	Q9H765	3	80.3	105.4	104.6	0.39	0.38	0	0
AFG1L	246269	Q8WV93	9	96.5	99.8	104.8	0.05	0.12	0	0.270156
TAF2	6873	Q6P1X5	24	102	98.6	98.3	-0.05	-0.05	0	0.0756082
GLMN	11146	Q92990	3	94.5	99.4	99.7	0.07	0.08	0	0
GLT8D1	55830	Q68CQ7-1	3	110.9	99.6	91.3	-0.15	-0.28	0	0.78864
LIN37	55957	Q96GY3	3	97.1	102.2	92.5	0.07	-0.07	0	0
STOM	2040	P27105	6	91.5	95.6	107	0.06	0.23	0	0
SEL1L	6400	Q9UBV2	7	98.4	101	100.5	0.04	0.03	0	0
KCTD5	54442	Q9NXV2	3	99.5	89.9	78.9	-0.15	-0.33	0.0194545	1.53849
ZNF770	54989	Q6IQ21	6	109.8	96.9	85.5	-0.18	-0.36	0	0.990705
CEP290	80184	O15078-1	3	100	97.9	104	-0.03	0.06	0	0
ZNF639	51193	Q9UID6	6	108.7	98.9	92	-0.14	-0.24	0.0770303	0.734907
EIF2B5	8893	Q13144	15	99.7	97.3	102.6	-0.04	0.04	0	0
NELFA	7469	Q9H3P2-1	8	105.2	96.6	97.2	-0.12	-0.11	0	0
ZNF597	146434	Q96LX8	6	95.9	103.2	93.2	0.11	-0.04	0	0
TRIP4	9325	Q15650	20	100.9	99.1	97.9	-0.03	-0.04	0	0
IKBIP	NA	Q70UQ0-4	13	99	98.7	104.9	0	0.08	0	0
JAK1	3716	P23458	16	102.5	98.2	94.4	-0.06	-0.12	0.145518	0.628012
ZHX2	22882	Q9Y6X8	16	104.3	105.2	102.7	0.01	-0.02	0	0
ZNF280C	55609	Q8ND82	14	97.5	98.2	96.7	0.01	-0.01	0	0
FLOT2	2319	Q14254	15	95.4	103.3	101.8	0.12	0.09	0.336783	0.162481
PPP1R35	221908	Q8TAP8	4	107	101.6	91.4	-0.08	-0.23	0	0.751493
ACTR1B	10120	P42025	6	89.1	105.5	104.8	0.24	0.23	0	0.293553
RAE1	8480	P78406	15	97.7	101.7	99.4	0.06	0.02	0	0
NLE1	54475	Q9NVX2	7	101.4	99.8	100.6	-0.02	-0.01	0	0
RIOX1	79697	Q9H6W3	6	101.6	93.4	93.3	-0.12	-0.12	0	0.377311
UBE2V2	7336	Q15819	4	100.4	99	101.3	-0.02	0.01	0	0
RPS9	6203	P46781	15	102.5	98.9	95.7	-0.05	-0.1	0	0
RPS5	6193	P46782	9	100.7	99.2	99.5	-0.02	-0.02	0	0
CCDC82	79780	Q8N4S0	5	102.2	100.8	89.5	-0.02	-0.19	0	0.679658
DNAJC17	55192	Q9NVM6	7	100.5	99.6	106.7	-0.01	0.09	0	0
MRPS36	92259	P82909	4	92.7	97.5	103.3	0.07	0.16	0	0
SPCS1	100174219	Q9Y6A9	3	97.6	101	104.7	0.05	0.1	0	0
LRRC8A	56262	Q8IWT6	10	102.2	97.5	96.9	-0.07	-0.08	0	0
AKR1B1	231	P15121	10	97.2	101.6	101.9	0.06	0.07	0.233388	0.717431
NSMCE2	286053	Q96MF7	8	101.7	94	102.9	-0.11	0.02	0	0
ADRM1	11047	Q16186	7	98.9	98.7	97.7	0	-0.02	0	0
DHX16	8449	O60231	26	100.6	102	99.7	0.02	-0.01	0	0
ERP44	23071	Q9BS26	15	95.9	98.9	101.6	0.04	0.08	0	0.129012
SLC9A1	6548	P19634-1	4	98.2	91.8	90.7	-0.1	-0.12	0	0
SPTLC1	10558	O15269	11	97.9	100.5	103.5	0.04	0.08	0	0
ANKS1A	23294	Q92625	8	103.4	97.8	97.6	-0.08	-0.08	0	0
YARS1	8565	P54577	36	101.3	102.4	100	0.01	-0.02	0	0
POGLUT2	79070	Q6UW63	12	98.1	99.9	100.3	0.03	0.03	0	0
FAM50A	9130	Q14320	6	97	96.9	103.6	0	0.09	0	0
MLF2	8079	Q15773	5	109	94.1	94.9	-0.21	-0.2	0	0
MRPS2	51116	Q9Y399	9	101	95.1	101.9	-0.09	0.01	0	0
APOOL	139322	Q6UXV4	9	95.5	101.5	104.6	0.09	0.13	0	0.585267
PNP	4860	P00491	16	97.8	98.7	100.3	0.01	0.04	0	0
YY1	7528	P25490	9	99.1	97.1	99.1	-0.03	0	0	0
DCAF15	90379	Q66K64	7	110.7	102.4	92.8	-0.11	-0.25	0	0
IVNS1ABP	10625	Q9Y6Y0	4	109.3	108	93.6	-0.02	-0.22	0	0
KCNN4	3783	O15554	3	NA	NA	NA	NA	NA	NA	NA
GNAQ	2776	P50148	7	99.8	99.5	102.1	0	0.03	0	0
CADM4	199731	Q8NFZ8	5	98.7	101	96.1	0.03	-0.04	0	0
CYFIP1	23191	Q7L576-1	6	99.7	102.1	102.8	0.03	0.05	0	0
AASS	10157	Q9UDR5	29	96.8	101.9	102.5	0.07	0.08	0	0.760264
MICU2	221154	Q8IYU8	7	99.5	98.1	98	-0.02	-0.02	0	0
CTR9	9646	Q6PD62	27	101.7	100	98.9	-0.02	-0.04	0	0.0130508
PPIL1	51645	Q9Y3C6	5	102.1	101	101.4	-0.02	-0.01	0	0
TRIM32	22954	Q13049	16	107.8	97.6	95.8	-0.14	-0.17	0	0.0997945
MRPL40	64976	Q9NQ50	8	100.5	93.7	99.5	-0.1	-0.01	0	0
PTPRJ	5795	Q12913-1	4	99.4	95.7	106	-0.05	0.09	0	0
THOC7	80145	Q6I9Y2	10	93.1	92.2	104.5	-0.01	0.17	0	0
AP4B1	10717	Q9Y6B7	6	107.7	97.5	94.4	-0.14	-0.19	0	0
TMEM126A	100978373; 451462; 84233	Q9H061-1	4	101.6	103.8	100.4	0.03	-0.02	0	0
PPID	5481	Q08752	21	102.1	100.3	101.7	-0.02	0	0	0
CFAP20	29105	Q9Y6A4	5	100.2	100.4	96	0	-0.06	0	0
ANAPC1	64682	Q9H1A4	35	99.7	100.8	100.3	0.02	0.01	0	0
SELENOS	55829	Q9BQE4	4	100.7	93.3	92.5	-0.11	-0.12	0	0
CLPP	8192	Q16740	9	93.2	102.6	106.5	0.14	0.19	0.209009	0.939753
APMAP	57136	Q9HDC9	3	101.7	98	98.1	-0.05	-0.05	0	0
MAP3K20	51776	Q9NYL2	14	102.2	101.1	99.6	-0.02	-0.04	0	0
RPL22L1	200916	Q6P5R6	5	110.8	92.5	90.1	-0.26	-0.3	0.322133	1.62038
ZNF593	51042	O00488	4	122.3	94.9	67.5	-0.37	-0.86	0.102625	1.41816
EPB41L2	2037	O43491-1	5	99.1	102	100.7	0.04	0.02	0	0
ANXA1	301	P04083	20	97.1	101.5	103.3	0.06	0.09	0	0.0473317
SIPA1	6494	Q96FS4	21	99.7	94.7	101.5	-0.07	0.03	0	0
NOB1	28987	Q9ULX3	10	115.9	97.5	86.1	-0.25	-0.43	0.0946129	1.65547
NAMPT	10135	P43490	17	93.2	97.4	105.5	0.06	0.18	0	0.192765
TACO1	51204	Q9BSH4	8	94.5	100	101.3	0.08	0.1	0	0
PI4K2A	55361	Q9BTU6	17	103.9	92.9	92.9	-0.16	-0.16	1.94781	2.52138
SPC25	57405	Q9HBM1	9	102.2	105.7	99	0.05	-0.05	0	0
SLC25A32	81034	Q9H2D1	6	106.5	100	92.8	-0.09	-0.2	0	0.126677
DTD1	92675	Q8TEA8	8	93.5	98.7	107.4	0.08	0.2	0	0.0274065
MTCH2	23788	Q9Y6C9	12	93.6	99.7	103.3	0.09	0.14	0	0.515519
NIBAN1	116496	Q9BZQ8	15	99	101.7	103.4	0.04	0.06	0	0.0656081
WASF1	8936	Q92558	8	102.9	97.3	104.2	-0.08	0.02	0	0
MRPS10	55173	P82664	5	94.4	94.6	104.3	0	0.14	0	0.0543532
NCL	4691	P19338	38	98.5	98.1	103.2	-0.01	0.07	0	0.0146542
HMGB1	3146	P09429	4	97.2	99.9	105.8	0.04	0.12	0	1.23674
PALD1	27143	Q9ULE6	19	98.5	99.9	105.4	0.02	0.1	0	0.2038
TM9SF3	56889	Q9HD45	12	97.6	96.4	102.4	-0.02	0.07	0	0
ACP2	53	P11117	5	96.4	103.5	102.9	0.1	0.09	0	0.131371
OXCT1	5019	P55809	9	94.2	101.5	103	0.11	0.13	0.054387	0.50023
EIF2AK3	9451	Q9NZJ5	4	85.8	101.6	96.1	0.24	0.16	0	0
HEXB	3074	P07686	15	98.4	102.2	101.6	0.06	0.05	0.0194545	0
S100A10	6281	P60903	3	95.6	105.6	99.7	0.14	0.06	0	0
CDC123	8872	O75794	8	111.2	89.3	90.6	-0.32	-0.3	0.542914	0.873753
PTGFRN	5738	Q9P2B2	11	105.7	98	96.7	-0.11	-0.13	0	0
SLC39A10	57181	Q9ULF5	5	103.5	103.8	96.9	0	-0.1	0	0
TBL3	10607	Q12788	24	103	100.9	100.1	-0.03	-0.04	0	0
USP1	7398	O94782	14	117	96.9	79	-0.27	-0.57	0.093532	2.40312
DYNLRB1	83658	Q9NP97	5	NA	NA	NA	NA	NA	NA	NA
PRAME	23532	P78395	7	115.2	100.5	99.4	-0.2	-0.21	0.252581	0.911892
MCCC1	56922	Q96RQ3	12	97.2	92.5	108.5	-0.07	0.16	0	0
MINDY3	100604049; 101134614; 102116461; 103237942; 105488208; 105530531; 105583845; 699009; 80013	Q9H8M7-1	4	98.5	99.7	93.6	0.02	-0.07	0	0
TMEM106B	54664	Q9NUM4	5	101.5	97	101.4	-0.07	0	0	0
VANGL2	57216	Q9ULK5	4	96.5	95.5	121.4	-0.02	0.33	0	0
KIFC1	3833	Q9BW19	31	111.2	94.9	84.6	-0.23	-0.39	1.93546	4.62781
COMMD3	23412	Q9UBI1	7	98.2	96.6	104.2	-0.02	0.09	0	0
EIF4EBP2	1979	Q13542	3	92.6	98.1	109.4	0.08	0.24	0	0
GALNT12	79695	Q8IXK2	3	94.9	101.1	101.5	0.09	0.1	0	0
CNOT11	55571	Q9UKZ1	8	100.8	98.3	96.7	-0.04	-0.06	0	0
CYB5R1	51706	Q9UHQ9	11	93.6	96	104.5	0.04	0.16	0	1.21663
RTF1	23168	Q92541	24	99.1	99.1	99.3	0	0	0	0
NOP53	29997	Q9NZM5	8	122.9	89.7	60.4	-0.45	-1.02	1.16081	3.93066
RGS18	64407	Q9NS28	8	102.7	110.9	87.5	0.11	-0.23	0.326576	2.02229
NSL1	25936	Q96IY1	4	94.8	97.8	107.5	0.04	0.18	0	0
SLC25A20	788	O43772	11	98	98.3	101.2	0	0.05	0	0
TTI1	9675	O43156	18	101.7	103.9	102	0.03	0	0	0
CCZ1B	221960; 51622	P86790	16	101.2	94.4	103.6	-0.1	0.03	0.41866	0
PIK3CB	5291	P42338	17	103.6	99.2	98.8	-0.06	-0.07	0	0
ASF1B	55723	Q9NVP2	5	102.3	92.2	94.3	-0.15	-0.12	0.286492	0.422984
MTBP	27085	Q96DY7	10	99.3	111.2	90.9	0.16	-0.13	0.0607748	0
ASCC3	10973	Q8N3C0	33	98.1	99.8	102.2	0.02	0.06	0	1.23695
STAMBP	10617	O95630	4	105.3	105.7	102	0	-0.05	0	0
CBR1	873	P16152	8	98.5	101	100.4	0.04	0.03	0.0508124	0
TMEM131	23505	Q92545	14	100	99.1	104.3	-0.01	0.06	0	0
LRRC8C	84230	Q8TDW0	14	108.8	106.8	94.6	-0.03	-0.2	0	0.0478271
NDUFAF1	51103	Q9Y375	8	96.2	98.5	107.2	0.03	0.16	0	0
SNRPF	6636	P62306	4	93.2	99.7	101.8	0.1	0.13	0	0
MRPL18	29074	Q9H0U6	4	104	96.3	101.4	-0.11	-0.04	0	0
PRKCA	5578	P17252	4	96.6	97.4	103	0.01	0.09	0	0
EIF3G	8666	O75821	13	99.9	97.5	102.7	-0.03	0.04	0	0.180384
CARNMT1	138199	Q8N4J0	8	105.7	95.8	103.1	-0.14	-0.04	0	0
MYO1F	4542	O00160	31	97.3	99.7	102.4	0.04	0.07	0	0.308335
E2F4	1874	Q16254	8	105.5	88.9	96.6	-0.25	-0.13	0	0
FGD4	121512	Q96M96-1	5	96.6	100.9	98.2	0.06	0.02	0	0
PA2G4	5036	Q9UQ80	4	101.1	99.8	101	-0.02	0	0	0
CTTNBP2	83992	Q8WZ74	6	92.5	101.7	98.6	0.14	0.09	0	0
TMEM68	137695	Q96MH6-1	3	92	98.2	101.4	0.09	0.14	0	0.262192
FKBP3	2287	Q00688	11	105.8	103	102.5	-0.04	-0.05	0	0
H2AX	3014	P16104	3	99.7	108.7	105.1	0.13	0.08	0	0
EAPP	55837	Q56P03	4	97	91.8	102.1	-0.08	0.07	0	0
PEG10	23089	Q86TG7-1	4	96	94.4	100.5	-0.02	0.07	0	0
PSMD14	10213	O00487	12	102.1	100.5	97.1	-0.02	-0.07	0	0
RPS2	6187	P15880	14	101.1	98.4	99.7	-0.04	-0.02	0	0
GNPTG	84572	Q9UJJ9	5	96.6	102.8	104.2	0.09	0.11	0	0
NOC2L	26155	Q9Y3T9	21	99.7	100.4	101.6	0.01	0.03	0	0
NEIL3	55247	Q8TAT5	6	103.8	93.7	80.3	-0.15	-0.37	0.0888163	1.34185
MAPKAPK2	9261	P49137	3	99.8	95.4	100.9	-0.07	0.02	0	0
SF3B4	10262	Q15427	5	99.3	91.7	99.9	-0.12	0.01	0	0
APEX2	27301	Q9UBZ4	3	116.2	92.5	71.7	-0.33	-0.7	0	0.487419
ACTBL2	345651	Q562R1	3	96.8	95	102.3	-0.03	0.08	0	0
CIAO2B	51647	Q9Y3D0	3	92.2	108.8	100	0.24	0.12	0.536444	0.0865649
NBEA	26960; 452534	Q8NFP9-1	3	93.8	106.4	96.8	0.18	0.05	0	0
GTPBP10	85865	A4D1E9-1	4	102.9	93	95.9	-0.15	-0.1	0.74594	0.369926
TARS2	80222	Q9BW92	4	99.9	102	101	0.03	0.02	0	0
AKAP17A	8227	Q02040-1	6	103.2	101.3	93.5	-0.03	-0.14	0	0
PPP5C	5536	P53041	21	97.3	99.9	102.6	0.04	0.08	0	0.00451347
RCSD1	92241	Q6JBY9	13	93.8	116.6	96.2	0.31	0.04	1.27701	0
UCHL3	7347	P15374	12	101.5	102.4	101	0.01	-0.01	0	0
RPS3A	6189	P61247	18	101.8	100.4	99.1	-0.02	-0.04	0	0
CHCHD3	54927	Q9NX63	12	101.8	102.9	100.1	0.02	-0.02	0	0
SHCBP1	79801	Q8NEM2	18	103.9	100.5	88.9	-0.05	-0.23	0	0.584158
PRPF3	9129	O43395	15	100.1	98.4	99.5	-0.02	-0.01	0	0
ERGIC2	51290	Q96RQ1	5	95.4	97.1	100.9	0.02	0.08	0	0.0101249
POLR2E	5434	P19388	7	104.5	97.9	92.5	-0.09	-0.18	0.133373	1.30377
RAP2B	5912	P61225	5	110.2	104.7	87.8	-0.07	-0.33	0	0.215038
KPNA6	23633	O60684	6	98.4	100.8	102.8	0.03	0.06	0	0
ICAM1	3383	P05362	8	100.1	100.5	99.2	0.01	-0.01	0	0
RPP38	10557	P78345	11	100.9	100.1	99.7	-0.01	-0.02	0	0
DNAJB14	79982	Q8TBM8	3	103.3	100.8	90.6	-0.04	-0.19	0	0.311246
LRRC42	115353	Q9Y546	9	103	100.9	96.3	-0.03	-0.1	0	0.0921204
GRB2	2885	P62993	5	96.3	100.8	102.9	0.07	0.1	0	0.354627
EEF2	1938	P13639	46	96.9	95.6	105.4	-0.02	0.12	0	1.50981
RAB11FIP5	26056	Q9BXF6	8	96.2	97.5	98.3	0.02	0.03	0	0
SNX33	257364	Q8WV41	6	108.8	99.1	95.3	-0.13	-0.19	0	0
PARS2	25973	Q7L3T8	9	95.4	102.8	100.8	0.11	0.08	0	0
CENPC	1060	Q03188	7	100.6	98	95.9	-0.04	-0.07	0	0
WBP11	51729	Q9Y2W2	19	101.3	97.8	97.9	-0.05	-0.05	0	0
PNMA2	10687	Q9UL42	7	105.7	104.2	94.7	-0.02	-0.16	0	0.665748
UPF2	26019	Q9HAU5	17	99	100.3	98.9	0.02	0	0	0
JUP	3728	P14923	19	107.5	94	109	-0.19	0.02	0.953485	0
DPF2	5977	Q92785	6	100	101.2	90.8	0.02	-0.14	0	0.23915
EXTL3	2137	O43909	8	105.2	96.2	97.8	-0.13	-0.11	0	0
ABCB10	23456	Q9NRK6	19	97.5	99.7	105.8	0.03	0.12	0	0.71663
NA	NA	P51587	9	100.4	99.3	92	-0.01	-0.13	0	0
STN1	79991	Q9H668	3	98.6	104	88.5	0.08	-0.15	0	0
PI4KA	5297	P42356	26	98.1	99.9	106.3	0.03	0.12	0	0.26205
TRUB1	142940	Q8WWH5	11	100.7	97.3	103	-0.05	0.03	0	0
LRRC8B	23507	Q6P9F7	3	NA	NA	NA	NA	NA	NA	NA
TIMM10	26519	P62072	3	87.4	107.2	100.5	0.3	0.2	0	0
RAC2	5880	P15153	3	99.4	102.4	100	0.04	0.01	0	0
CYRIA	81553	Q9H0Q0	10	98.4	99.7	104.9	0.02	0.09	0	0
NDUFA6	100993915; 4700	P56556	6	95.5	100.6	95.9	0.08	0.01	0	0
RPS23	6228	P62266	6	103.5	98.3	102.9	-0.07	-0.01	0	0
SESN2	83667	P58004	6	102.1	86.2	84.1	-0.24	-0.28	0.448776	1.22465
DFFA	1676	O00273-1	3	106.5	108	82.6	0.02	-0.37	0	0.615313
ARCN1	372	P48444	7	100.1	99.2	101.3	-0.01	0.02	0	0
MTHFD1L	25902	Q6UB35-1	19	99.4	96.5	104.3	-0.04	0.07	0	0.259535
ARHGEF6	9459	Q15052	7	99.3	100.5	100.7	0.02	0.02	0	0
MPLKIP	136647	Q8TAP9	4	111	95.6	90.9	-0.22	-0.29	0.262046	0.573469
CNNM4	26504	Q6P4Q7	3	100.7	88.4	95.3	-0.19	-0.08	0.40898	0
RHOG	391	P84095	8	101.1	101.8	100	0.01	-0.01	0	0
SARNP	84324	P82979	9	99.4	101.3	98.8	0.03	-0.01	0	0
SEC23A	10484	Q15436	4	98.5	100.1	102	0.02	0.05	0	0.0802752
AGPAT5	55326	Q9NUQ2	10	98.4	101.9	102.5	0.05	0.06	0	0
HSPA5	3309	P11021	35	96.9	98.2	99.8	0.02	0.04	0	0
SLC33A1	9197	O00400	8	100.2	100.1	98.9	0	-0.02	0	0
ZNF362	149076	Q5T0B9	4	82.3	103.5	109.3	0.33	0.41	0	0
TM9SF2	9375	Q99805	10	95.1	100.4	101.8	0.08	0.1	0	0
UQCRC2	7385	P22695	20	94.9	104.2	105.6	0.13	0.15	0	0
ILF2	3608	Q12905	18	98.6	100.1	100.6	0.02	0.03	0	0
HMGN4	10473	O00479	4	100.7	99.9	99.1	-0.01	-0.02	0	0
SURF6	6838	O75683	10	118.1	98.4	66.6	-0.26	-0.83	0.51889	3.93066
ARMT1	79624	Q9H993	10	102.7	100.5	98.7	-0.03	-0.06	0	0
DENND6A	201627	Q8IWF6	9	101.1	100.1	95.6	-0.01	-0.08	0	0
NA	NA	Q9P2M7-1	8	100	97.9	99.4	-0.03	-0.01	0	0
DAD1	1603	P61803	4	96.9	103.7	101.4	0.1	0.06	0	0
RPP25	54913	Q9BUL9	6	102.7	94.8	99	-0.12	-0.05	0	0
MRPS26	64949	Q9BYN8	8	103.4	94.4	100.4	-0.13	-0.04	0	0
ATP23	91419	Q9Y6H3	3	NA	NA	NA	NA	NA	NA	NA
ZNF609	23060	O15014	20	102.6	106.1	92.3	0.05	-0.15	0	2.00606
TMED9	54732	Q9BVK6	7	105	103.1	101	-0.03	-0.06	0	0
DDX49	54555	Q9Y6V7	7	107.3	99.8	86.5	-0.1	-0.31	1.13462	4.56491
FEM1B	10116	Q9UK73	12	108.6	89.2	81.9	-0.28	-0.41	0.236415	1.81411
LRRC40	55631	Q9H9A6	23	100.3	102.1	101.6	0.03	0.02	0	0
AGGF1	55109	Q8N302-1	4	96.7	98.8	98.6	0.03	0.03	0	0
RAB23	51715	Q9ULC3	7	98.3	95.3	101.1	-0.05	0.04	0	0
LYSMD2	256586	Q8IV50	4	102.6	96.2	98.5	-0.09	-0.06	0	0
ECH1	1891	Q13011	10	92.1	99.7	103.9	0.12	0.17	0	0.771946
CCDC51	79714	Q96ER9	3	98.1	100.3	102.2	0.03	0.06	0	0
PTCD3	55037	Q96EY7-1	15	101.1	97.3	100.9	-0.05	0	0	0
PECR	55825	Q9BY49-1	5	95.8	102.7	104.2	0.1	0.12	0	0
CHP1	11261	Q99653	11	94.3	97.6	103.4	0.05	0.13	0	0.785338
DNAJC16	23341	Q9Y2G8	4	100.3	98.9	94.5	-0.02	-0.09	0	0
OCIAD2	132299	Q56VL3	3	104.6	94.4	106.8	-0.15	0.03	0	0
TST	7263	Q16762	10	96	101.9	95	0.09	-0.02	0	0
POLB	5423	P06746	14	97.7	99.4	95	0.02	-0.04	0	0
SIGIRR	59307	Q6IA17-1	3	97.1	107.7	97.2	0.15	0	0	0
FAM136A	84908	Q96C01	7	98.4	104.3	98.1	0.08	0	0	0
BCS1L	617	Q9Y276	12	99.2	98.2	102.6	-0.01	0.05	0	0
AKT1	207	P31749	4	96.3	101.5	100.8	0.08	0.07	0.0921758	0.582942
FOXK1	221937	P85037-1	6	96.2	100.7	102.3	0.07	0.09	0.0264466	0.546375
EPRS1	2058	P07814	58	99.1	100.5	102.8	0.02	0.05	0	0.955707
WDR46	9277	O15213	15	107.6	98.5	88	-0.13	-0.29	1.54264	4.29225
TFB2M	64216	Q9H5Q4	11	105.9	90	94.5	-0.24	-0.16	0.167203	0.357939
MAPRE1	22919	Q15691	10	99.2	97.4	103.7	-0.03	0.06	0	0.14496
TYK2	7297	P29597	15	96.9	103.4	105.7	0.09	0.13	0	0
RFC3	5983	P40938	4	101.2	99.5	102.3	-0.03	0.02	0	0
HEATR6	63897	Q6AI08	11	98.9	102.5	96.1	0.05	-0.04	0	0
CBX8	57332	Q9HC52	13	100.3	99.1	94.5	-0.02	-0.09	0	0.114205
BPNT2	54928	Q9NX62	8	100.5	98.6	99.9	-0.03	-0.01	0	0
NSUN3	63899	Q9H649	5	108.3	98.1	95.2	-0.14	-0.19	0.023942	0.568258
ZBTB40	9923	Q9NUA8-1	10	102.5	100.4	97.7	-0.03	-0.07	0	0
EEF1AKMT1	221143	Q8WVE0	3	NA	NA	NA	NA	NA	NA	NA
NCBP3	55421	Q53F19	5	103.5	99.9	94.9	-0.05	-0.13	0	1.18429
CHORDC1	26973	Q9UHD1	3	104.5	94.4	103.3	-0.15	-0.02	0.722405	0
RABGGTB	5876	P53611	6	109	95	99.1	-0.2	-0.14	0	0
EIPR1	7260	Q53HC9	8	91.2	104.4	105.9	0.2	0.22	0.345771	0.488846
SAFB2	9667	Q14151	24	103.9	98	99.4	-0.08	-0.06	0.0875788	0.108206
RUVBL1	8607	Q9Y265	5	98.3	100.4	100.9	0.03	0.04	0	0
SAMD4B	55095	Q5PRF9	5	97	102	98.6	0.07	0.02	0	0
PLEKHM2	23207	Q8IWE5	10	95.1	101	96.1	0.09	0.02	0	0
DIMT1	27292	Q9UNQ2	17	105	99.3	97.4	-0.08	-0.11	0	0.594118
MRPS28	28957	Q9Y2Q9	4	101.5	104.2	95.4	0.04	-0.09	0	1.13772
MATR3	9782	P43243	22	99.6	101	102	0.02	0.04	0	0
SKIV2L	6499	Q15477	37	96.2	100.2	102.7	0.06	0.09	0	0.01747
HSPB11	51668	Q9Y547	4	100.5	96.4	104.2	-0.06	0.05	0	0
MAN2A1	4124	Q16706	18	94	94.8	102.5	0.01	0.13	0	0.0861719
FLYWCH2	114984	Q96CP2	6	99.1	103.3	95.3	0.06	-0.06	0	0
RPL38	6169	P63173	4	105.7	101.4	100	-0.06	-0.08	0	0
LPGAT1	9926	Q92604	3	96.7	100.8	101.6	0.06	0.07	0	0
RASAL3	64926	Q86YV0	4	98.9	99.1	102	0	0.04	0	0.259107
MVK	4598	Q03426	10	100.5	100.4	98.9	0	-0.02	0	0
TIMM9	26520	Q9Y5J7	5	94.3	99	92.5	0.07	-0.03	0	0
DCTN6	10671	O00399	5	108.2	96.5	98.1	-0.17	-0.14	0.105444	0.434657
CEP135	9662	Q66GS9-1	17	101.6	93.2	103.8	-0.12	0.03	0.728682	0
EIF2S3	1968	P41091	4	97.8	99.7	104.3	0.03	0.09	0	0.91975
FAF2	23197	Q96CS3	11	101.1	101.7	99.2	0.01	-0.03	0	0
TBC1D10B	26000	Q4KMP7	8	100.3	104.1	99	0.05	-0.02	0	0
MCUB	55013	Q9NWR8	6	92.2	102	104.9	0.15	0.19	0	0.627479
DNAJC14	85406	Q6Y2X3	4	101.7	98.1	103.8	-0.05	0.03	0	0
PCLAF	100614685; 100975293; 9768	Q15004-1	6	104.3	79.8	105.6	-0.39	0.02	0.558061	0
CPPED1	55313	Q9BRF8-1	3	96.3	100.1	100.3	0.06	0.06	0	0
NUFIP1	26747	Q9UHK0	5	101.1	98.6	89.6	-0.04	-0.17	0	0.0636932
NA	NA	Q9BQE5	5	107.9	104.3	94.9	-0.05	-0.19	0	0.524651
RPIA	22934	P49247	12	98.4	100.1	108.5	0.03	0.14	0	1.12268
AAMP	14	Q13685	10	105.4	91.6	91.6	-0.2	-0.2	0.536444	1.10109
PPIG	9360	Q13427	3	100.1	109.4	95.3	0.13	-0.07	0	0
F8A1; F8A2; F8A3	474383; 474384; 8263	P23610	4	102	96.1	101.1	-0.09	-0.01	0	0
SLC25A4	291	P12235	3	101.5	97	101.7	-0.07	0	0	0
TIMM21	29090	Q9BVV7	7	100.8	102.7	99.3	0.03	-0.02	0	0
PSMF1	9491	Q92530	4	102.7	95.2	98.2	-0.11	-0.06	0	0
RBM25	100968641; 101133379; 453012; 58517	P49756-1	13	101.2	96	98.8	-0.08	-0.04	0.0673795	0
UBQLN4	56893	Q9NRR5-1	4	102.4	94.1	109.9	-0.12	0.1	0	0
IRF2BP1	26145	Q8IU81	21	99.3	100.5	98.3	0.02	-0.01	0	0
TGS1	96764	Q96RS0	16	108.7	99.8	88.6	-0.12	-0.29	0.119272	1.91353
NDUFAF7	55471	Q7L592	4	95.9	101.9	100.6	0.09	0.07	0	0
CLN5	1203	O75503	5	108.5	96.8	95.8	-0.16	-0.18	0	0
STX17	55014	P56962	7	103.2	100.5	100.4	-0.04	-0.04	0	0
SRSF9	8683	Q13242	13	101.4	100.9	103.2	-0.01	0.02	0	0
CCDC124	115098	Q96CT7	12	106.5	97.6	94.9	-0.13	-0.17	0	0.364016
KLHL11	55175	Q9NVR0	10	113.2	90.1	77.3	-0.33	-0.55	0.467099	2.05856
HAPLN3	145864	Q96S86	3	98.2	111.9	94.5	0.19	-0.05	0	0
TTLL12	23170	Q14166	22	101.3	101	99.9	-0.01	-0.02	0	0
ARMCX3	51566	Q9UH62	10	104.6	99.1	94.9	-0.08	-0.14	0	0.142301
TBCEL	219899	Q5QJ74	8	104.4	105.7	93.6	0.02	-0.16	0	0.0418765
NDFIP1	80762	Q9BT67	3	115.5	87.7	99.5	-0.4	-0.22	0.270924	0
UBR1	197131	Q8IWV7-1	15	99.2	102.8	101.4	0.05	0.03	0	0
GNL2	29889	Q13823	24	114.7	94.2	73.7	-0.28	-0.64	1.58549	4.45488
SLC25A1	6576	P53007	8	93.4	100.1	101.6	0.1	0.12	1.23731	2.10845
CHPF2	54480	Q9P2E5-1	4	96.2	93.6	99.8	-0.04	0.05	0	0
EMC8	10328	O43402	4	100.2	97.8	98.9	-0.03	-0.02	0	0
EEPD1	80820	Q7L9B9	4	86.4	86	92.2	-0.01	0.09	0	0
ZBTB21	49854	Q9ULJ3	3	101.9	98.9	100.9	-0.04	-0.01	0	0
GPCPD1	56261	Q9NPB8	15	97.5	102.9	103.6	0.08	0.09	0	0.215366
COPG2	26958	Q9UBF2	5	98.1	101.4	102.6	0.05	0.06	0.618885	1.07309
SPG7	6687	Q9UQ90	8	98.1	100.1	99.7	0.03	0.02	0	0
CTCF	100445263; 100982711; 10664; 454169	P49711-1	6	100	97	101.2	-0.04	0.02	0	0
MESD	23184	Q14696	9	100.7	99.1	98	-0.02	-0.04	0	0
GHITM	27069	Q9H3K2	6	90.3	101.9	103.7	0.17	0.2	1.01343	1.73881
HEXIM1	10614	O94992	5	106.6	85.7	91.4	-0.32	-0.22	0.239917	0.0608646
PITX1	5307	P78337	3	118.5	99.1	86.6	-0.26	-0.45	0.768768	2.01502
ATOX1	475	O00244	4	84	102.2	97.8	0.28	0.22	0	0
MRPL12	6182	P52815	7	105.8	101.6	99.3	-0.06	-0.09	0	0
PIP4K2B	8396	P78356	4	98.3	99	97.9	0.01	-0.01	0	0
NOL9	79707	Q5SY16	15	99.6	95.5	101.7	-0.06	0.03	0	0
MIB1	57534	Q86YT6	12	97.6	98.6	99.8	0.01	0.03	0	0
GAPDH; HEL-S-162eP; LOC117800120	100978702; 100991849; 101154517; 2597; 451783	P04406-1	4	96.1	101.9	103.9	0.08	0.11	0	0.0633087
TMPO	7112	P42167	6	99.8	99.8	100.4	0	0.01	0	0
SNW1	22938	Q13573	21	108.9	101.1	92	-0.11	-0.24	0.119272	2.14214
IGF2BP3	10643	O00425	12	101	102.7	99.1	0.02	-0.03	0	0
TXNIP	10628	Q9H3M7	4	87.4	95.8	113.9	0.13	0.38	0.0171968	1.5963
FBXO42	54455	Q6P3S6	5	103.9	101.2	90.9	-0.04	-0.19	0	0.263792
CDS2	8760	O95674-1	5	91.5	101.5	102.9	0.15	0.17	0	0.220982
TBKBP1	9755	A7MCY6-1	4	109.1	95.7	96.1	-0.19	-0.18	0.0545042	0.101784
MRC2	9902	Q9UBG0	13	96.9	102.5	103.9	0.08	0.1	0	0.61698
KHSRP	8570	Q92945	31	98.6	101.3	99.2	0.04	0.01	0	0
PSMA6	5687	P60900	3	100	98.5	102.8	-0.02	0.04	0	0
CWC15	51503	Q9P013	7	103.4	100.1	94.1	-0.05	-0.14	0	0.473891
PEAK1	79834	Q9H792	13	96.4	95.2	94.1	-0.02	-0.03	0	0
BASP1	10409	P80723	3	97.4	101.8	97.5	0.06	0	0	0
SREK1	NA	Q8WXA9-2	3	100.8	97.5	94.4	-0.05	-0.1	0	0
EIF5B	9669	O60841	52	98.2	100.2	100.4	0.03	0.03	0	0
YWHAG	7532	P61981	10	101.5	99.8	104.8	-0.02	0.05	0	0
BUD13	84811	Q9BRD0	4	103.9	103.5	94.9	-0.01	-0.13	0	1.31995
PNPLA2	57104	Q96AD5-1	4	92.5	88.6	105.8	-0.06	0.19	0	0
RIOK1	83732	Q9BRS2	10	101.7	94.2	97.1	-0.11	-0.07	0.119016	0
MEPCE	56257	Q7L2J0-1	15	103.7	94.3	92.9	-0.14	-0.16	1.43375	2.56111
TOR1AIP2	163590	Q8NFQ8	10	89	98.2	99.6	0.14	0.16	0	0.100453
HECTD3	79654	Q5T447	8	102.3	105.1	98.4	0.04	-0.06	0	0
AKAP8	10270	O43823	19	101.6	101.5	98.3	0	-0.05	0	0
CBR3	874	O75828	10	102.3	101.1	98.5	-0.02	-0.05	0	0
CHAC2	494143	Q8WUX2	6	98.2	98.5	98.2	0	0	0	0
HADHA	3030	P40939	25	94.8	100.2	103.3	0.08	0.12	0.975122	1.81669
ANKRD52	283373	Q8NB46	8	109.5	94.5	90.8	-0.21	-0.27	0.603531	1.13886
MED9	55090	Q9NWA0	3	83.3	96.7	97.4	0.21	0.23	0	0
RAB33B	83452	Q9H082	3	108.4	93.6	98.3	-0.21	-0.14	0.160665	0
TRIM58	25893	Q8NG06	3	102.2	95	106.6	-0.11	0.06	0	0
PMPCA	23203	Q10713	9	99.8	100.7	101.3	0.01	0.02	0	0
ERN1	2081	O75460	3	NA	NA	NA	NA	NA	NA	NA
SF3A3	10946	Q12874	17	99	96.3	100.6	-0.04	0.02	0	0
LARP1	23367	Q6PKG0-1	6	99.6	100.2	101.8	0.01	0.03	0	0.0157153
KDM3A	55818	Q9Y4C1	31	96.9	107.8	91.6	0.15	-0.08	0	0
LPCAT4	254531	Q643R3	6	89.8	107.2	109.3	0.26	0.28	0.102625	0.192765
IGF2R	3482	P11717	60	96.8	103.8	100.3	0.1	0.05	1.33913	0.117508
TXLNG	55787	Q9NUQ3-1	4	102.9	97.7	97.7	-0.07	-0.07	0.115925	0.217853
SC5D	6309	O75845	4	107.6	100.7	87.9	-0.1	-0.29	0	0.991805
SMAP	10944	O00193	5	101.5	103.7	96.6	0.03	-0.07	0	0
BACH1	571	O14867	4	93.7	97.4	102.1	0.06	0.12	0	0
GATC	283459	O43716	4	107.8	102.3	93	-0.08	-0.21	0	0
YBX1	4904	P67809	8	105.6	96.4	95.8	-0.13	-0.14	0.0430074	0.465472
BORCS6	54785	Q96GS4	5	101.9	87.1	99.1	-0.23	-0.04	0	0
ABCE1	6059	P61221	26	101.5	100.8	100.5	-0.01	-0.02	0	0
PCBP1	5093	Q15365	12	101.5	100.6	100.4	-0.01	-0.02	0	0
EMC6	83460	Q9BV81	3	104.3	98.1	99.8	-0.09	-0.06	0	0
TSR3	115939	Q9UJK0	3	100.9	98.2	97.2	-0.04	-0.05	0	0
MRPS7	51081	Q9Y2R9	12	98.2	95.7	103	-0.04	0.07	0	0
LCP2	3937	Q13094	17	102.3	100.9	99.4	-0.02	-0.04	0	0
ZBTB33	10009	Q86T24	7	106.9	96.5	96.6	-0.15	-0.15	0.293762	0.769683
APOBEC3G	60489	Q9HC16	5	99.4	100.1	97.4	0.01	-0.03	0	0
NA	NA	Q96SB3	17	111.4	99	87.5	-0.17	-0.35	0.101684	1.39714
COX4I1	1327	P13073	9	101.1	100.9	101.4	0	0	0	0
QRICH1	54870	Q2TAL8	14	101.7	99.4	98.3	-0.03	-0.05	0	0.0484755
BRMS1	25855	Q9HCU9	8	102.9	100.5	103.6	-0.03	0.01	0	0
NARS1	4677	O43776	13	102.6	103.3	101.2	0.01	-0.02	0	0
LENG9	94059	Q96B70	6	94.9	97.8	101.3	0.04	0.09	0	0
FN3K	64122	Q9H479	10	97.7	103.2	99.6	0.08	0.03	0	0
NAA16	79612	Q6N069	7	100.2	95.7	98.8	-0.07	-0.02	0.109362	0
ACAT1	38	P24752	16	95.6	103	103.5	0.11	0.11	0.436428	0.754624
MRPL15	29088	Q9P015	14	111.9	94.3	97.2	-0.25	-0.2	0	0
FUCA2	2519	Q9BTY2	4	96.1	98.6	101.8	0.04	0.08	0	0
NDUFAF4	29078	Q9P032	7	100.7	99.6	101.9	-0.02	0.02	0	0
TRPM7	54822	Q96QT4	8	102	96.9	101.2	-0.07	-0.01	0	0
SFPQ	100445899; 469274; 6421	P23246-1	5	101	97.4	102	-0.05	0.01	0	0
VPS33B	26276	Q9H267	3	96.9	102	99.5	0.07	0.04	0	0
KBTBD7	84078	Q8WVZ9	3	127.4	90.1	73.8	-0.5	-0.79	1.31246	2.85407
GTF3C2	100989894; 2976; 459097	Q8WUA4-1	10	103.2	102.3	99.6	-0.01	-0.05	0	0
TXNDC17	84817	Q9BRA2	7	96.5	99.9	102.3	0.05	0.08	0	0
DPM1	8813	O60762	9	97.3	102.2	103.5	0.07	0.09	0	0
CSNK1E	102800317; 1454	P49674	7	110.2	97.8	92.3	-0.17	-0.26	0.244271	1.58929
NA	NA	Q6DD87	8	108.2	103.5	99.1	-0.06	-0.13	0	0
FAM126B	285172	Q8IXS8	6	110.4	90.9	93.2	-0.28	-0.24	0.255586	0.348414
UQCRH	7388	P07919	3	101.5	109	104.9	0.1	0.05	0	0
KAT6A	7994	Q92794	19	102.4	97	96.4	-0.08	-0.09	0	0.208942
ECPAS	NA	Q5VYK3	56	100.6	101	101.4	0.01	0.01	0	0
PSMB4	5692	P28070	7	97.9	103.1	101.1	0.07	0.05	0	0
VEZF1	7716	Q14119	5	103.2	95.7	92.7	-0.11	-0.15	0	0
STX8	9482	Q9UNK0	4	98.7	103.5	96.5	0.07	-0.03	0	0
DHODH	1723	Q02127	14	97.6	100.7	103.3	0.04	0.08	0	0.605998
C17orf75	64149	Q9HAS0	10	103.3	99.4	101.3	-0.06	-0.03	0	0
CD53	963	P19397	4	100.5	97	104.4	-0.05	0.06	0	0
C1QBP	708	Q07021	7	94.6	102.1	104.4	0.11	0.14	0	0
TRIP11	9321	Q15643	50	98.1	105.8	95.5	0.11	-0.04	0.0230207	0
MRPL45	NA	Q9BRJ2	13	99.8	98.3	102.2	-0.02	0.03	0	0
CSNK2A2	1459	P19784	15	99.4	99.5	100.2	0	0.01	0	0
DPY19L1	23333	Q2PZI1-1	4	87.4	101.4	100.6	0.22	0.2	0	0.0157153
APRT	100990412; 353; 736305	P07741-1	3	96.2	104.2	103.7	0.12	0.11	1.22179	1.2378
FHL3	2275	Q13643	6	97.6	99.7	92	0.03	-0.09	0	0
HNRNPF	3185	P52597	14	99.1	98	100.4	-0.02	0.02	0	0
SEC24C	9632	P53992	19	98.5	98.2	98.1	0	-0.01	0	0
ZMYM2	7750	Q9UBW7	21	97.9	102.3	100.9	0.06	0.04	0	0
XRCC6	2547	P12956	3	95.1	101.5	102.8	0.09	0.11	1.00807	2.31269
PIAS4	51588	Q8N2W9	9	107.8	97.5	87.1	-0.14	-0.31	0.556042	2.911
DPCD	25911	Q9BVM2	5	90	104.3	101.7	0.21	0.18	0.421094	0.575204
PTPRCAP	5790	Q14761	4	96.5	84.6	102.3	-0.19	0.08	0	0
EPC2	26122	Q52LR7	8	111.1	92.9	95.8	-0.26	-0.21	0.300257	0.323025
AHSA1	10598	O95433	4	101.7	102.7	99.4	0.01	-0.03	0	0
NOL7	100984932; 462443; 51406	Q9UMY1-1	3	111.2	98.9	80.2	-0.17	-0.47	0.314822	2.9632
SUPV3L1	6832	Q8IYB8	21	96.8	102.4	101.5	0.08	0.07	0.160665	0.148542
NA	NA	O75396	9	101.8	101.6	103.5	0	0.02	0	0
HOOK3	84376	Q86VS8	28	101.4	96.9	99.5	-0.06	-0.03	0	0
NOM1	64434	Q5C9Z4	21	100.5	98.8	92.6	-0.02	-0.12	0	0.453648
UBE3D	90025	Q7Z6J8	3	109.4	94.2	103.7	-0.22	-0.08	0	0
GIGYF1	NA	O75420	6	105.2	100.9	91.5	-0.06	-0.2	0	0
UNC119B	84747	A6NIH7	6	103.7	99.3	95	-0.06	-0.13	0	0
CSK	1445	P41240	21	98.1	103.3	101.3	0.07	0.05	0.0945244	0
RPL22	6146	P35268	4	93.2	101.6	100.6	0.12	0.11	0	0.155734
RPL21	6144	P46778	9	100.8	96.2	100	-0.07	-0.01	0	0
TIMMDC1	51300	Q9NPL8	9	105.5	104.7	98	-0.01	-0.11	0	0.0763115
CWF19L1	55280	Q69YN2-1	3	100.2	102.2	103.4	0.03	0.05	0	0
BORCS5	100991686; 101145378; 118426	Q969J3-1	3	95.4	102.2	97.2	0.1	0.03	0	0
IFT172	26160	Q9UG01	5	98.4	97.5	107.7	-0.01	0.13	0	0
PRDX4	10549	Q13162	8	93.9	102.2	104.5	0.12	0.16	0.302138	0.706256
ERCC5	2073	P28715-1	7	102.2	100.8	94.5	-0.02	-0.11	0	0.0399626
ZFAND3	60685	Q9H8U3	4	104.5	100.6	92.1	-0.06	-0.18	0	0
FOXRED2	80020	Q8IWF2	4	100.8	93	97.8	-0.12	-0.04	0	0
UGGT2	55757	Q9NYU1	11	92.2	101.8	101.6	0.14	0.14	0	0
ARHGAP35	2909	Q9NRY4	25	100.9	100.7	98.4	0	-0.04	0	0
PDLIM1	9124	O00151	15	100.2	98.7	101.5	-0.02	0.02	0	0
EDC3	80153	Q96F86	14	99.3	101.9	97.5	0.04	-0.03	0	0
TIMM13	26517	Q9Y5L4	3	101.1	97.1	96.2	-0.06	-0.07	0	0
RDH13	112724	Q8NBN7	6	103.7	96.3	102.5	-0.11	-0.02	0	0
PGM1	5236	P36871-1	4	97	102.3	101.8	0.08	0.07	0.0684114	0.489349
CDKAL1	54901	Q5VV42	3	94.4	108.4	102.8	0.2	0.12	0.821662	0.462145
CDC34	997	P49427	5	106.3	90.5	91.3	-0.23	-0.22	1.29215	1.37074
TFAP4	7023	Q01664	11	114.7	93	94.6	-0.3	-0.28	0.77884	1.01141
KIF18A	81930	Q8NI77	7	98.3	105.4	90.7	0.1	-0.12	0	0.011673
RGS19	10287	P49795	4	104.5	92.9	93.5	-0.17	-0.16	0	0
SQLE	6713	Q14534	14	112.3	89.9	89.5	-0.32	-0.33	0.747708	1.47487
EMC7	56851	Q9NPA0	7	101.1	99.2	98.8	-0.03	-0.03	0	0
TEX264	51368	Q9Y6I9	11	103.2	101.5	95.4	-0.02	-0.11	0	0.366401
IFI44	10561	Q8TCB0	7	110.4	91.4	105.3	-0.27	-0.07	0.185663	0
RPL32	6161	P62910	6	99.8	98.6	97	-0.02	-0.04	0	0
PDSS2	57107	Q86YH6-1	5	97	102	103.2	0.07	0.09	0	0
ATPAF2	91647	Q8N5M1	6	95.1	105	103.7	0.14	0.12	0	0.00276126
ERLIN2	100173353; 100994817; 101143025; 11160; 464112	O94905-1	12	98.4	101.4	100.5	0.04	0.03	0	0
NA	NA	Q8IXJ9	5	98.1	100.6	97.4	0.04	-0.01	0	0
POFUT1	23509; 449504	Q9H488-1	3	93.8	102.7	101.9	0.13	0.12	0	0
KCTD9	54793	Q7L273	8	109.4	103.6	88.3	-0.08	-0.31	0	1.19946
ERH	2079	P84090	3	97	100.2	95.9	0.05	-0.02	0	0
RFT1	91869	Q96AA3	10	99.6	101.2	103.3	0.02	0.05	0	0
PRPF31	26121	Q8WWY3	4	100.1	104.6	98	0.06	-0.03	0	0
RPL7A	6130	P62424	15	105.3	101	94.6	-0.06	-0.15	0	0.805025
TOMM70	9868	O94826	26	97.9	99.5	102.9	0.02	0.07	0	0.0265074
STBD1	8987	O95210	3	100.3	99	100.3	-0.02	0	0	0
LRWD1	222229	Q9UFC0	15	98.3	103.2	101.1	0.07	0.04	0	0.239034
LMNB2	84823	Q03252	37	100.7	99.9	100.6	-0.01	0	0	0
POLR3A	11128	O14802	46	98.8	98.7	101.1	0	0.03	0	0
EIF2D	1939	P41214	5	101.3	100.6	100.3	-0.01	-0.01	0	0
TRIM65	201292	Q6PJ69	9	103.5	101.9	97	-0.02	-0.09	0	0
CMBL	134147	Q96DG6	8	97.7	108	101.6	0.14	0.06	0.972815	0.129012
RPA1	6117	P27694	25	98.4	101.6	100.8	0.05	0.03	0	0
POP7	10248	O75817	4	111.9	95.4	90.4	-0.23	-0.31	1.43375	2.97538
CWC22	57703	Q9HCG8	23	101.8	101.6	99.7	0	-0.03	0	0
PDCD10	11235	Q9BUL8	9	98.8	99.9	99.8	0.02	0.01	0	0
TRIM47	91107	Q96LD4	6	102.9	101.3	95.2	-0.02	-0.11	0	0.0903922
RCC2	55920	Q9P258	24	97.3	98.6	99.4	0.02	0.03	0	0
FAR1	84188	Q8WVX9	13	100.6	100.3	104.8	0	0.06	0	0
NUDT16L1	100455212; 84309	Q9BRJ7-1	4	100.7	90.9	97.4	-0.15	-0.05	0	0
RNPEPL1	57140	Q9HAU8	3	113.1	92.6	108.3	-0.29	-0.06	0	0
TTF1	7270	Q15361	14	101.7	99.9	97.1	-0.03	-0.07	0	0
C16orf58; RUSF1	64755	Q96GQ5-1	4	86.9	101	109.3	0.22	0.33	0.482477	1.30707
NFIL3	4783	Q16649	5	94.5	72.9	76.3	-0.37	-0.31	0.00424449	0.227316
HINT1	3094	P49773	7	98.6	102	100.5	0.05	0.03	0	0
TTC5	91875	Q8N0Z6	12	100.2	100.7	102	0.01	0.03	0	0
RPL27	6155	P61353	6	98.9	101.3	95.9	0.04	-0.04	0	0
PIN1	5300	Q13526	7	100	101.6	102.3	0.02	0.03	0	0
UQCRQ	27089	O14949	6	96.8	99.8	101.7	0.04	0.07	0	0
RAD21	5885	O60216	24	97	98.3	100	0.02	0.04	0	0
CORO1B	57175	Q9BR76	10	98.2	97.9	104.8	0	0.09	0	0.00123697
DDHD2	23259	O94830	4	101.3	97.7	105.2	-0.05	0.05	0	0
EFCAB14	9813	O75071	5	101.1	106.3	99.9	0.07	-0.02	0	0
SEC63	11231	Q9UGP8	23	95.8	102.8	104.4	0.1	0.12	0.213507	1.47487
STING1	340061	Q86WV6	6	99.6	96.7	98.7	-0.04	-0.01	0	0
EPHX1	2052	P07099	9	96.5	96.7	100	0	0.05	0	0
PGP	283871	A6NDG6	11	102.2	97.9	99.9	-0.06	-0.03	0	0
CBX5	23468	P45973	11	98.3	103.1	100.9	0.07	0.04	0	0
PUS7L	83448	Q9H0K6	5	105	92.2	105.2	-0.19	0	0	0
SBDS	51119	Q9Y3A5	20	99.1	95.9	92.6	-0.05	-0.1	0	0.214829
PFN1	5216	P07737	4	91.9	99.4	105.7	0.11	0.2	0.474215	1.88466
XPO7	23039	Q9UIA9	37	99.8	100.8	102.4	0.01	0.04	0	0.0279363
HIBCH	26275	Q6NVY1	4	95.4	101.8	102.5	0.09	0.1	1.5327	2.75609
SRP14	6727	P37108	7	99.1	102.8	102	0.05	0.04	0	0
ATG2B	55102	Q96BY7	19	105	99	99.9	-0.08	-0.07	0	0
NUP210	23225	Q8TEM1-1	21	96.1	103.9	104.4	0.11	0.12	0.0640851	0.551065
NADSYN1	55191	Q6IA69	4	101.4	100.7	101.1	-0.01	0	0	0
ABRAXAS2	23172	Q15018	14	103.5	101.7	95.2	-0.03	-0.12	0	0.49649
WDR11	55717	Q9BZH6	26	96.5	100.7	104.8	0.06	0.12	0.186124	1.29843
MTA2	9219	O94776	10	101.9	99.5	101	-0.03	-0.01	0	0
MCAT	27349	Q8IVS2	7	98.7	100.1	98.8	0.02	0	0	0
MMAA	166785	Q8IVH4	7	97.3	97.8	105.2	0.01	0.11	0	0
LAMTOR1	55004	Q6IAA8	5	99.7	102.7	94.4	0.04	-0.08	0	0
UTP25	27042	Q68CQ4	25	99.8	95.7	97.7	-0.06	-0.03	0	0
OTUB1	55611	Q96FW1	7	99.7	102	102.1	0.03	0.03	0	0
GPSM2	29899	P81274	4	96.9	96.8	88.1	0	-0.14	0	0.285434
WDR18	57418	Q9BV38	13	100.9	100.9	100.9	0	0	0	0
CYTH4	27128	Q9UIA0	6	109.8	123.1	82.2	0.16	-0.42	0	1.13512
RPL30	6156	P62888	7	101.3	95.6	99.2	-0.08	-0.03	0	0
TACC3	10460	Q9Y6A5	22	101.7	98.3	91.5	-0.05	-0.15	0	1.45823
COLGALT1	79709	Q8NBJ5	17	98.1	99.1	102.8	0.02	0.07	0	0.363497
HPS6	79803	Q86YV9	14	104	101	91.8	-0.04	-0.18	0	1.13784
THAP4	51078	Q8WY91	4	93.1	106.1	96	0.19	0.04	0	0
KIF2C	11004	Q99661-1	3	103.4	95.7	96	-0.11	-0.11	0.775398	1.36079
UTP3	57050	Q9NQZ2	9	103.1	99.5	94.3	-0.05	-0.13	0	0.990502
PPP4C	5531	P60510	7	104.4	100.3	100.1	-0.06	-0.06	0	0
CKB	1152	P12277	16	94.9	98.7	105.5	0.06	0.15	0	0.394693
RARS1	5917	P54136-1	3	100.3	99.3	98.4	-0.02	-0.03	0	0
AKIRIN2	55122	Q53H80	3	117.1	97.4	59.2	-0.27	-0.98	0	1.7892
CUL4A	107968010; 8451	Q13619-1	3	101.8	101.5	99.1	0	-0.04	0	0.0132981
CYB5R4	51167	Q7L1T6	9	93.4	97.3	102.1	0.06	0.13	0	0
EIF3H	8667	O15372	16	101	97.2	103	-0.06	0.03	0	0
TFAM	7019	Q00059	3	95.5	100.8	102.4	0.08	0.1	0.589582	1.49041
RAB13	5872	P51153	8	101.9	98.6	102	-0.05	0	0	0
BANF1	8815	O75531	3	97.5	109.5	92.5	0.17	-0.08	0	0
PDIA3	2923	P30101	32	97.3	100.1	101.2	0.04	0.06	0.0819992	0.934497
RAB21	23011	Q9UL25	9	103.4	96.6	100.6	-0.1	-0.04	0	0
EIF2S1	1965	P05198	23	95.3	94.7	98	-0.01	0.04	0	0
WDFY1	57590	Q8IWB7	11	101	100.2	104	-0.01	0.04	0	0.0197474
NDC80	10403	O14777	25	114.3	101.1	84.6	-0.18	-0.43	1.57453	4.9141
B3GALT6	126792	Q96L58	6	107	97.1	97.2	-0.14	-0.14	0	0.226031
MALSU1	115416	Q96EH3	3	113	89.3	90.5	-0.34	-0.32	0.756322	0.665094
CCNB2	9133	O95067	8	114.8	87.8	87.8	-0.39	-0.39	0.719159	1.3524
KATNB1	10300	Q9BVA0	13	97.6	98.6	105.7	0.02	0.12	0	0.404197
COPS4	51138	Q9BT78	4	101	101.2	101.2	0	0	0	0
SLC25A24	29957	Q6NUK1	3	94.4	101.6	103.5	0.11	0.13	0	0.526447
TSNAX	7257	Q99598	15	95.7	101.1	102.8	0.08	0.1	0	0.404237
EEF1B2	1933	P24534	10	101.9	96.2	100.5	-0.08	-0.02	0	0
DUSP23	54935	Q9BVJ7	4	98.8	89.2	100.8	-0.15	0.03	0	0
RBM34	23029	P42696	13	107.6	97.2	87.7	-0.15	-0.29	1.94781	4.70607
AIMP2	7965	Q13155	14	102.1	100.6	99.2	-0.02	-0.04	0	0
PIP4P2	55529	Q8N4L2	4	98.6	105.9	106.3	0.1	0.11	0	0
H4-16; H4C1; H4C11; H4C12; H4C13; H4C14; H4C15; H4C2; H4C3; H4C4; H4C5; H4C6; H4C8; H4C9	121504; 554313; 8294; 8359; 8360; 8361; 8362; 8363; 8364; 8365; 8366; 8367; 8368; 8370	P62805	12	98.9	102.8	104	0.06	0.07	0	0
METAP1D	254042	Q6UB28	5	91.3	102	109.2	0.16	0.26	0	0
DDX28	55794	Q9NUL7	11	104	94.4	95.9	-0.14	-0.12	0.150676	0.186763
COIL	8161	P38432	11	102.6	103.3	97.1	0.01	-0.08	0	0
CA8	767	P35219	10	99	99.3	98.9	0	0	0	0
SETD2	29072	Q9BYW2	9	100.8	101.2	92	0.01	-0.13	0	1.52655
CAB39	51719	Q9Y376	16	101.4	100.1	98.5	-0.02	-0.04	0	0
PAK2	5062	Q13177	14	96.2	99.9	100.6	0.05	0.06	0	0.293553
C2orf76	130355	Q3KRA6	3	98.1	96.7	103.1	-0.02	0.07	0	0
MRPS9	64965	P82933	16	101	99.3	99.2	-0.02	-0.03	0	0
REEP5	7905	Q00765	3	100.4	98.2	102.2	-0.03	0.03	0	0
PSME4	23198	Q14997	12	99.3	98.8	101.5	-0.01	0.03	0	0
SF3A2	8175	Q15428	8	100.2	100.7	104	0.01	0.05	0	0
PMVK	10654	Q15126	11	101.8	100.2	101.5	-0.02	0	0	0
DPH6	89978	Q7L8W6	6	102.4	102.8	105.2	0.01	0.04	0	0
TRAPPC6B	122553	Q86SZ2	3	104	99.6	96.5	-0.06	-0.11	0	0
EXOSC5	56915	Q9NQT4	5	100.4	98.4	98.4	-0.03	-0.03	0	0
SND1	27044	Q7KZF4	43	96.3	100.9	100.8	0.07	0.07	0.145518	0.341627
GARS1	2617	P41250	33	101.1	101.4	100.5	0	-0.01	0	0
CEP55	55165	Q53EZ4-1	4	112.4	96.5	86.3	-0.22	-0.38	1.3501	3.10369
SYAP1	94056	Q96A49	10	98.2	95.9	108.2	-0.03	0.14	0	0.612781
NUTF2	10204	P61970	5	97.1	101.3	99.3	0.06	0.03	0	0
NUDT12	83594	Q9BQG2	5	112.8	96.7	95.7	-0.22	-0.24	0	0.0902288
BRAP	8315	Q7Z569	6	105.4	97.2	94.8	-0.12	-0.15	0	0
TTI2	80185	Q6NXR4	10	103.3	100.7	97.4	-0.04	-0.08	0	0
ZZEF1	23140	O43149	21	98.8	101.3	100.7	0.04	0.03	0	0
ATL3	25923	Q6DD88	16	97.7	101.6	103	0.06	0.08	0	0.0974352
ZC3H11A	9877	O75152	30	97.7	102.6	102.6	0.07	0.07	0	0
RACK1	10399	P63244	20	99.3	95.2	104.4	-0.06	0.07	0	0
DUS2	54920	Q9NX74	18	103.4	101.8	95.2	-0.02	-0.12	0	0.0784408
ATP11B	23200	Q9Y2G3	4	86.2	99	101.2	0.2	0.23	0	0
SPAG7	9552	O75391	11	103.9	100.9	94.8	-0.04	-0.13	0	0.514924
SLC7A11	23657	Q9UPY5	3	108.7	93.5	107.4	-0.22	-0.02	0.545562	0
PAIP2	51247	Q9BPZ3	3	94.8	105.9	99.9	0.16	0.08	0	0
ADAM10	102	O14672	16	102.6	97.4	105.6	-0.07	0.04	0.299908	0
MAP3K1	4214	Q13233	13	101	100.4	90.9	-0.01	-0.15	0	0
WDR12	55759	Q9GZL7	13	101.9	98.8	101.1	-0.04	-0.01	0	0
CAPN1	823	P07384	27	98.5	97.9	104.3	-0.01	0.08	0	0.130845
THOC3	84321	Q96J01	3	99.8	101.3	103.2	0.02	0.05	0	0
LANCL1	10314	O43813	9	100.8	101.5	102.8	0.01	0.03	0	0
MRPS23	51649	Q9Y3D9	8	99	95.2	99.6	-0.06	0.01	0	0
RABL3	285282	Q5HYI8	7	97.7	100.8	102.5	0.04	0.07	0	0
PUS10	150962	Q3MIT2	5	95.1	100.3	103.7	0.08	0.12	0	0.0978187
SCD	6319	O00767	6	102.1	97.9	98.7	-0.06	-0.05	0	0
STXBP3	6814	O00186	21	101.1	97.4	100.8	-0.05	0	0	0
CUSTOS	64897	Q96C57	10	102.7	100.7	99.3	-0.03	-0.05	0	0
RBL2	5934	Q08999	6	99.2	100.1	107.3	0.01	0.11	0	0
TRMT61A	115708	Q96FX7	8	100.9	99.8	105.7	-0.02	0.07	0	0
MYO1G	64005	B0I1T2-1	16	93.7	105.9	100.4	0.18	0.1	0.270462	0.158115
ACBD3	64746	Q9H3P7	14	98.6	101.5	94.5	0.04	-0.06	0	0.178912
TMEM201	199953; 457920	Q5SNT2-1	3	102.4	94.1	97.1	-0.12	-0.08	0.0521579	0
HNRNPUL2	221092	Q1KMD3	20	110.8	100.2	86.4	-0.14	-0.36	0.204237	2.78785
METTL25	84190	Q8N6Q8	5	108.6	91.7	101.1	-0.24	-0.1	0	0
RBM17	84991	Q96I25	20	99.3	102.8	97.7	0.05	-0.02	0.131421	0
NECAP1	25977	Q8NC96	4	105	96.5	90.5	-0.12	-0.21	0	0
TGFBRAP1	9392	Q8WUH2	20	104.3	103.4	100.6	-0.01	-0.05	0	0
PPT1	5538	P50897	3	99	96.4	101.2	-0.04	0.03	0	0
WASHC3	51019	Q9Y3C0	3	106.5	101.1	102.5	-0.08	-0.06	0	0
CTU1	90353	Q7Z7A3	5	95.3	104.7	96.8	0.14	0.02	0	0
RSPRY1	89970	Q96DX4	4	102.2	99.4	95.2	-0.04	-0.1	0	0
MARCKS	4082	P29966	10	101.2	109.9	95.9	0.12	-0.08	0	0
PTPN23	25930	Q9H3S7	33	99.7	98.2	99.9	-0.02	0	0	0
PEX2	5828	P28328	3	102.9	94.1	110.4	-0.13	0.1	0	0
HAUS5	23354	O94927	8	101.3	98.3	104.8	-0.04	0.05	0	0
MSH3	4437	P20585	20	98.3	97.9	102.9	0	0.07	0	0
RAB35	11021	Q15286	4	106.8	101.4	98.1	-0.07	-0.12	0	0.311808
DHX8	1659	Q14562	26	105.5	95.9	93.8	-0.14	-0.17	0	0.39975
PRDX2	7001	P32119	6	96.1	100.2	103.4	0.06	0.11	0.577193	2.17444
ARIH2	10425	O95376	10	104.1	102.7	96.1	-0.02	-0.12	0	0
TUBE1	51175	Q9UJT0	4	100.5	100.9	100.5	0.01	0	0	0
E4F1	1877	Q66K89	4	103.9	94.5	96.3	-0.14	-0.11	0.191802	0.217853
PARP10	84875	Q53GL7	21	101.3	98.9	100.8	-0.04	-0.01	0	0
UBLCP1	134510	Q8WVY7	10	101.1	98.9	99.8	-0.03	-0.02	0	0
NKAP	79576	Q8N5F7	4	97.4	101.8	95.7	0.06	-0.02	0	0
UBAC1	10422	Q9BSL1	6	95.6	90.9	103.6	-0.07	0.12	0	0
ARMCX5	64860	Q6P1M9	4	111.8	101.5	92.7	-0.14	-0.27	0	0.18242
MYL6B	140465	P14649	5	95.3	98.4	106.4	0.05	0.16	0	0
NA	NA	Q13574	3	93	101.4	108.8	0.13	0.23	0.110898	0.985885
DHFR	1719	P00374	3	98.1	98.6	106.2	0.01	0.11	0	1.22416
CCNH	902	P51946	12	102.6	101.4	96.7	-0.02	-0.09	0	0.284694
TMEM177	80775	Q53S58	3	103.1	97.2	105.8	-0.09	0.04	0	0
FANCB	2187	Q8NB91	3	100.7	105.5	94	0.07	-0.1	0	0
SLC25A16	8034	P16260	8	95.3	93.3	103	-0.03	0.11	0	0
GBP1	2633	P32455	11	97.3	108.2	100.9	0.15	0.05	0.109179	0
LIMD2	80774	Q9BT23	5	101.7	92.9	99.7	-0.13	-0.03	0	0
RIN3	79890	Q8TB24-1	3	100.6	99.8	95.6	-0.01	-0.07	0	0
PFDN6	10471	O15212	10	96.9	101.1	97.6	0.06	0.01	0	0
DYNC1LI1	51143	Q9Y6G9	24	101.2	100.9	97.9	-0.01	-0.05	0	0
PPP1R3D	5509	O95685	8	99.1	96.3	106.9	-0.04	0.11	0	0
VSIR	64115	Q9H7M9	4	100	105.1	96.4	0.07	-0.05	0	0
CLUH	23277	O75153	44	104.3	98.9	99	-0.08	-0.07	0.238464	0.297022
RBM7	10179	Q9Y580	8	112.3	98.7	86	-0.19	-0.38	0.0936689	2.13251
PTMS	5763	P20962	3	99.1	102.1	103.4	0.04	0.06	0	0
MARS2	92935	Q96GW9	14	99.9	97.5	99.5	-0.04	-0.01	0	0
NSRP1	84081	Q9H0G5	16	105	102.7	98.4	-0.03	-0.09	0	0
ELOA	6924	Q14241	18	102.7	96.2	96.3	-0.09	-0.09	0.40898	0.73812
EHD1	10938	Q9H4M9	12	101.8	98.7	92.4	-0.04	-0.14	0	0.627479
PLXNB2	23654	O15031	25	99.2	104	102.9	0.07	0.05	0	0
CNPY3	10695	Q9BT09	8	94.6	100.6	101.8	0.09	0.11	0	0.072745
UFC1	51506	Q9Y3C8	6	98.4	95.2	108.2	-0.05	0.14	0	0
HNRNPH2	3188	P55795	7	99.1	102.6	101.4	0.05	0.03	0	0
SELENOO	83642	Q9BVL4	10	98.8	103.9	97.3	0.07	-0.02	0	0
NCOA2	10499	Q15596	18	97	102	104.4	0.07	0.11	0	0
NCAPG	64151	Q9BPX3	40	102.6	100.3	98.4	-0.03	-0.06	0	0
NAA25	80018	Q14CX7-1	3	103.5	99.4	98.4	-0.06	-0.07	0	0
ITGA5	3678	P08648	7	103.5	97.3	91.4	-0.09	-0.18	0	0.21863
TMX4	56255	Q9H1E5	3	114.9	85.2	114.4	-0.43	-0.01	0	0
SDAD1	55153	Q9NVU7	4	100.6	98.3	90.1	-0.03	-0.16	0	1.51773
CAPZA1	829	P52907	11	95.7	101.1	105	0.08	0.13	0.58324	1.79162
FAM120C	54954	Q9NX05-1	4	99.3	96.3	105.4	-0.04	0.09	0	0
UBE2N	7334	P61088	3	99.7	99.6	102.5	0	0.04	0	0.229179
RER1	11079	O15258	4	96.9	107.1	101	0.15	0.06	0	0
DCK	1633	P27707	12	94.8	101.7	100.2	0.1	0.08	0	0
SNAPIN	23557	O95295	5	101.6	95.1	95.5	-0.09	-0.09	0	0
ASF1A	25842	Q9Y294	4	98.2	91.5	101.5	-0.1	0.05	0	0
MAB21L1	4081	Q13394	3	113.6	95.4	94.1	-0.25	-0.27	1.8311	2.79955
MIEF1	NA	L0R8F8	5	105.4	103.4	92.6	-0.03	-0.19	0	0.222923
WDR36	134430	Q8NI36	24	102.9	98.4	101.7	-0.07	-0.02	0	0
PNO1	56902	Q9NRX1	11	112.4	100.1	82.3	-0.17	-0.45	1.02602	4.41604
PIKFYVE	200576	Q9Y2I7-1	23	103.3	100.6	97.6	-0.04	-0.08	0	0
DSCC1	79075	Q9BVC3	8	108.3	101.2	98.2	-0.1	-0.14	0	0
PRSS57	400668	Q6UWY2	4	99.7	100	98	0	-0.02	0	0
XPOT	11260	O43592	23	102	101.9	101.7	0	0	0	0
UBE2R2	54926	Q712K3	3	107.7	100.9	96.8	-0.09	-0.15	0	0
RECQL	5965	P46063	20	99.9	98.9	100.3	-0.01	0.01	0	0
GET3	439	O43681	10	101.9	99.9	99.9	-0.03	-0.03	0	0
VAV1	455647; 7409	P15498-1	3	96.6	103.5	97.8	0.1	0.02	0	0
DEPTOR	64798	Q8TB45	3	104.2	98.9	107	-0.07	0.04	0.369304	0
DRG2	1819	P55039	17	101.5	93.4	102	-0.12	0.01	0	0
SLC12A9	56996	Q9BXP2-1	4	92.9	99.1	109.2	0.09	0.23	0	0
SF3B6	51639	Q9Y3B4	6	96.2	98.1	104.5	0.03	0.12	0	0.562126
TCEA1	6917	P23193	3	102.9	103.5	101.6	0.01	-0.02	0	0
ZNF629	23361	Q9UEG4	9	95.1	100.4	99.9	0.08	0.07	0	0
NCAPH	23397	Q15003	9	105.5	98	95.6	-0.11	-0.14	0	0.62523
XRCC3	7517	O43542	5	97.8	104.5	98.9	0.1	0.02	0	0
S1PR4	8698	O95977	3	115.8	95.8	91.2	-0.27	-0.35	0.000400223	0.506064
INTS13	55726	Q9NVM9	3	100.1	100.1	102.5	0	0.03	0	0
DHX9	1660	Q08211	39	100.4	99.3	100.2	-0.02	0	0	0
COPS5	10987	Q92905	14	105.2	98.9	99.5	-0.09	-0.08	0	0.161254
TTF2	8458	Q9UNY4-1	18	97.6	98.7	104.6	0.02	0.1	0	0
SYMPK	8189	Q92797-1	21	99.1	104	99.9	0.07	0.01	0	0
YJU2	55702	Q9BW85	7	105.8	102.4	98.7	-0.05	-0.1	0	0
SASS6	163786	Q6UVJ0	16	115.6	94.8	89.3	-0.29	-0.37	1.26129	2.52138
KTI12	112970	Q96EK9	8	110.5	103.4	94.8	-0.1	-0.22	0	0.0562677
MRPS12	6183	O15235	5	102.3	98.9	100.8	-0.05	-0.02	0	0
DSG2	1829	Q14126	21	104.2	98.2	102.5	-0.09	-0.02	0	0
RNF25	64320	Q96BH1	3	118.8	110	71	-0.11	-0.74	0	0.717431
TTC4	7268	O95801	12	104.6	94.8	99.1	-0.14	-0.08	0.286492	0.126209
NA	NA	I3L1I5	4	103.9	123.1	89.3	0.24	-0.22	0.139775	0.253276
CCT5	22948	P48643	5	100.1	99.4	101.7	-0.01	0.02	0	0
NA	NA	Q9ULA0	17	97.3	99.8	104	0.04	0.1	0	0.176341
PSME3IP1	80011	Q9GZU8	8	102.3	107.5	97.2	0.07	-0.07	0	0
DDX60	55601	Q8IY21	22	97.8	99	104.9	0.02	0.1	0	0
RPS17	6218	P08708	11	106.5	100.8	98.3	-0.08	-0.11	0	0.0613695
SNX5	27131	Q9Y5X3	18	93.7	102	100.7	0.12	0.1	0.610212	0.802137
SUPT16H	11198	Q9Y5B9	48	99	100.6	103.3	0.02	0.06	0	0.755582
HSCB	150274	Q8IWL3	5	96.5	97.4	102.1	0.01	0.08	0	0
FABP5	2171	Q01469	7	96.4	100.8	97.7	0.06	0.02	0	0
KBTBD8	84541	Q8NFY9	8	97.7	93.4	100.8	-0.06	0.04	0	0
TPR	7175	P12270	76	99.5	101.5	102.1	0.03	0.04	0	0
SMC2; SMC2L1	10592	O95347-1	3	101.8	100.7	104.1	-0.02	0.03	0	0
AP3M1	26985	Q9Y2T2	8	98.4	99.6	100.9	0.02	0.04	0	0
MRPL32	64983	Q9BYC8	3	106.7	95.4	105.8	-0.16	-0.01	0	0
DYNC2I2	89891	Q96EX3	6	116.7	102.9	97.4	-0.18	-0.26	0	0
OSBPL1A	114876	Q9BXW6-1	7	96	105.2	103.3	0.13	0.11	0	0.0645745
UQCC2	84300	Q9BRT2	5	98.2	105.6	96.9	0.11	-0.02	0	0
CHD6	84181	Q8TD26	4	96.7	104.6	96.8	0.11	0	0	0
FBXO30	84085	Q8TB52	7	104.4	97.5	102	-0.1	-0.03	0	0
PAWR	5074	Q96IZ0	4	97.6	104.7	91.8	0.1	-0.09	0	0
PMPCB	9512	O75439	16	99.4	98	100	-0.02	0.01	0	0
INTS5	80789	Q6P9B9	13	101.1	94.9	95.9	-0.09	-0.08	0.636163	0.632125
RPS15A	6210	P62244	7	102.8	99.5	97	-0.05	-0.08	0	0
LOC111162454; TECR	100971383; 455786; 9524	Q9NZ01-1	8	99.1	96.3	103.1	-0.04	0.06	0	0
CLNS1A	1207	P54105	9	96.5	97.2	106.2	0.01	0.14	0	0.114899
MRPS18B	28973	Q9Y676	7	107.6	96.1	97.9	-0.16	-0.14	0.0824378	0.11313
DCXR	51181	Q7Z4W1	13	94.7	99.2	103.2	0.07	0.12	0	0.269794
ARL6IP5	10550	O75915	4	94.8	105.3	104.3	0.15	0.14	0.239917	0.089444
GBP2	2634	P32456	3	82.9	100.4	95.1	0.28	0.2	0.400138	0.358062
EIF3F	8665	O00303	12	101.2	98.6	101.7	-0.04	0.01	0	0
FKBP1A	2280	P62942	5	86	101.4	107.9	0.24	0.33	0	0.0570922
LARS2	23395	Q15031	21	99.9	102	101.9	0.03	0.03	0	0
RHEB	6009	Q15382	8	102.8	98.8	97.7	-0.06	-0.07	0.0598677	0.809191
NA	NA	Q9Y4K4	12	96.8	103.2	102.6	0.09	0.08	0	0
DAG1	1605	Q14118	8	101.2	98.2	82.9	-0.04	-0.29	0	0.569841
SF3B2	10992	Q13435	35	98.8	97.4	101.2	-0.02	0.04	0	0
LSM8	51691	O95777	5	99.2	95	97.3	-0.06	-0.03	0	0
TMCC3	57458	Q9ULS5	9	102.4	98.8	93.7	-0.05	-0.13	0	0
MME	4311	P08473	15	95.3	101.3	106	0.09	0.15	0	0.319778
TFRC	7037	P02786	26	102	93.2	101.5	-0.13	-0.01	0.577193	0
ZDHHC2	51201	Q9UIJ5	3	100.6	95.8	108	-0.07	0.1	0	0
NA	NA	Q5VW36	17	97.6	97.9	101.9	0	0.06	0	0.129012
EXOC8	149371	Q8IYI6	23	101.7	99.3	97.9	-0.03	-0.05	0	0
DNAJC1	64215	Q96KC8	4	86.8	98.1	104.6	0.18	0.27	0	0.394913
GGA2	23062	Q9UJY4	9	99.5	93.8	98.7	-0.09	-0.01	0	0
NMI	9111	Q13287	19	105.2	96	96.7	-0.13	-0.12	0.372292	0.297022
KHDRBS2	202559	Q5VWX1	5	95.5	98.8	100.5	0.05	0.07	0	0.404237
CNN2	1265	Q99439	3	104.2	98.6	100.1	-0.08	-0.06	0	0
SSB	6741	P05455	24	98.3	99.3	102.7	0.01	0.06	0	0.490039
STUB1	100442467; 100972088; 102128000; 10273; 103225621; 104676942; 105485895; 105574288; 108519428; 453803; 697105	Q9UNE7-1	3	92.9	97.6	99.7	0.07	0.1	0	0
YWHAQ	10971	P27348	10	98	102.2	102.9	0.06	0.07	0	0.0467973
PRIM1	5557	P49642	18	104.6	97.1	98.9	-0.11	-0.08	0.448479	0.647898
ANKZF1	55139	Q9H8Y5	10	97.6	100.5	98.8	0.04	0.02	0	0
NCOA5	57727	Q9HCD5	13	100.1	97.5	96.2	-0.04	-0.06	0	0.137287
RAB8B	51762	Q92930	5	93.4	101.7	101.6	0.12	0.12	0	0
ATP8B4	79895	Q8TF62	5	107	103.3	90.6	-0.05	-0.24	0	0
NUP93	9688	Q8N1F7-1	9	98.9	100.8	102.1	0.03	0.05	0	0
CHCHD6	84303	Q9BRQ6	7	96.6	99.9	105.8	0.05	0.13	0	0.305893
FARSA	2193	Q9Y285	3	102.8	99.2	95.6	-0.05	-0.1	0	0.110781
HSPBAP1	79663	Q96EW2-1	4	104.8	93.7	104.3	-0.16	-0.01	0	0
BLOC1S3	388552	Q6QNY0	7	100.7	104.6	93.5	0.05	-0.11	0	0
NPRL2	10641	Q8WTW4	4	108	93	105.4	-0.22	-0.03	0	0
RPL27A	6157	P46776	8	97.5	98.2	102.4	0.01	0.07	0	0
NA	NA	O75122-3	6	99.5	100.6	103.4	0.02	0.06	0	0.0573901
LYPLA2	11313	O95372	8	97.9	101.3	100	0.05	0.03	0	0
TOMM40	10452	O96008	3	98.3	100.4	102.5	0.03	0.06	0	0.0702564
RBM3	5935	P98179	4	99.6	95.1	104.8	-0.07	0.07	0	0
ZCCHC8	55596	Q6NZY4	4	103.4	98.5	93.6	-0.07	-0.14	0	1.12429
BCAS2	10286	O75934	9	101.5	96.6	96.3	-0.07	-0.08	0	0
ATP6V1D	51382	Q9Y5K8	7	95.7	98.6	102.6	0.04	0.1	0	0
ZDHHC13	54503	Q8IUH4	3	101.9	98	97.9	-0.06	-0.06	0	0.0837294
ZCCHC9	84240	Q8N567	10	113.9	102.8	73.7	-0.15	-0.63	0.54125	4.60696
OBI1	79596	Q5W0B1	14	106.1	112.4	81.4	0.08	-0.38	0	3.42389
ACTL8	81569	Q9H568	12	97.6	103	109.9	0.08	0.17	0	0.669603
HAAO	23498	P46952	3	98.9	102.6	99.2	0.05	0	0	0
N4BP1	9683	O75113	23	105	98.9	92.7	-0.09	-0.18	0	0.533776
RBBP9	100973251; 10741; 458118	O75884-1	3	94.5	106.2	105.9	0.17	0.16	0	0
FXR2	9513	P51116	24	96.8	96.7	100.2	0	0.05	0	0
NIT2	56954	Q9NQR4	15	97.8	102.1	103.1	0.06	0.08	0	0
TANGO6	79613	Q9C0B7	18	103.7	98.2	104.3	-0.08	0.01	0	0
IQGAP1	8826	P46940	70	98.3	101.6	100.2	0.05	0.03	0	0
IDH3A	3419	P50213-1	4	99.1	99.7	99.5	0.01	0.01	0	0
LOC111151391; Naa50; NAA50	100071372; 100171579; 100472027; 100513438; 100981135; 101042088; 101091471; 101326331; 101365472; 101694526; 102129158; 102541570; 102734387; 102997042; 103107544; 103228297; 103678813; 104992454; 105529623; 105725058; 105816758; 106977758; 109266407; 470884; 517211; 709764; 80218	Q9GZZ1-1	5	101.1	97.5	100.5	-0.05	-0.01	0	0
MED21	9412	Q13503	3	103.2	106.8	90.2	0.05	-0.19	0	0
MAST3	23031	O60307	5	97.8	96.1	94.4	-0.02	-0.05	0	0
SAPCD2	89958	Q86UD0	6	116.4	92.2	85.4	-0.34	-0.45	1.57453	2.6269
COL6A1	1291	P12109	12	89.9	100	108.2	0.15	0.27	0	1.10831
NRDE2	55051	Q9H7Z3	10	101.7	102.8	91.8	0.01	-0.15	0	0
APOB	338	P04114	4	100.6	95.4	115.9	-0.08	0.2	0	0.224396
ZC3H4	23211	Q9UPT8	23	96.9	100.7	100.7	0.06	0.06	0	0
DCUN1D5	84259	Q9BTE7	8	101.8	97.5	99.4	-0.06	-0.03	0	0
LRRK1	79705	Q38SD2	22	99.7	100.8	101.5	0.02	0.03	0	0
TEFM	79736	Q96QE5	5	102	98.4	87.6	-0.05	-0.22	0	0.759957
ZMAT2	153527	Q96NC0	4	96.6	101.4	95.5	0.07	-0.02	0	0
TMX3	101146989; 54495	Q96JJ7-1	6	96.4	102.5	102	0.09	0.08	0	0.1393
FAM169A	26049	Q9Y6X4-1	12	95.7	100.1	95.3	0.06	-0.01	0	0
FAM53C	51307	Q9NYF3	5	101.8	87.1	85.9	-0.22	-0.24	0.198063	0.533538
ASNSD1	54529	Q9NWL6	5	119.4	80	94	-0.58	-0.34	0.827212	0.239187
MRPL20	55052	Q9BYC9	3	101.5	100.9	95.9	-0.01	-0.08	0	0
LGALS3BP	3959	Q08380	8	88.8	103	107.6	0.21	0.28	0.546934	1.64229
ZMPSTE24	10269	O75844	12	100	98.8	100.5	-0.02	0.01	0	0
STIM1	6786	Q13586	7	100	97.8	100.3	-0.03	0	0	0
SLC20A2	6575	Q08357	5	98.6	108.1	96.6	0.13	-0.03	0	0
ZBTB2	57621	Q8N680	4	108.3	99.7	91.9	-0.12	-0.24	0	0
RHOBTB3	22836	O94955	7	106.8	102.6	93.6	-0.06	-0.19	0	0.110142
CSRP2	1466	Q16527	4	92.9	93.9	87	0.01	-0.1	0	0
SLC20A1	6574	Q8WUM9	7	102.6	87.3	99.5	-0.23	-0.04	0.085477	0
ECHS1	1892	P30084	12	95.5	99.9	101.4	0.07	0.09	0	0.265609
ICAM3	3385	P32942	12	93.6	101.6	100.1	0.12	0.1	0	0
NHLRC2	374354	Q8NBF2-1	9	99.8	103	100.4	0.04	0.01	0	0
LOC111154705; MACO1	100441001; 100734166; 100985496; 101002514; 103225360; 105494470; 105594964; 105708488; 108308687; 478180; 55219	Q8N5G2-1	5	102	96.6	101.5	-0.08	-0.01	0	0
WDR6	11180	Q9NNW5	18	105.8	96.4	96	-0.14	-0.14	0.806054	1.3938
PANK3	79646	Q9H999	3	100.7	94.9	93.5	-0.09	-0.11	0	0
TOP1	7150	P11387	36	97.7	97.3	103.2	-0.01	0.08	0	0.779295
GEN1	348654	Q17RS7	3	105.4	100.9	89.8	-0.06	-0.23	0	0.0229206
DHRS1	115817	Q96LJ7	5	94	103.4	107.8	0.14	0.2	0	0.5098
PRPF39	55015	Q86UA1	10	99.1	98.7	100.5	-0.01	0.02	0	0
C1GALT1C1	29071	Q96EU7	3	102.4	99.1	102.2	-0.05	0	0	0
MAPKAPK3	7867	Q16644	6	103.9	105.3	100.2	0.02	-0.05	0	0
MRPL24	79590	Q96A35	9	102.2	98.5	98.1	-0.05	-0.06	0	0
DOCK1	1793	Q14185	24	98.7	97.4	98.3	-0.02	-0.01	0	0
NUCB1	4924	Q02818	13	91.6	101.4	96.3	0.15	0.07	0.369304	0.0187836
PSMA4	5685	P25789	3	101.4	99.5	102.4	-0.03	0.01	0	0
ZNF24	7572	P17028-1	7	103.2	102.2	89.9	-0.01	-0.2	0	0.927799
CDC42BPG	55561	Q6DT37	4	101.2	98.5	103.9	-0.04	0.04	0	0
DNAJB1	3337	P25685	7	98.6	97.5	94.6	-0.02	-0.06	0	0.505369
GTF3C3	9330	Q9Y5Q9	14	101.8	101.2	98.2	-0.01	-0.05	0	0
KCMF1	56888	Q9P0J7	4	104.3	103.9	90.8	-0.01	-0.2	0	0.00083162
TSG101	7251	Q99816	5	103	100.9	97.6	-0.03	-0.08	0	0
PGLS	25796	O95336	12	101	103.6	107.2	0.04	0.09	0	0
GMFB	2764	P60983	3	97.3	101.7	102	0.06	0.07	0	0
RARS2	57038	Q5T160	15	98.1	97.9	103.1	0	0.07	0	0
UHRF1BP1	54887	Q6BDS2	15	105.3	101.2	96.7	-0.06	-0.12	0	0.0861719
RIDA	10247	P52758	7	93.2	103.4	102.6	0.15	0.14	0.58324	0.663218
NSDHL	50814	Q15738	12	102	99.5	98	-0.04	-0.06	0	0
LSG1	55341	Q9H089	14	103.3	98.7	92.8	-0.07	-0.15	0	1.01141
RPL29	6159	P47914	5	100.3	100.9	96.7	0.01	-0.05	0	0
MRPL37	51253	Q9BZE1	20	100.5	99.2	100.4	-0.02	0	0	0
POLD1	5424	P28340	39	97.2	101.7	102.7	0.07	0.08	0.271147	0.771843
B4GAT1	11041	O43505	3	106.6	103.2	97.1	-0.05	-0.14	0	0.519087
PPAT	5471	Q06203	22	97.8	100.9	100.9	0.05	0.05	0	0
NA	NA	P30837	14	95.9	104.7	103.4	0.13	0.11	0	0.0802752
NACC1	112939	Q96RE7	11	98.7	101.4	98.2	0.04	-0.01	0	0
UFSP2	55325	Q9NUQ7	11	100.8	97.7	99.5	-0.04	-0.02	0	0
RBMX2	51634	Q9Y388	7	100	101.5	101.7	0.02	0.02	0	0
USP24	23358	Q9UPU5	43	99.7	100.5	103.9	0.01	0.06	0	0.340704
RTF2	51507	Q9BY42	10	106.1	95.7	94	-0.15	-0.17	0.23944	0.959931
FAM111A	63901	Q96PZ2	13	106	101.8	89.1	-0.06	-0.25	0	1.28185
ZYG11B	79699	Q9C0D3	7	100.7	96.6	95.2	-0.06	-0.08	0	0
ZPR1	8882	O75312	16	101.8	98.4	97.2	-0.05	-0.07	0	0.0132334
PFDN4	5203	Q9NQP4	6	101.2	101.1	100.4	0	-0.01	0	0
PSMD10	5716	O75832	5	98.1	100.3	98.8	0.03	0.01	0	0
FGD1	2245	P98174	8	98.2	98.8	101.3	0.01	0.05	0	0
UBR7	55148	Q8N806	10	98.9	99.4	99.4	0.01	0.01	0	0
SMYD4	114826	Q8IYR2	10	98.8	99.1	101.8	0	0.04	0	0
NEGR1	257194	Q7Z3B1	4	95.6	106.2	100.4	0.15	0.07	0.0257015	0
PTPN12	5782	Q05209-1	4	100.6	102.7	93.5	0.03	-0.11	0	0
SMAD4	4089	Q13485	14	103.5	100.4	94.6	-0.04	-0.13	0	0.106895
LRRC57	255252	Q8N9N7	11	100	95.5	90.3	-0.07	-0.15	0	0
C7orf24; GGCT	100984104; 101138956; 463327; 79017	O75223-1	4	101.5	101.4	99.7	0	-0.03	0	0
C19orf53	28974	Q9UNZ5	4	99.3	99.3	95.5	0	-0.06	0	0
Prpf18; PRPF18	100594538; 100675941; 100727386; 100978298; 102129018; 105490630; 696401; 736885; 8559	Q99633-1	7	107.7	94.7	92.7	-0.19	-0.22	0.0508124	0.502231
EIF2S2	8894	P20042	21	99.2	97.8	100.1	-0.02	0.01	0	0
RPS28	6234	P62857	3	101.2	93	98.3	-0.12	-0.04	0	0
TFB1M	51106	Q8WVM0	4	94.9	101.8	105.6	0.1	0.15	0	0
RSBN1L	222194	Q6PCB5-1	3	102.7	99.3	94.6	-0.05	-0.12	0	0.877556
DDX51	317781	Q8N8A6	24	103.4	98.5	99.1	-0.07	-0.06	0	0
STK10	6793	O94804	41	101.8	104.7	96.6	0.04	-0.08	0	0
CTPS1	1503	P17812	8	103.8	97.2	102.1	-0.09	-0.02	0	0
NSMCE1	197370	Q8WV22	8	105.5	96.9	96.7	-0.12	-0.13	0	0.201302
CUTC	51076	Q9NTM9	10	95.7	95.7	103.8	0	0.12	0	0
HMGN5	79366	P82970	16	94.5	100	104.2	0.08	0.14	0	0.0766532
SRP19	100172362; 100993663; 6728; 737811	P09132-1	3	99.9	89.9	101.9	-0.15	0.03	0	0
GOSR1	9527	O95249-1	3	106.8	94.7	96.6	-0.17	-0.15	0	0
CKAP4	10970	Q07065	34	97	99.9	103.5	0.04	0.09	0	0.238442
CTSZ	1522	Q9UBR2	8	104.4	98.5	97.2	-0.08	-0.1	0	0.233911
ZNF277	11179	Q9NRM2	3	100.1	85.2	107.4	-0.23	0.1	0	0
TRIM25	7706	Q14258	24	95.9	97.6	102.1	0.03	0.09	0	0.482474
COX7A2L	9167	O14548	3	101.7	97.3	101.1	-0.06	-0.01	0	0
ATP5ME	521	P56385	3	102.7	102.8	102.5	0	0	0	0
MRPL46	26589	Q9H2W6	7	98.9	103.5	97.8	0.07	-0.02	0	0
RPLP2	6181	P05387	8	97.8	95.1	105.5	-0.04	0.11	0	0
HECTD4	NA	Q9Y4D8-5	6	96.8	97.7	111.9	0.01	0.21	0	0.0674563
RAD23B	5887	P54727	3	100	101.8	98.1	0.03	-0.03	0	0
RCN1	5954	Q15293	3	102.2	102.6	98.8	0.01	-0.05	0	0
CCDC102A	92922	Q96A19	4	114.3	97.1	95.7	-0.24	-0.26	0	0.21863
PTCD2	79810	Q8WV60	4	98.3	103.3	95.4	0.07	-0.04	0	0
NFXL1	152518	Q6ZNB6-1	5	102.9	100.5	103.3	-0.03	0.01	0	0
KLHL25	64410	Q9H0H3	4	102	92.3	100.9	-0.14	-0.02	0	0
ZBED1	9189	O96006	13	107.7	96.4	98.5	-0.16	-0.13	0.316091	0.649458
TTC9C	283237	Q8N5M4	4	103.5	101.4	89.8	-0.03	-0.2	0	0
NOPCHAP1	121053	Q8N5I9	4	113.3	87.4	87.6	-0.38	-0.37	1.32069	1.58162
NOP9	161424	Q86U38	4	104.3	99.1	91.9	-0.07	-0.18	0.0959079	1.69541
PRR11	55771	Q96HE9	4	101	108.2	97	0.1	-0.06	0	0
URB1	9875	O60287	42	99.9	101.3	100.2	0.02	0	0	0
SH3BGRL3	83442	Q9H299	4	82.8	91	93.2	0.14	0.17	0	0
COA3	28958	Q9Y2R0	3	99.5	96.1	102.3	-0.05	0.04	0	0
CASTOR2	729438	A6NHX0	4	94.1	87	102.5	-0.11	0.12	0	0
ST3GAL1	6482	Q11201	4	102.7	92	99.8	-0.16	-0.04	0	0
AAMDC	100981015; 101925460; 103248099; 105509625; 105546507; 28971; 699328	Q9H7C9-1	4	93.6	98.3	96.1	0.07	0.04	0	0
PDS5A	105516772; 23244	Q29RF7-1	36	100	98.9	103.3	-0.02	0.05	0	0
M6PR	4074	P20645	9	98.4	102.8	102.1	0.06	0.05	0	0
UBE2J1	51465	Q9Y385	5	95.6	98.7	106.4	0.05	0.15	0	0
TRAF6	7189	Q9Y4K3	9	103	96.5	93.6	-0.09	-0.14	0	0.843296
SPATS2	65244	Q86XZ4	11	100.5	99.7	96.4	-0.01	-0.06	0	0
IQGAP3	128239	Q86VI3	24	102.7	95.1	93.2	-0.11	-0.14	0	0
ARPC2	10109	O15144	19	99.4	100.7	100.6	0.02	0.02	0	0
DOHH	83475	Q9BU89	8	103.1	95.5	103.1	-0.11	0	0	0
COX6B1	1340	P14854	5	94.5	100.2	93.5	0.08	-0.02	0	0
OAT	100988018; 450803; 4942	P04181-1	6	99.8	94.3	97	-0.08	-0.04	0	0
CCDC137	339230	Q6PK04	8	111.4	99.8	74.3	-0.16	-0.58	0.0779701	2.82416
SNRPB2	6629	P08579	5	99.1	98.5	98.7	-0.01	-0.01	0	0
YTHDC2	64848	Q9H6S0	39	98.3	99.5	105.2	0.02	0.1	0	1.13512
ERCC6L	54821	Q2NKX8	30	103.3	94.6	96.8	-0.13	-0.09	0.640253	0.797698
CCDC186	55088	Q7Z3E2	7	101.9	93.9	91.5	-0.12	-0.16	0	0
NA	NA	O00170	12	106.6	101.1	98.1	-0.08	-0.12	0	0.570163
JUNB	3726	P17275	3	125.8	79.8	55.6	-0.66	-1.18	0.775398	2.64104
MAPK8IP3	23162	Q9UPT6	6	76.6	114	107.4	0.57	0.49	1.34504	1.43883
ERCC4	2072	Q92889	10	94.5	101.1	98	0.1	0.05	0	0
TNRC18	84629	O15417-1	3	94.3	102.1	110.9	0.12	0.23	0	0.518614
CALR	811	P27797	21	95.9	99.2	98.4	0.05	0.04	0	0
PARK7	11315	Q99497	15	98.1	101.4	99.7	0.05	0.02	0	0
GM2A	2760	P17900	4	92.9	99.6	102.9	0.1	0.15	0	0
NDUFV2	4729	P19404	8	96.3	105.8	95.7	0.14	-0.01	0.294373	0
TMEM109	79073	Q9BVC6	5	102.1	105.4	98.5	0.05	-0.05	0	0
RNF139	11236	Q8WU17	3	110.1	98.6	90.3	-0.16	-0.29	0	0.407439
ZNF22	7570	P17026	5	105.4	98	96.6	-0.1	-0.12	0.0924748	0.667046
NTPCR	84284	Q9BSD7	10	99.4	105.8	100.3	0.09	0.01	0	0
FAM114A2	10827	Q9NRY5	18	94.9	101.1	100.8	0.09	0.09	0	0
CIC	23152	Q96RK0	5	103.7	97	102.5	-0.1	-0.02	0	0
NDUFA12	55967	Q9UI09	3	98.1	101.3	103.4	0.05	0.08	0	0
CDC42BPB	9578	Q9Y5S2	9	94.1	103.4	96.3	0.14	0.03	0	0
LSM1	27257	O15116	3	NA	NA	NA	NA	NA	NA	NA
FAM83H	286077	Q6ZRV2	6	104.2	96.8	101.4	-0.11	-0.04	0	0
PCK2	NA	Q16822-1	10	96	103.6	101.9	0.11	0.09	0.145518	0.0606725
NA	NA	P49454	80	104.5	97.6	85.2	-0.1	-0.29	0.775398	3.9884
UBAP2	55833	Q5T6F2	12	100.7	94.5	96.1	-0.09	-0.07	0.111366	0.0583089
RPS16	6217	P62249	10	103.5	100.5	97.1	-0.04	-0.09	0	0
USP32	84669	Q8NFA0	13	101.8	102.1	102.1	0	0	0	0
MFSD6	54842	Q6ZSS7	3	94.4	95.6	103.3	0.02	0.13	0	0
METTL7A	25840	Q9H8H3	5	105.3	102.6	102	-0.04	-0.05	0	0
IL1RAP	3556	Q9NPH3	6	100.7	96.9	103.7	-0.06	0.04	0	0
PHKA2	5256	P46019	20	98.2	105.7	97.9	0.11	0	0	0
TFIP11	100981317; 101140922; 24144	Q9UBB9-1	16	99.5	99.8	95.6	0	-0.06	0	0
H1-6	3010	P22492	3	93.4	97.7	95.2	0.06	0.03	0	0
LMAN2	10960	Q12907	13	97.4	102.8	99.7	0.08	0.03	0	0
FBL	2091	P22087	15	98.3	100.4	103.4	0.03	0.07	0	0.149651
DMXL1	1657	Q9Y485	29	100.8	103.5	99.1	0.04	-0.02	0	0
MRPS34	65993	P82930	7	101.6	101.3	99.6	0	-0.03	0	0
ZNF592	9640	Q92610	26	98	101.6	96.5	0.05	-0.02	0.0255079	0
NDUFA7	4701	O95182	7	100.5	96.4	102.4	-0.06	0.03	0	0
ZNF146	7705	Q15072	8	108.1	100.3	94.4	-0.11	-0.2	0	1.37342
TAOK3	51347	Q9H2K8	32	101.8	98	101.2	-0.06	-0.01	0	0
SNRPA1	6627	P09661	12	97.4	101.4	102.8	0.06	0.08	0	0.334864
ZBTB14	7541	O43829	4	100.4	102.4	92	0.03	-0.12	0	0
KDM3B	51780	Q7LBC6-1	11	98	105.7	98.8	0.11	0.01	0.115925	0
APOBEC3F	200316	Q8IUX4-1	3	105.9	107.7	97.5	0.03	-0.12	0	0
MED17	9440	Q9NVC6	18	105.9	97.1	88.2	-0.13	-0.26	0.90587	2.88049
ADIPOR1	51094	Q96A54	4	99.3	96.5	107.1	-0.04	0.11	0	0
HCLS1	3059	P14317	8	101.1	99	93.1	-0.03	-0.12	0	0.0941379
HDAC6	10013	Q9UBN7-1	3	93.6	100	110.4	0.1	0.24	0	0.259664
UBXN7	26043	O94888	12	105.3	102.4	90.2	-0.04	-0.22	0	1.82312
ELP1	8518	O95163	32	99.2	99	105.5	0	0.09	0	0.547493
LIX1L	128077	Q8IVB5	7	102.3	101.1	100.8	-0.02	-0.02	0	0
RNF31	55072	Q96EP0-1	3	99.1	102.5	99.3	0.05	0	0	0
ODC1	4953	P11926	3	144.3	72.2	63.2	-1	-1.19	1.62514	2.72635
HMCES	56941	Q96FZ2	11	106	99.1	93.3	-0.1	-0.18	0	0.24181
VPS26A	100174023; 100385858; 100968466; 100997365; 101049781; 104661959; 105597255; 105716671; 108318128; 108531507; 717371; 748846; 9559	O75436-1	3	97	104.2	101.7	0.1	0.07	0	0
RPL7	6129	P18124	16	101.9	98.8	95.8	-0.04	-0.09	0	0.902026
CCDC25	55246	Q86WR0	5	96.8	103.4	101.4	0.1	0.07	0.0647262	0
TMPO	7112	P42166	23	96.5	98.3	102.3	0.03	0.08	0	0
UNK	85451	Q9C0B0	12	99.8	108.2	95.5	0.12	-0.06	0	0
FHOD1	29109	Q9Y613	35	98.4	100.4	100.6	0.03	0.03	0	0
NDUFAF2	91942	Q8N183	9	97.1	99.5	103.3	0.04	0.09	0	0.130091
EIF4A3	9775	P38919	19	99.4	98.2	99.1	-0.02	-0.01	0	0
PSMC4	5704	P43686	3	95.1	98.2	102.9	0.05	0.11	0	0.531883
P3H4	10609	Q92791	8	99.3	97.6	106.7	-0.03	0.1	0	0
MYCBP	26292	Q99417	5	98.1	104.3	98.6	0.09	0.01	0	0
SMYD2	56950	Q9NRG4	5	102.9	100.3	105.9	-0.04	0.04	0	0
SMG5	23381	Q9UPR3	9	102	89.7	104.5	-0.19	0.03	0	0
ATN1	1822	P54259	4	101.4	100.4	99.7	-0.01	-0.03	0	0
PIK3C3	5289	Q8NEB9	21	101.7	97.6	99.3	-0.06	-0.04	0	0
INTS6L	203522	Q5JSJ4	6	105.5	101.5	100.5	-0.06	-0.07	0	0
CHML	1122	P26374	7	108.3	96.2	100.5	-0.17	-0.11	0.87415	0.654305
PUS7	54517	Q96PZ0	26	98.1	97.7	105	-0.01	0.1	0	0.351477
DHX15	1665	O43143	35	97.4	98.9	100.3	0.02	0.04	0	0
TPBG	7162	Q13641	3	108.9	92.2	95.1	-0.24	-0.2	0.349454	0.325924
ZC3H8	84524	Q8N5P1	8	109.5	99.3	88.3	-0.14	-0.31	0.0981342	1.56785
NT5DC1	221294	Q5TFE4	3	98.2	102.4	98.8	0.06	0.01	0	0
ZNHIT2	741	Q9UHR6	6	108.4	98.5	88.1	-0.14	-0.3	0	0.164434
DIDO1	11083	Q9BTC0	20	99.9	102.9	99.9	0.04	0	0	0
BRAWNIN	728568	Q69YU5	3	103.7	99.5	97.4	-0.06	-0.09	0	0.0932243
CD151	977	P48509	5	103.2	99.1	101.7	-0.06	-0.02	0	0
ALS2	57679	Q96Q42-1	9	100.3	97.9	101.3	-0.04	0.01	0	0
MRPL41	64975	Q8IXM3	5	98.8	94.5	102.5	-0.07	0.05	0	0
RBM33	155435	Q96EV2	14	99.3	102.8	98.9	0.05	-0.01	0	0
NRAS	4893	P01111	3	97.1	98.7	96.7	0.02	-0.01	0	0
SF3A1	10291	Q15459	4	100.9	98.2	99.3	-0.04	-0.02	0	0
PSTPIP2	9050	Q9H939-1	3	100.7	100.9	98.6	0	-0.03	0	0
OGFOD1	55239	Q8N543	8	101.9	99.8	100.1	-0.03	-0.03	0	0
HSPD1	3329	P10809	32	99.4	101.2	102.9	0.03	0.05	0	0
VPS45	11311	Q9NRW7	5	101.1	101	99.5	0	-0.02	0	0
UBE2Q1	100156747; 100458958; 103223923; 105593494; 505133; 55585; 740158	Q7Z7E8-1	4	100.7	99	97.6	-0.02	-0.04	0	0
ELAC1	55520	Q9H777	3	93.1	95.1	101	0.03	0.12	0	0
CA13	377677	Q8N1Q1	6	99.7	95.5	102	-0.06	0.03	0	0
VPS25	84313	Q9BRG1	6	102.9	98.9	97.3	-0.06	-0.08	0	0.0626511
BLM	641	P54132	39	107.5	97.3	93.2	-0.14	-0.21	0.0508124	0.897496
ENO1; HEL-S-17; LOC117800423	100995093; 101137139; 2023; 457913	P06733-1	8	95.9	104.1	102.4	0.12	0.09	0.455297	0.628012
ATG5	100978850; 462905; 696874; 9474	Q9H1Y0-1	3	100.4	102.7	104.4	0.03	0.06	0	0
RBM27	54439	Q9P2N5	17	98.5	97.1	99.2	-0.02	0.01	0	0
HSPA9	3313	P38646	42	97.4	100.1	103.4	0.04	0.09	0.292715	1.74261
NAA35	60560	Q5VZE5	7	102.4	100.6	96.7	-0.03	-0.08	0	0
DHCR7	1717	Q9UBM7	6	100.5	99.7	99.4	-0.01	-0.02	0	0
CYC1	1537	P08574	9	89.1	105.2	105.9	0.24	0.25	0.167617	0.331241
SENP3	26168	Q9H4L4	11	101.6	103.5	102.2	0.03	0.01	0	0
DERPC	NA	P0CG12	4	114.9	95.9	80.6	-0.26	-0.51	0.189436	1.81596
XAB2	56949	Q9HCS7	36	103.2	97.3	96	-0.09	-0.11	0	0
PGAM5	101154277; 192111; 452388	Q96HS1-1	3	102	99.6	105.2	-0.03	0.05	0	0
BYSL	705	Q13895	17	108.5	102.8	85.4	-0.08	-0.35	0.30198	3.88693
RAD54L2	23132	Q9Y4B4	14	102.6	98.8	105.2	-0.05	0.04	0	0
ADSL	158	P30566	4	100.8	106.2	106	0.07	0.07	0	0
ELMO2	63916	Q96JJ3	3	99.3	99.9	95.3	0.01	-0.06	0	0
MFHAS1	9258	Q9Y4C4	8	102.3	95.4	95.9	-0.1	-0.09	0	0
DIS3L2	129563	Q8IYB7	8	98.7	100.9	104.3	0.03	0.08	0	0.542637
HEATR1	55127	Q9H583	56	101.6	98.4	101.5	-0.05	0	0	0
NENF	29937	Q9UMX5	5	98.6	98.9	106.5	0	0.11	0	0.0198067
TBRG4	9238	Q969Z0-1	4	97.6	103	100.7	0.08	0.05	0	0
ANPEP	290	P15144	27	98.9	97.6	101.9	-0.02	0.04	0	0.0770594
DNAJB4	11080	Q9UDY4	7	99.5	101.5	94.8	0.03	-0.07	0	0
KIF13B	23303	Q9NQT8	20	100.9	99.3	98.6	-0.02	-0.03	0	0
TRIP6	7205	Q15654-1	17	104.6	102	100.4	-0.04	-0.06	0	0.0756082
ADAT3	113179	Q96EY9	8	100.5	98	100.6	-0.04	0	0	0
ISG15	9636	P05161	7	96.9	103.2	103.6	0.09	0.1	0	0
SLC25A22	79751	Q9H936	9	101.4	98.5	98.8	-0.04	-0.04	0	0
ARPC1B	10095	O15143	14	99	99.6	104.7	0.01	0.08	0	0
BMS1	9790	Q14692	24	107.2	103.4	81	-0.05	-0.4	0	3.90194
SCO1	6341	O75880	5	100.5	104.4	102.9	0.06	0.03	0	0
PDXP	57026	Q96GD0	7	95	102.1	96.8	0.1	0.03	0.306936	0
MFAP1	4236	P55081	10	120	104	61.4	-0.21	-0.97	0.770769	4.8396
SH3BGRL	6451	O75368	9	93.7	99.3	96.9	0.08	0.05	0	0
RBM19	9904	Q9Y4C8	26	100.9	99.7	100.6	-0.02	0	0	0
SMAD3	4088	P84022	3	98.7	103.6	103.2	0.07	0.06	0	0
GRPEL1	80273	Q9HAV7	15	98.1	99.6	93.7	0.02	-0.07	0	0
CD2AP	23607	Q9Y5K6	26	99.3	100.8	99.2	0.02	0	0	0
C1orf122	127687	Q6ZSJ8	3	106.9	108.2	86.4	0.02	-0.31	0	0
UHRF2	115426	Q96PU4-1	3	96.9	104.5	97.4	0.11	0.01	0.0255079	0
SARAF	51669	Q96BY9	6	98.8	79.5	103.2	-0.31	0.06	0.0833155	0
NUDT21	11051	O43809	8	99.8	102.6	102.6	0.04	0.04	0	0
FMNL1	NA	O95466-2	3	96.4	104.5	103.3	0.12	0.1	0.488086	0.45564
EEA1	8411	Q15075	71	101.7	98.6	101.4	-0.05	-0.01	0.0264466	0
MAN1B1	11253	Q9UKM7	8	94.9	97.5	102.2	0.04	0.11	0	0
PAK1IP1	55003	Q9NWT1	11	101	96.3	99.4	-0.07	-0.02	0.0142185	0
MRPL28	10573	Q13084	7	106.9	103.7	95.9	-0.04	-0.16	0	0
ATG101	60673	Q9BSB4	7	101.5	100.1	92.1	-0.02	-0.14	0	0.514597
PIEZO1	9780	Q92508	20	90.7	104.5	105.4	0.2	0.22	0.154962	0.256458
PLIN2	123	Q99541	13	96.4	98	94.6	0.02	-0.03	0	0
DNAJA2	10294	O60884	15	101	99.7	99.8	-0.02	-0.02	0	0
TALDO1	6888	P37837	20	100.4	99.4	102.8	-0.01	0.03	0	0
TTC38	55020	Q5R3I4	9	89.1	104.8	101.9	0.23	0.19	0.301935	0.251588
GSK3A	2931	P49840	8	101.9	97.8	101.3	-0.06	-0.01	0	0
LPIN2	9663	Q92539	6	98.9	99.7	95.5	0.01	-0.05	0	0
PHF2	5253	O75151	14	105.5	98.4	98.7	-0.1	-0.1	0	0
CNDP2	55748	Q96KP4	3	97.7	100.6	100.3	0.04	0.04	0	0.100141
ISOC1	51015	Q96CN7	8	97.9	95.7	105.7	-0.03	0.11	0	0
IPO7	10527	O95373	25	99.5	100	102	0.01	0.04	0	0
MRPL19	9801	P49406	11	101.1	98.2	104.8	-0.04	0.05	0	0
RAP1A	5906	P62834	3	104.3	92	97.4	-0.18	-0.1	0	0
SERPINB1	1992	P30740	9	95.7	101.6	99.2	0.09	0.05	0	0
ENDOD1	23052	O94919	11	93.6	97.5	102.8	0.06	0.14	0	0.403167
REXO4	57109	Q9GZR2-1	8	106	99.3	87.2	-0.09	-0.28	0.238388	2.65688
QPRT	23475	Q15274	8	98.7	100.5	99.3	0.03	0.01	0	0
ACAP2	23527	Q15057	22	101.8	99	98	-0.04	-0.06	0	0.0543532
ARIH1	25820	Q9Y4X5	15	97.4	99.7	103.4	0.03	0.09	0	0
GTF3C4	9329	Q9UKN8	21	100.6	102.2	99.4	0.02	-0.02	0	0
MDN1	23195	Q9NU22	100	99.7	100.1	103.3	0.01	0.05	0	0.00276126
FRYL	285527	O94915-1	33	100.5	100.1	96.9	-0.01	-0.05	0	0
ATP5PO	539	P48047	9	96.8	98.2	102.8	0.02	0.09	0	0.340379
NA	NA	Q5T5U3	4	88.5	102.3	105.1	0.21	0.25	0	0
THG1L	54974	Q9NWX6	4	96.6	97.1	101.2	0.01	0.07	0	0
GNL3L	54552	Q9NVN8	9	113.3	95.2	82.2	-0.25	-0.46	0.425822	1.82697
GALNT7	51809	Q86SF2	10	96.3	98.9	103.3	0.04	0.1	0	0.637146
MRPL13	28998	Q9BYD1	10	100	96.6	101.7	-0.05	0.02	0	0
GTSF1	121355	Q8WW33	9	102	99.8	99.2	-0.03	-0.04	0	0
NBN	4683	O60934	25	99.9	97	102.8	-0.04	0.04	0	0
FTL	2512	P02792	6	84	91.7	115.5	0.13	0.46	0.0703091	2.89447
BTAF1	9044	O14981	21	99.8	100.2	97.2	0.01	-0.04	0	0
ZNF800	168850	Q2TB10	16	94.9	100.8	91.6	0.09	-0.05	0.131133	0
RBM12	10137	Q9NTZ6	23	97.5	98.3	100.6	0.01	0.05	0	0
IARS1	3376	P41252	50	98	102.1	102.2	0.06	0.06	0.358582	0.782082
RAB24	53917	Q969Q5	8	99.7	90.3	104.7	-0.14	0.07	0.00754033	0
HDHD3	81932	Q9BSH5	4	101.8	98.9	96.1	-0.04	-0.08	0	0
ATP5IF1	100171464; 100986848; 456682; 93974	Q9UII2-1	4	94.9	102	93.8	0.1	-0.02	0	0
NA	NA	Q15154-1	4	106.8	101.8	94.5	-0.07	-0.18	0.52211	3.06773
CFAP298	56683	P57076	8	103.3	96.1	100.3	-0.1	-0.04	0	0
PDCD7	10081	Q8N8D1	5	103.5	97.8	89.4	-0.08	-0.21	0	0.137453
CFH	3075	P08603-1	3	101.6	100.4	100.9	-0.02	-0.01	0	0
DDX60L	91351	Q5H9U9-1	3	96.2	99.6	104.8	0.05	0.12	0	0
C9orf32; NTMT1	100603188; 101142309; 102126169; 103239762; 105464017; 105504026; 105532856; 105576193; 28989; 716763	Q9BV86-1	4	96.3	96.6	106	0.01	0.14	0	0
GSS	2937	P48637	6	99.7	100.2	102.4	0.01	0.04	0	0.149273
UQCRC1	7384	P31930	16	97.6	99.9	102.2	0.03	0.07	0	0
PCNA	5111	P12004	15	103.4	98.2	103.3	-0.08	0	0	0
BCKDHB	594	P21953	4	94	97.3	105	0.05	0.16	0	0.591472
SLC4A1AP	22950	Q9BWU0	22	101.9	96.8	98.2	-0.07	-0.05	0	0
CCDC22	28952	O60826	17	98.8	100.7	98.7	0.03	0	0	0
HIRIP3	8479	Q9BW71-1	4	97.1	102.3	99.8	0.07	0.04	0	0
ETV6	2120	P41212	11	103.3	103	102.6	0	-0.01	0	0
RGP1	9827	Q92546	6	98.4	106.5	98.9	0.11	0.01	0	0
EDC4	23644	Q6P2E9-1	14	98.1	100.6	100.9	0.04	0.04	0.00330581	0.605385
SLC30A9	10463	Q6PML9	6	94.5	103.2	100.9	0.13	0.1	0	0
KYNU	8942	Q16719	8	99.4	105	99.9	0.08	0.01	0	0
PPP1CB	5500	P62140	3	92.7	106.7	98	0.2	0.08	0.0343272	0
SGPP1	81537	Q9BX95	6	95.4	96.3	98.7	0.01	0.05	0	0
RNPEP	6051	Q9H4A4	25	99.3	101.4	100.8	0.03	0.02	0	0
CGGBP1	8545	Q9UFW8	11	96.9	96.8	101.3	0	0.06	0	0
PPP3R1	5534	P63098	6	94.6	99.9	99.9	0.08	0.08	0	0
SCAMP1	9522	O15126-1	3	97.4	101.6	98.7	0.06	0.02	0	0
DARS1	1615	P14868	6	97.2	102.1	103.3	0.07	0.09	0.210667	0.745318
LOC111155115; NR1D2; Rpl15; RPL15	100051688; 100174774; 100356383; 100358370; 100499572; 100591364; 100620094; 100721678; 100767738; 100953714; 100967269; 101083198; 101150534; 101375049; 101675205; 101718044; 101926126; 101972426; 102278331; 102428359; 102497577; 102497981; 102735894; 102756905; 102834130; 102885638; 102918028; 103127899; 103241763; 103679744; 104654235; 104658856; 104671373; 104673767; 104680349; 104873467; 105…	P61313-1	5	101	97.3	99.1	-0.05	-0.03	0	0
S100A11	6282	P31949	4	92.6	104.5	99.6	0.17	0.11	0	0
ZNF622	90441	Q969S3	10	102.8	100.5	83.6	-0.03	-0.3	0	1.51227
EXOC2	55770	Q96KP1	22	100.2	100.8	99.3	0.01	-0.01	0	0
PTRH2	51651	Q9Y3E5	4	99	104.3	107.2	0.08	0.11	0	0
CERS2	29956	Q96G23	4	97.6	100.8	104.5	0.05	0.1	0	0
NA	NA	Q15527	6	100.7	98.1	91.2	-0.04	-0.14	0	0.614825
BLMH	642	Q13867	16	100.8	100.3	100.7	-0.01	0	0	0
TBL1XR1	79718	Q9BZK7	11	100.1	100.8	100.6	0.01	0.01	0	0
SAR1B	51128	Q9Y6B6	4	99.5	100.7	103.3	0.02	0.05	0	0
FTH1	2495	P02794	7	86.2	92.8	115.2	0.11	0.42	0.827212	4.8396
LACTB	114294	P83111-1	3	98.3	97.9	98.5	-0.01	0	0	0
GCLC	2729	P48506	19	98.6	96.2	99.7	-0.04	0.02	0	0
MRPS31	10240	Q92665	15	103.6	98.7	99.2	-0.07	-0.06	0	0.406197
TERF2IP	54386	Q9NYB0	14	102.3	101.5	91.1	-0.01	-0.17	0	0
HSD17B8	7923	Q92506	6	93.1	103.5	110	0.15	0.24	0.367115	1.39802
WASHC5	9897	Q12768	35	102	99.9	99.5	-0.03	-0.04	0	0
PBDC1	51260	Q9BVG4	9	103.6	99.5	101.3	-0.06	-0.03	0	0
ZFPM1	161882	Q8IX07	4	108	84	104.5	-0.36	-0.05	0.170045	0
GMNN	51053	O75496	6	104.8	89.4	83.9	-0.23	-0.32	0.223255	1.1038
SLC2A1	6513	P11166	5	99.2	106.3	98.4	0.1	-0.01	0	0
HEATR3	55027	Q7Z4Q2	3	102.2	97.9	102.5	-0.06	0	0	0
CCDC97	90324	Q96F63	10	107.5	92.6	97.1	-0.22	-0.15	0.0396501	0
ACAD9	28976	Q9H845	28	94.6	102.4	106.5	0.12	0.17	0.0811942	0.465532
NOSIP	51070	Q9Y314	10	103.7	91	92.3	-0.19	-0.17	0.610212	0.814943
SMG6	23293	Q86US8-1	13	101.9	95.8	97	-0.09	-0.07	0	0
PUM3	9933	Q15397	21	108.8	98.3	87.2	-0.15	-0.32	1.47907	3.81006
SNAP29	9342	O95721	11	110.6	98.4	80	-0.17	-0.47	0.0264466	2.23306
FAM20B	9917	O75063	5	97.7	93.9	102.2	-0.06	0.07	0	0
TIPIN	54962	Q9BVW5	4	116.1	94.8	85.9	-0.29	-0.43	0.74594	2.25822
CUL1	8454	Q13616	34	102.3	103.6	100.1	0.02	-0.03	0	0
LIMD1	8994	Q9UGP4	9	103	100.2	89.3	-0.04	-0.21	0	1.30775
PSME2	5721	Q9UL46	9	100.5	104.5	99.9	0.06	-0.01	0	0
SAMD9	54809	Q5K651	23	101.7	108.4	100.7	0.09	-0.01	0	0
KIAA1143	57456	Q96AT1	10	104	99.3	94.3	-0.07	-0.14	0	0.729394
RABGGTA	5875	Q92696	20	97.6	102.1	102.7	0.06	0.07	0	0.0958325
PRPF8	10594	Q6P2Q9	89	101.3	99	97.9	-0.03	-0.05	0	0.271259
CORO1A	11151	P31146	24	95.1	98.8	101.6	0.06	0.1	0	0.375539
ADA	100	P00813	16	91.4	107.4	102	0.23	0.16	1.20161	1.11617
SDSL	113675	Q96GA7	8	88.7	99.6	99.1	0.17	0.16	0	0
DNAJC9	23234	Q8WXX5	15	92.6	96.6	97.9	0.06	0.08	0	0
AP5M1	55745	Q9H0R1	4	105.1	93.5	100.9	-0.17	-0.06	0	0
GOLIM4	27333	O00461	13	98	97.9	101.7	0	0.05	0	0
PRIM2	5558	P49643-1	13	103.2	98.3	96.3	-0.07	-0.1	0.0641559	0.619288
MRM1	79922	Q6IN84-1	5	100.3	101.8	99.5	0.02	-0.01	0	0
LYSMD3	116068	Q7Z3D4	3	100	100.6	93.5	0.01	-0.1	0	0
APOBEC3C	27350	Q9NRW3	4	93.7	89	115.7	-0.07	0.3	0	0
FKBP4	2288	Q02790	31	97.9	99.1	102.4	0.02	0.06	0	0.463394
GTF2B	2959	Q00403	9	99.7	96	94.2	-0.06	-0.08	0	0
SPN	6693	P16150	8	98.1	104.4	96.3	0.09	-0.03	0.118299	0
NOP56	10528	O00567	25	100.6	98.1	98.4	-0.04	-0.03	0	0
SEMA4D	10507	Q92854-1	3	103	106.4	84.4	0.05	-0.29	0	0.592102
MTFR2	113115	Q6P444	8	121.4	93.8	91.5	-0.37	-0.41	0.472452	0.96218
ALKBH1	8846	Q13686	4	107.1	103.4	82.7	-0.05	-0.37	0	1.1311
NDUFS3	4722	O75489	6	100	103.4	101.2	0.05	0.02	0	0
BAP1	8314	Q92560	10	95.4	94.7	110.7	-0.01	0.22	0	0
IMPDH2	3615	P12268	25	100.6	100	103.2	-0.01	0.04	0	0
CNPY2	10330	Q9Y2B0	6	94.7	100.6	102.6	0.09	0.11	0	0.0101607
ANAPC10	10393	Q9UM13	4	105.5	97.8	94.1	-0.11	-0.16	0	0
GNPAT	8443	O15228	3	102.9	97.7	101.5	-0.07	-0.02	0	0
IL10RB	3588	Q08334	3	100.1	107	96.2	0.1	-0.06	0	0
SMC3	9126	Q9UQE7	64	101.7	101.8	99	0	-0.04	0	0
SLC25A11	8402	Q02978	3	97.7	99.9	102.8	0.03	0.07	0	0
SLC12A7	10723	Q9Y666	5	106.1	94.4	99.5	-0.17	-0.09	0.339947	0
ZNF579	163033	Q8NAF0	4	103.4	99.2	105.7	-0.06	0.03	0	0
RRP15	51018	Q9Y3B9	6	106.1	101.3	89.5	-0.07	-0.25	0	1.01445
HEBP1	50865	Q9NRV9	6	95.1	97.8	101.2	0.04	0.09	0	0.0979353
VASP	7408	P50552	15	102.4	100.6	99.9	-0.03	-0.04	0	0
LZTR1	8216	Q8N653	10	98.8	102.4	106.3	0.05	0.1	0	0
LARP4B	23185	Q92615	18	98.4	99.3	97.1	0.01	-0.02	0	0
NA	NA	P61758	12	105.4	97.6	102.2	-0.11	-0.04	0	0
ARF5	381	P84085	4	98.4	91.8	103.1	-0.1	0.07	0	0
LEMD2	221496	Q8NC56-1	4	99.4	99.6	97.9	0	-0.02	0	0
THAP11	57215	Q96EK4	4	107.6	103.1	85.8	-0.06	-0.33	0	0.85862
CIAO2A	100973953; 101021387; 101141373; 104655917; 105510568; 105530336; 105601037; 108537491; 453502; 712029; 84191	Q9H5X1-1	4	100.2	108.9	106.7	0.12	0.09	0	0
PWP1	11137	Q13610	10	104.4	98.9	99.5	-0.08	-0.07	0	0.299979
MED29	55588	Q9NX70	4	101	97.9	90.5	-0.04	-0.16	0	0.363497
TUBA1C	84790	Q9BQE3	4	97.9	98.6	103.1	0.01	0.07	0	0.0398265
EIF5	1983	P55010	20	102.4	98.7	96.2	-0.05	-0.09	0	0
BLOC1S4	55330	Q9NUP1	5	102.9	98.7	93.6	-0.06	-0.14	0	0
MCRIP1	348262	C9JLW8	3	90.7	90.4	112.2	-0.01	0.31	0	0
TUBB	203068	P07437	3	96.8	104.5	103	0.11	0.09	0.0340329	0.352934
WDR73	84942	Q6P4I2	10	94.4	99.4	101.8	0.07	0.11	0	0.759198
DDX46	9879	Q7L014	43	98	97.7	101.9	0	0.06	0	0.180384
GNAI3	2773	P08754	7	103.4	98.1	99	-0.07	-0.06	0	0
NCAPD3	23310	P42695	32	102	98.9	102.9	-0.04	0.01	0	0
ARMH3	100588438; 450693; 79591	Q5T2E6-1	3	101.8	97.8	99.4	-0.06	-0.03	0	0
AP5B1	91056	Q2VPB7	3	109.3	96.5	89.3	-0.18	-0.29	0	0.602977
PEX1	5189	O43933	3	98.5	102.1	98.3	0.05	0	0	0
AP4E1	23431	Q9UPM8-1	3	95.5	99.6	105.2	0.06	0.14	0	0
HGH1	51236	Q9BTY7	17	102.6	97.8	99.8	-0.07	-0.04	0	0
LRRC58	116064	Q96CX6	7	115	86.2	88.9	-0.42	-0.37	0.447457	0.762854
MVD	4597	P53602	10	99.9	103.6	97.8	0.05	-0.03	0	0
ZUFSP; ZUP1	221302	Q96AP4-1	5	107.6	101.4	81.6	-0.09	-0.4	0	1.1038
RBMXL1	494115	Q96E39	5	101.8	102.1	99.7	0	-0.03	0	0
COG1	9382	Q8WTW3	28	100.6	100.7	98	0	-0.04	0	0
PHYKPL	85007	Q8IUZ5	3	89.8	99.3	114.9	0.15	0.36	0	1.00629
COTL1	23406	Q14019	9	99.5	102.3	99.7	0.04	0	0	0
YEATS4	8089	O95619	11	101.5	101.5	99	0	-0.04	0	0
TP53I3	9540	Q53FA7-1	4	101.4	99.9	102.7	-0.02	0.02	0	0
UTP23	84294	Q9BRU9	4	102.7	102.3	87.7	-0.01	-0.23	0	2.33363
NIPSNAP1	8508	Q9BPW8	8	96.5	101.7	98.4	0.08	0.03	0	0
MRPS33	51650	Q9Y291	4	91.1	96.2	112.3	0.08	0.3	0	2.01418
EMC2	9694	Q15006	6	102.7	98.2	98.5	-0.06	-0.06	0	0
NPM3	10360	O75607	5	96.4	102.7	102.2	0.09	0.08	0	0
NEDD4	NA	P46934-4	4	99.6	99.1	101.2	-0.01	0.02	0	0
EFHD2	79180	Q96C19	9	99.9	99.5	102.4	0	0.04	0	0
GPX1	2876	P07203	9	96.7	99.1	99.4	0.04	0.04	0	0
CHMP6	79643	Q96FZ7	4	97.6	104.1	99.2	0.09	0.02	0	0
WDR76	79968	Q9H967	21	105.4	97.1	94.9	-0.12	-0.15	0.923031	1.84652
DPH7	92715	Q9BTV6	3	101	95.3	98.4	-0.08	-0.04	0	0
GNA11	2767	P29992	6	98.8	98.2	99.9	-0.01	0.02	0	0
IFI30	10437	P13284	3	99.8	101.8	104.9	0.03	0.07	0	0
FLJ20323; MIOS	100978632; 472289; 54468	Q9NXC5-1	6	98.6	103.7	96.5	0.07	-0.03	0	0
ADGRB1	575	O14514	3	101.6	94.7	97.7	-0.1	-0.06	0	0
TPMT	7172	P51580	9	100.1	98.3	102.7	-0.03	0.04	0	0
NA	NA	Q5TZA2	3	99.9	93.9	104.3	-0.09	0.06	0	0
ZNF845	91664	Q96IR2	4	100.2	105.7	85.2	0.08	-0.23	0	0.162984
MARCHF5	54708	Q9NX47	4	106	91.3	102.6	-0.22	-0.05	0	0
ITGA4	3676	P13612	20	105.4	103.9	99.8	-0.02	-0.08	0	0.637146
PIBF1	10464	Q8WXW3	6	105.6	98.3	100.1	-0.1	-0.08	0.236415	0
BMI1	100532731; 648	P35226	4	95.2	100.6	102.3	0.08	0.1	0	0
STK38	11329	Q15208	6	102	93.2	102	-0.13	0	0	0
SPTLC2	9517	O15270	25	98.6	101	99.4	0.03	0.01	0	0
CRADD	8738	P78560	4	95.4	102.1	105.5	0.1	0.15	0	0
NAGA	4668	P17050	6	96.8	102.5	100.5	0.08	0.05	0	0
ZBTB7A	51341	O95365	7	100.2	101.1	94.5	0.01	-0.08	0	0.424061
MRPL17	63875	Q9NRX2	6	104.1	97.1	100.8	-0.1	-0.05	0.0459538	0
RAN	5901	P62826	11	98.2	99.2	106.3	0.02	0.12	0	0.0191341
DEK	7913	P35659-1	3	96.5	100.2	103.9	0.05	0.11	0	0.882953
CISD2	493856	Q8N5K1	6	95.5	99.9	102.8	0.06	0.11	0	0
NME4	4833	O00746	4	100.4	95.3	110	-0.08	0.13	0.369754	1.48647
TIMM8B	26521	Q9Y5J9	4	95.6	94.7	97.9	-0.01	0.03	0	0
ACO2	50	Q99798	36	93	103.4	101.4	0.15	0.12	1.29947	1.82697
NA	NA	Q3MIX3	4	93.1	99.8	105.2	0.1	0.18	0	0.102507
PTGR3	284273	Q8N4Q0	3	102.5	101.9	99.4	-0.01	-0.04	0	0
NDUFA9	4704	Q16795	15	97.6	100.4	102.8	0.04	0.08	0	0
DCAF16	54876	Q9NXF7	4	113.2	109.3	118.1	-0.05	0.06	0	0
SERPINH1	871	P50454	20	98.9	96.5	98.4	-0.04	-0.01	0	0
TXNL1	9352	O43396	12	98	97.7	101.7	-0.01	0.05	0	0
PRKDC	5591	P78527	3	98	102.1	102.5	0.06	0.07	0.446566	0.709722
COX18	285521; 461264	Q8N8Q8-1	3	100.3	100.6	100.5	0.01	0	0	0
RPS12	6206	P25398	8	99.9	99.3	97.4	-0.01	-0.04	0	0
ORC5	5001	O43913	3	101.1	101.2	96.3	0	-0.07	0	0.186694
TXLNA	200081	P40222	28	105.2	96.2	92.9	-0.13	-0.18	0.0875788	0.651514
CSTF1	1477	Q05048	13	104	103.8	96	0	-0.11	0	0.837948
TCEANC2	127428	Q96MN5	5	115.4	101.9	84.2	-0.18	-0.45	0	1.50441
INPP5A	3632	Q14642	3	98.8	92.9	103.1	-0.09	0.06	0	0
VTA1	51534	Q9NP79	4	99	98.5	103.7	-0.01	0.07	0	0
UROS	7390	P10746	10	101.8	102	103.5	0	0.02	0	0
TPPP	11076	O94811	3	105.1	82.2	119.6	-0.35	0.19	0	0
NKTR	4820	P30414	15	98.4	101.7	100.5	0.05	0.03	0	0
WDR1	9948	O75083	9	100.6	101.2	101.2	0.01	0.01	0	0
MED14	9282	O60244	22	103.2	98.8	99.2	-0.06	-0.06	0	0
IFT81	28981	Q8WYA0-1	3	95.9	104.9	101.9	0.13	0.09	0	0
SLCO4C1	353189	Q6ZQN7	6	100.3	97.2	100.6	-0.05	0	0	0
EIF6	100607278; 100981971; 101015154; 101152531; 102136039; 103216043; 104680526; 105496261; 105502556; 105533843; 105582316; 108538501; 3692; 458200; 709602	P56537-1	4	98.6	102.7	96.6	0.06	-0.03	0	0
ARAF	100614256; 100990590; 101134493; 369	P10398-1	8	96.8	103.1	101.4	0.09	0.07	0	0.0159357
RAB3D	9545	O95716	4	107.7	100.2	95.7	-0.11	-0.17	0	0.340392
SPTBN1	100984310; 459234; 6711	Q01082-1	9	97.9	102.3	101.5	0.06	0.05	0.60168	0.518562
ROCK1	6093	Q13464	40	100.3	101.8	98.7	0.02	-0.02	0	0
NDUFB3	4709	O43676	3	97.8	101.3	96.5	0.05	-0.02	0	0
TBK1	29110	Q9UHD2	24	102.5	101.1	94.9	-0.02	-0.11	0	1.29126
AP1G2	8906	O75843	26	103.6	99.8	101.1	-0.05	-0.04	0	0
CDKN2AIP	55602	Q9NXV6	22	99.9	95.3	94.9	-0.07	-0.07	0	0.403678
POLR1A	25885	O95602	49	103.2	99.5	100.1	-0.05	-0.04	0	0
TRIP13	9319	Q15645	11	100.4	101.3	101	0.01	0.01	0	0
RPL23A	6147	P62750	11	102.5	97.6	96.8	-0.07	-0.08	0	0.223072
GTF2H1	2965	P32780	3	102.4	104.7	94.5	0.03	-0.12	0	0.410716
IPO9	55705	Q96P70	23	100.1	101.8	103.4	0.02	0.05	0	0
NCAPD2	9918	Q15021	55	101.9	101.8	101	0	-0.01	0	0
PELO	53918	Q9BRX2	9	100.5	99.5	94.2	-0.02	-0.09	0	0
HINT2	84681	Q9BX68	5	99	102.1	101.3	0.05	0.03	0	0
CHMP1A	100173638; 100968729; 5119	Q9HD42-1	3	99.9	92.2	94.7	-0.12	-0.08	0	0
NUP43	348995	Q8NFH3	6	97.7	99.1	105.8	0.02	0.11	0	0
PTGES2	80142	Q9H7Z7	14	100.4	97.8	101.4	-0.04	0.01	0	0
MLH1	4292	P40692-1	6	99.6	100.1	104.3	0.01	0.07	0	0
GINS2	51659	Q9Y248	6	107.5	94	101.4	-0.19	-0.08	0	0
ACAA1	30; 460268	P09110-1	5	97	100.3	97.2	0.05	0	0	0
RB1	5925	P06400	32	100.1	107.6	94.3	0.1	-0.09	0	0.0199623
ZFR	51663	Q96KR1	36	97.7	101.5	103.5	0.06	0.08	0	0.559467
SPART	23111	Q8N0X7	19	129.3	92.8	92.2	-0.48	-0.49	1.29024	1.5446
CDC37	11140	Q16543	11	101.4	102.5	103.6	0.02	0.03	0	0
SMU1	55234	Q2TAY7	5	100	102.4	96.9	0.04	-0.04	0	0
AGK	55750	Q53H12	16	96	102	102	0.09	0.09	0.58324	1.40083
NA	NA	O43824	10	95.9	93.8	107.1	-0.03	0.16	0	0.376355
LSM7	51690	Q9UK45	5	70.4	73	79.9	0.05	0.18	0	0
ATPAF1	64756	Q5TC12-1	3	96.3	97.7	110.6	0.02	0.2	0	0.898892
FEN1	2237	P39748	5	104.1	96.4	99.6	-0.11	-0.06	0	0
GOT2	2806	P00505	4	98.6	100.5	102.2	0.03	0.05	0.186124	0.84782
PIH1D1	55011	Q9NWS0-1	8	98.4	96.7	98.5	-0.03	0	0	0
PPIB	5479	P23284	14	97.7	95.9	105.6	-0.03	0.11	0	0
SRSF4	6429	Q08170	10	101.7	98.9	98.1	-0.04	-0.05	0	0.189027
SAAL1	113174	Q96ER3	10	102.4	100.4	102.1	-0.03	0	0	0
PHIP	55023	Q8WWQ0	36	104.2	96.8	102	-0.11	-0.03	0.054387	0
TXNL4A	10907	P83876	4	98.7	99.6	111.3	0.01	0.17	0	0.177291
MIX23	131076	Q4VC31	6	97.4	99.3	103.5	0.03	0.09	0	0.488426
ADNP2	22850	Q6IQ32	12	100.5	98.8	95.1	-0.03	-0.08	0	0.525883
SLC16A7	9194	O60669	5	104.5	97.3	100.1	-0.1	-0.06	0	0
TM9SF4	9777	Q92544	10	99.4	97.3	100.1	-0.03	0.01	0	0
ZMYM1	79830	Q5SVZ6	13	99.2	99.9	99.9	0.01	0.01	0	0
FHIP2B	64760	Q86V87	9	106.7	100.4	99	-0.09	-0.11	0	0
RRP8	23378	O43159	12	101.4	102.2	97.5	0.01	-0.06	0	0
SNRNP200	100975243; 101151498; 104661456; 105531671; 105583717; 108520914; 23020; 459413	O75643-1	59	98.3	98.9	101.6	0.01	0.05	0	0.145728
DOP1A	23033	Q5JWR5	4	NA	NA	NA	NA	NA	NA	NA
THYN1	29087	Q9P016	4	97.7	100.9	104.9	0.05	0.1	0	0.142282
POP1	10940	Q99575	37	100.8	101.3	99.7	0.01	-0.02	0	0
CASP3	836	P42574	6	99.3	97.8	94.8	-0.02	-0.07	0	0
RRP7A	27341	Q9Y3A4	6	105.4	103.1	82.8	-0.03	-0.35	0	2.23519
CCDC71	64925	Q8IV32	6	105	105	87.2	0	-0.27	0	0
PANK4	55229	Q9NVE7	25	97.3	100.1	101.3	0.04	0.06	0	0
MAK16	84549	Q9BXY0	7	105.4	99.7	92.9	-0.08	-0.18	0	0.524054
TSEN54	283989	Q7Z6J9	6	104.3	103.1	99.3	-0.02	-0.07	0	0
LRRC47	57470	Q8N1G4	22	100.8	99.8	96.9	-0.01	-0.06	0	0
WDR82	80335	Q6UXN9	12	102.3	96.4	94.9	-0.09	-0.11	0.0921324	0.663443
SESTD1	91404	Q86VW0	5	95.7	97.8	108.2	0.03	0.18	0	0
POLR2B	5431	P30876	40	106.4	98.6	90.6	-0.11	-0.23	0.583497	2.35237
POLR3F	10621	Q9H1D9	6	99.1	97.9	98	-0.02	-0.02	0	0
NUP37	79023	Q8NFH4	9	101.7	102.4	97.8	0.01	-0.06	0	0
KPNA1	3836	P52294	8	95.4	100.5	101.4	0.08	0.09	0.185663	0.672379
TMEM65	157378	Q6PI78	6	98	100.8	101.9	0.04	0.06	0	0
ACTR3	10096	P61158	16	99	97.5	104.3	-0.02	0.07	0	0.277877
SSNA1	8636	O43805	6	109.9	110.8	101	0.01	-0.12	0	0
MAFG	4097	O15525	3	106.1	96.4	91.7	-0.14	-0.21	0	0.165294
NA	NA	Q9H307	9	104.3	99.4	98.1	-0.07	-0.09	0	0.5966
PPP1R16A	84988	Q96I34	4	101.9	100	96.7	-0.03	-0.08	0	0
PTPN9	5780	P43378	17	103.4	99.5	97.4	-0.06	-0.09	0	0
MRPL14	64928	Q6P1L8	5	100.5	99.7	94.2	-0.01	-0.09	0	0
PSPH	5723	P78330	10	101.5	96.3	102	-0.08	0.01	0.0158304	0
ETHE1	23474	O95571	8	97.6	98.6	101.8	0.02	0.06	0	0.265996
GNL1	2794	P36915-1	6	96.9	103.8	102.9	0.1	0.09	0	0
ELP6	54859	Q0PNE2	3	100.4	101.6	100.9	0.02	0.01	0	0
EIF3A	8661	Q14152	5	103	99.3	98.1	-0.05	-0.07	0.565207	1.56936
SMS	100455032; 100592294; 108312672; 6611; 739762	P52788-1	4	101.3	103.3	103.4	0.03	0.03	0	0
PDAP1	11333	Q13442	10	93.7	97.7	100.7	0.06	0.1	0	0
CPOX	1371	P36551	12	96	101	98.5	0.07	0.04	0	0
SART1	9092	O43290	36	101	97.9	102.6	-0.04	0.02	0	0
SLC30A1	7779	Q9Y6M5	7	102.4	93.5	93.6	-0.13	-0.13	0	0
ZNF428	126299	Q96B54	3	103.3	101.7	96.9	-0.02	-0.09	0	0
PHB1	5245	P35232	8	98.1	99.1	104.3	0.01	0.09	0	0
TSR1	55720	Q2NL82	24	101.4	100.9	98.8	-0.01	-0.04	0	0
RASSF3	283349; 743444	Q86WH2-1	3	97.3	99.1	98.7	0.03	0.02	0	0
ENPP4	22875	Q9Y6X5	3	99.4	99.2	103.9	0	0.06	0	0
PLAA	9373	Q9Y263	32	99.1	99	98.4	0	-0.01	0	0
RPP14	11102	O95059	3	105.5	96.9	105.2	-0.12	0	0	0
SAE1	100173973; 10055; 101124599; 456159	Q9UBE0-1	6	99.9	103.2	96.6	0.05	-0.05	0	0
NA	NA	Q9ULT8	59	108.3	93.2	90	-0.22	-0.27	1.47907	2.83662
CDK5	1020	Q00535	3	97.9	98.1	102.3	0	0.06	0	0
GMPR	2766	P36959	4	91.9	103	95.8	0.16	0.06	0	0
TIMP1	7076	P01033	3	103.9	94.5	99.4	-0.14	-0.06	0	0
PDPR	55066	Q8NCN5	14	94.4	103.2	99.5	0.13	0.08	0.768498	0.421252
WDR3	10885	Q9UNX4	29	101.2	101.6	99.8	0.01	-0.02	0	0
NUFIP2	57532	Q7Z417	15	103.5	93.7	92.6	-0.14	-0.16	0.484947	1.02416
CUL5	8065	Q93034	33	100.6	103.4	98.2	0.04	-0.04	0	0
MRPL33	9553	O75394	3	101.5	98.8	101.1	-0.04	-0.01	0	0
ROCK2	9475	O75116	38	102.3	97.4	102.9	-0.07	0.01	0	0
TMED2	10959	Q15363	6	95.2	96	104.8	0.01	0.14	0	0.463494
PSAT1	29968	Q9Y617-1	4	105.5	100.7	101.3	-0.07	-0.06	0	0
RPL37A	6168	P61513	3	103.4	97.7	95.3	-0.08	-0.12	0	0.0876212
VARS1	7407	P26640	34	100	102.5	101.4	0.04	0.02	0	0
NAPG	8774	Q99747	4	100.6	98.5	96.7	-0.03	-0.06	0	0
NA	NA	Q9Y2R4	16	109.7	99.3	82.6	-0.14	-0.41	0.90587	4.09391
POMGNT2	84892	Q8NAT1	5	90.7	106.4	107.4	0.23	0.24	0	0
SKI	6497	P12755	17	98.4	96.6	98.8	-0.03	0.01	0	0
SUPT4H1	6827	P63272	3	96.6	118.8	108.5	0.3	0.17	0	0
PROS1	5627	P07225	5	88.6	117.5	99.4	0.41	0.17	1.72186	0.308612
MAP2K2	5605	P36507	9	97.3	101.3	100.6	0.06	0.05	0	0.114119
ESPL1	9700	Q14674-1	5	98.3	100.6	101.8	0.03	0.05	0	0
HMGCS1	3157	Q01581	11	100.7	87	102.5	-0.21	0.03	0	0
HNRNPA0	10949	Q13151	11	104	99.8	93.2	-0.06	-0.16	0	0.657183
VPS16	64601	Q9H269	3	99.1	101.1	101.8	0.03	0.04	0	0
MRPL49	740	Q13405	8	102.2	95.4	95.8	-0.1	-0.09	0.0284066	0.131371
DDX42	11325	Q86XP3-1	3	97.8	99.2	103.7	0.02	0.09	0	0.256857
GLTP	51228	Q9NZD2	4	103.2	97.2	100.8	-0.09	-0.03	0	0
HELZ	9931	P42694	8	98	103.6	101.6	0.08	0.05	0	0
HASPIN	83903	Q8TF76-1	4	102.1	95.5	100.5	-0.1	-0.02	0	0
DDX31	64794	Q9H8H2	5	105.8	98.7	93.2	-0.1	-0.18	0.213762	1.75989
NA	NA	O75044	9	99.8	100.3	94.3	0.01	-0.08	0	0
ARID3A	1820	Q99856	13	103.8	103.4	96	0	-0.11	0	0.239034
GALM	130589	Q96C23	4	93.8	95.4	99.5	0.02	0.09	0	0
ERG28	11161	Q9UKR5	3	102.6	99.6	103.8	-0.04	0.02	0	0
HERC2	8924	O95714	47	99.9	97.7	100.5	-0.03	0.01	0	0
TARBP1	6894	Q13395	17	103.4	97.2	105.8	-0.09	0.03	0	0
FDX1	2230	P10109	5	100.3	107.2	98.6	0.1	-0.02	0	0
TAOK1	57551	Q7L7X3	5	100.3	100.9	99.3	0.01	-0.01	0	0
GNA15	2769	P30679	9	110.5	108.2	91.5	-0.03	-0.27	0	0.147096
MANF	7873	P55145	9	101.2	100.1	98.5	-0.02	-0.04	0	0
WRAP73	49856	Q9P2S5	3	108	99.3	99.1	-0.12	-0.12	0	0
PPIF	10105	P30405	4	98	94	98.3	-0.06	0	0	0
SPEN	23013	Q96T58	55	96.7	100.3	95	0.05	-0.03	0.290404	0
PDLIM5	10611	Q96HC4	3	99.6	95.8	102	-0.06	0.04	0	0
POLR2G	5436	P62487	11	104.2	101.4	89.4	-0.04	-0.22	0	1.47487
RANBP6	26953	O60518	9	95.7	94.1	108.4	-0.02	0.18	0	0
BLVRB	645	P30043	8	94.2	100.4	101.8	0.09	0.11	0.460142	1.1038
SELENOH	280636	Q8IZQ5	5	95.4	103.9	104.1	0.12	0.13	0.556042	0.778499
SRFBP1	153443	Q8NEF9	13	110.5	96.7	88.1	-0.19	-0.33	0.26704	2.09265
WDR45B	56270	Q5MNZ6	5	101.2	94.9	98.9	-0.09	-0.03	0	0
RDH14	57665	Q9HBH5	12	101.8	100.8	97.4	-0.01	-0.06	0	0
COA1	55744	Q9GZY4	6	99	100.3	101.2	0.02	0.03	0	0
SGPL1	8879	O95470	13	97.8	100.2	103.7	0.04	0.09	0	0
CRKL	1399	P46109	15	97	100.5	98	0.05	0.02	0	0
DDX20	11218	Q9UHI6	24	104.9	100.9	95	-0.06	-0.14	0	0.61698
UBE2T	29089	Q9NPD8	9	110.5	94.6	95.3	-0.23	-0.21	1.62236	1.91951
TIMM29	90580	Q9BSF4	3	100.2	101.5	91.8	0.02	-0.13	0	0
MVP	9961	Q14764	4	92.3	93.7	94.6	0.02	0.04	0	0
RRS1	23212	Q15050	12	104.8	96.4	91.2	-0.12	-0.2	0.536444	1.82697
RILPL2	196383	Q969X0	6	106.1	97.6	95	-0.12	-0.16	0	0.162984
MFSD10	10227	Q14728	6	91.4	104.2	106.7	0.19	0.22	0.635445	1.36947
CARS1	NA	P49589-3	5	96.3	98.9	101.9	0.04	0.08	0	0.196343
RPS10	6204	P46783	6	99.8	99	103.6	-0.01	0.05	0	0
ANKRD50	57182	Q9ULJ7-1	4	100	97.1	95.9	-0.04	-0.06	0	0
GLCCI1	113263	Q86VQ1	4	NA	NA	NA	NA	NA	NA	NA
PHF5A	84844	Q7RTV0	8	103.1	99.3	95.6	-0.05	-0.11	0	0
KDM1B	221656	Q8NB78-1	5	105.6	100.6	105.2	-0.07	-0.01	0	0
PSMB7	5695	Q99436	5	97.8	100.2	102.7	0.03	0.07	0	0
PLCXD1	55344	Q9NUJ7	7	111.8	93.4	83	-0.26	-0.43	0.26704	1.29843
TCF25	22980	Q9BQ70	21	97.6	96.5	101.5	-0.02	0.06	0	0.129963
CTSB	1508	P07858	7	96.1	100.8	100.4	0.07	0.06	0	0
DNASE1L1	1774	P49184	3	85.6	102.1	107.1	0.26	0.32	0.0396501	0
PPIL4	85313	Q8WUA2	20	103.1	101	96.6	-0.03	-0.09	0	0.676706
UBE2M	9040	P61081	10	100.1	100.9	98.7	0.01	-0.02	0	0
ACOT8	10005	O14734	4	96.3	91.9	104	-0.07	0.11	0	0
ITFG2	55846	Q969R8	7	108.3	92.4	95.5	-0.23	-0.18	0.365506	0.330659
PSMD2	5708	Q13200	9	97.5	100.3	103.6	0.04	0.09	0	1.1394
ADCY7	113	P51828	9	109.5	102.1	105.2	-0.1	-0.06	0	0
SGTA	6449	O43765	10	99	101.4	100.6	0.04	0.02	0	0
TAF7	6879	Q15545	9	110	91	88.7	-0.27	-0.31	0.680464	1.53531
PSMA2	5683	P25787	9	96.5	99.5	102.1	0.04	0.08	0	0
C7orf50	84310	Q9BRJ6	7	99.1	99.2	103.3	0	0.06	0	0
H1-10	8971	Q92522	12	92.5	99.2	94.4	0.1	0.03	0	0
EIF3M	10480	Q7L2H7	5	100.7	99.1	101.8	-0.02	0.02	0	0
CCDC134	79879	Q9H6E4	7	98.6	101.8	96.9	0.05	-0.02	0	0
TANK	10010	Q92844	3	98.4	103.8	86.2	0.08	-0.19	0	0
ILKAP	80895	Q9H0C8	15	101.1	98.2	99.8	-0.04	-0.02	0	0
ARL3	403	P36405	7	101.5	100	99.5	-0.02	-0.03	0	0
SNRNP48	154007	Q6IEG0-1	4	100.3	94.4	94.8	-0.09	-0.08	0	0
ITPKC	80271	Q96DU7	3	105	98.9	92.4	-0.09	-0.18	0	0.0926666
DOCK11	139818	Q5JSL3	42	99.6	100.8	101.3	0.02	0.03	0	0
CD2BP2	10421	O95400	9	98.9	98.1	100.9	-0.01	0.03	0	0
CAD	790	P27708	71	102.2	99.9	102.3	-0.03	0	0.0537289	0
SEC24A	10802	O95486-1	9	101.8	101.7	101.6	0	0	0	0
ABCD3	5825	P28288	3	97.9	97.7	100.8	0	0.04	0	0
SARS1	6301	P49591	22	97.8	99.9	98.3	0.03	0.01	0	0
DYNC2I1	55112	Q8WVS4	5	100.2	93	101.8	-0.11	0.02	0	0
PALS2	51678	Q9NZW5	23	102.9	100.8	99.6	-0.03	-0.05	0	0.0580868
DHRSX	207063	Q8N5I4	3	97.9	97.9	104.2	0	0.09	0	0.0351217
INTS12	57117	Q96CB8	9	101.6	97.5	96.4	-0.06	-0.08	0	0
NXN	64359	Q6DKJ4	3	94.9	101.2	98.4	0.09	0.05	0	0
GTF2E1	2960	P29083	9	100.4	106.1	97.2	0.08	-0.05	0	0
WAS	7454	P42768	9	98.5	99.1	108	0.01	0.13	0	0.0500154
DGKE	8526	P52429	3	94.6	117.5	102.2	0.31	0.11	0	0
MDP1	145553	Q86V88	3	105.7	103.9	101.3	-0.02	-0.06	0	0
ING3	100172464; 100603854; 100986820; 463679; 54556	Q9NXR8-1	6	107.3	96.3	87.2	-0.16	-0.3	0	0.912518
HAUS1	115106; 739317	Q96CS2-1	7	110.4	92.2	99.8	-0.26	-0.14	0	0
SWAP70	23075	Q9UH65	31	103.6	100.2	100.3	-0.05	-0.05	0	0
GGH	8836	Q92820	8	95.9	102.6	103.6	0.1	0.11	0.0383377	0.419814
EHBP1L1	254102	Q8N3D4	19	101.6	96.1	100.3	-0.08	-0.02	0	0
FKBP5	2289	Q13451-1	13	99.7	103.9	100.3	0.06	0.01	0	0
NSUN6	221078	Q8TEA1	16	100.3	101	100.8	0.01	0.01	0	0
SEC23B	10483	Q15437	14	101.7	100.8	95.1	-0.01	-0.1	0	0.25794
RPS19	6223	P39019	11	100.8	98.6	98.8	-0.03	-0.03	0	0
FURIN	5045	P09958	3	93.1	94.5	117.6	0.02	0.34	0	0.0377779
LYRM7	90624	Q5U5X0	3	91.3	106.2	101.6	0.22	0.15	0	0
GALNT2	2590	Q10471	15	101.3	99.7	99.9	-0.02	-0.02	0	0
C9orf78	51759	Q9NZ63	12	99.1	95.7	102.1	-0.05	0.04	0	0
KIF5B	3799	P33176	41	99.4	100.5	100.3	0.02	0.01	0	0
TRANK1	9881	O15050	32	100.1	105.8	102.7	0.08	0.04	0	0
POLDIP2	26073	Q9Y2S7	12	94.6	97	108.9	0.04	0.2	0	0.53625
SCYL2	55681	Q6P3W7	17	101.9	98.2	99.5	-0.05	-0.03	0	0
RHOF	54509	Q9HBH0	3	106.2	101.5	96.7	-0.06	-0.13	0	0.0756082
ZNF184	7738	Q99676	10	101.9	102.4	94.2	0.01	-0.11	0	0.295596
PSMB3	5691	P49720	9	98.6	102.5	103.9	0.06	0.08	0	0
DDX18	8886	Q9NVP1	26	98.6	102.3	101.8	0.05	0.05	0	0
CDC6	990	Q99741	6	108.2	87.5	67.4	-0.31	-0.68	0.400138	2.29756
ZNF740	283337	Q8NDX6	4	91.7	103.2	98.7	0.17	0.11	0	0
EBNA1BP2	10969	Q99848	13	106.6	99.4	90.4	-0.1	-0.24	0.0541193	2.48208
PGM2	55276	Q96G03	15	97.4	98.4	105	0.01	0.11	0	1.10109
NOP58	51602	Q9Y2X3	25	97	96.3	99.4	-0.01	0.04	0	0
MIS18BP1	55320	Q6P0N0	17	106.8	96.1	101.4	-0.15	-0.08	0.484947	0
TSTD2	158427	Q5T7W7	3	116	97	89.1	-0.26	-0.38	0.25563	1.40679
ATP6V1B2	526	P21281	15	99.7	98	99	-0.02	-0.01	0	0
POLG2	11232	Q9UHN1	7	96	96.7	107	0.01	0.16	0	0
PLEK	5341	P08567	8	98.2	102	101.7	0.05	0.05	0	0
SLU7	10569	O95391	13	103	100.2	93.5	-0.04	-0.14	0	0.297022
KDM4B	23030	O94953	5	93.4	108.6	94.3	0.22	0.01	0	0
MRPS22	56945	P82650	5	100	95.9	99.7	-0.06	0	0	0
NA	NA	Q9NX58	15	94.5	100.7	105.5	0.09	0.16	0.170045	1.66832
IRGQ	126298	Q8WZA9	12	100.5	94.9	99.4	-0.08	-0.02	0	0
MOCS2	4338	O96007	3	101.4	94.5	101.2	-0.1	0	0	0
MAP3K2	10746	Q9Y2U5	7	102.6	100.7	94.9	-0.03	-0.11	0	0
DIS3	22894	Q9Y2L1-1	4	99.5	97.8	100.6	-0.03	0.02	0	0
ACO1	48	P21399	31	98.9	100.1	101.5	0.02	0.04	0	0
DIP2B	57609	Q9P265	30	99.7	99.2	98.3	-0.01	-0.02	0	0
HTATSF1	27336	O43719	30	106.3	99.7	98.9	-0.09	-0.1	0	0.0562677
TMEM115	11070	Q12893	3	106.5	93	81.1	-0.2	-0.39	0	0.612195
NUBP2	10101	Q9Y5Y2	6	94.1	104.1	100.5	0.15	0.09	0.0323084	0.0554045
TOR4A	54863	Q9NXH8	14	100.4	99.5	98.8	-0.01	-0.02	0	0
CPNE3	8895	O75131	19	96.6	99.4	103	0.04	0.09	0	0.120283
GLIPR2	152007	Q9H4G4	5	102.6	100.3	94.5	-0.03	-0.12	0	0
MANEA	79694	Q5SRI9	5	103.7	96.9	103.1	-0.1	-0.01	0	0
HMOX1	3162	P09601	4	114.4	99.8	90	-0.2	-0.35	0	0
METTL16	79066	Q86W50-1	9	102.6	100.7	98.6	-0.03	-0.06	0	0.110365
CHDH	55349	Q8NE62	16	95.8	96.9	107.6	0.02	0.17	0	0.793222
TRMT13	54482	Q9NUP7-1	11	100.5	91.8	107.5	-0.13	0.1	0	0
NA	NA	P17301	3	105.8	90.8	109.6	-0.22	0.05	0	0
MED31	51003	Q9Y3C7	3	101.8	103.6	94.8	0.02	-0.1	0	0.0861719
FASN	2194	P49327	100	101.9	100.3	101.5	-0.02	-0.01	0	0
RPL10A	4736	P62906	11	97.7	97.9	98.2	0	0.01	0	0
UROD	7389	P06132	8	94.2	99.5	101.3	0.08	0.1	0.0360675	0.366874
ENOPH1	58478	Q9UHY7	3	92.7	101.4	103	0.13	0.15	0.170045	0.402993
FAM3C	10447	Q92520	9	99.4	95.9	99.6	-0.05	0	0	0
FUNDC2	65991	Q9BWH2	4	97.6	96.8	107.5	-0.01	0.14	0	0
PNISR	25957	Q8TF01	9	98.7	100	105.2	0.02	0.09	0	0
IPO13	9670	O94829	8	96	94.1	102.3	-0.03	0.09	0	0
SCCPDH	51097	Q8NBX0	9	97.9	99.3	101.5	0.02	0.05	0	0.235195
COMMD5	28991	Q9GZQ3	5	106.8	98.7	93.5	-0.11	-0.19	0	0.170345
DNAJC3	5611	Q13217	18	97.3	97.2	102.2	0	0.07	0	0.21863
EFNB1	1947	P98172	4	97	92	87.3	-0.08	-0.15	0	0
PITPNA	5306	Q00169	11	97.5	96.2	102.2	-0.02	0.07	0	0.225597
NA	NA	Q13111-1	5	104.9	99.4	93.8	-0.08	-0.16	0.433659	2.58287
ARPC3	10094	O15145	8	103.7	100	100.7	-0.05	-0.04	0	0
AFF4	27125	Q9UHB7-1	5	97.5	99.1	100.1	0.02	0.04	0	0
HSPA13	6782	P48723	9	97.7	100.2	89.9	0.04	-0.12	0	0.205994
GAA	2548	P10253	6	93.9	100.9	103.8	0.1	0.14	0	0.293553
ZNF672	79894	Q499Z4	4	107.2	104.7	92	-0.03	-0.22	0	0.00627912
RETSAT	54884	Q6NUM9-1	6	93.8	99.9	93.7	0.09	0	0	0
PRKAR1B	5575	P31321	3	NA	NA	NA	NA	NA	NA	NA
HSPB1	3315	P04792	10	98.8	97.8	104.5	-0.01	0.08	0	0
PC	5091	P11498	8	102.2	94.4	102	-0.11	0	0	0
SRPRB	58477	Q9Y5M8	12	102.8	99.3	105.3	-0.05	0.03	0	0
FARSB	10056	Q9NSD9	4	99.4	99.2	100.5	0	0.02	0	0
CPNE2	221184	Q96FN4	3	97.4	101.6	101.4	0.06	0.06	0	0.427331
DNAJC7	7266	Q99615-1	5	101.8	101.7	102.4	0	0.01	0	0
NUP133	55746	Q8WUM0	36	97.4	100.8	99.5	0.05	0.03	0	0
NA	NA	Q96BZ8	5	98.6	94.1	96.3	-0.07	-0.03	0	0
G3BP1	10146	Q13283	11	101.3	94.6	100.2	-0.1	-0.02	0.631455	0
EIF2B2	8892	P49770	9	98.7	99.5	99.9	0.01	0.02	0	0
TIMM10B	26515	Q9Y5J6	4	101.4	101.2	98.6	0	-0.04	0	0
TTC27	55622	Q6P3X3	19	100.8	101.6	105.2	0.01	0.06	0	0
PCYOX1L	78991	Q8NBM8	4	90.6	102.8	100.7	0.18	0.15	0.367115	0.326377
LBR	3930	Q14739	18	98.8	101.3	102.5	0.04	0.05	0	0.518274
RAB7B	338382	Q96AH8	8	103.8	98.5	96.1	-0.07	-0.11	0	0.216847
TRMT10C	54931	Q7L0Y3	22	97.4	99.6	99.2	0.03	0.03	0	0
CHERP	10523	Q8IWX8	18	97.6	100.5	97	0.04	-0.01	0	0
METTL3	56339	Q86U44	12	101.4	102	98.3	0.01	-0.04	0	0
HYOU1	10525	Q9Y4L1	21	98.2	97.9	103.3	0	0.07	0	0.127875
TMEM41A	90407	Q96HV5	3	102	99.7	94.7	-0.03	-0.11	0	0
UBA3	102116964; 104677916; 105483857; 105515358; 105585673; 108520119; 460496; 696493; 9039	Q8TBC4-1	3	99.1	99.4	100.1	0.01	0.02	0	0
SNRPD1	6632	P62314	4	101.2	96.3	102.6	-0.07	0.02	0	0
WDR5	11091	P61964	8	98.5	97.1	100.7	-0.02	0.03	0	0
EPM2AIP1	9852	Q7L775	6	95.3	94.7	101.1	-0.01	0.08	0	0
ZNF48	197407	Q96MX3	5	106.4	101.9	89.3	-0.06	-0.25	0	0.419835
TMEM33	55161	P57088	7	98.2	99.1	103.2	0.01	0.07	0	0
PSMB6	5694	P28072	7	104.7	96.3	101	-0.12	-0.05	0	0
PDRG1	81572	Q9NUG6	4	98.7	98.9	94.7	0	-0.06	0	0
PSMD4	100192399; 101330212; 102987409; 5710	P55036-1	4	103.8	98.6	97	-0.07	-0.1	0	0
NRGN	4900	Q92686	3	103.3	88.4	98.6	-0.22	-0.07	0	0
CDK4	1019	P11802	8	98.1	98.1	103.2	0	0.07	0	0.165294
HSPA12A	259217	O43301	5	86.2	96.1	106.4	0.16	0.3	0	0
VPS11	55823	Q9H270	28	101.5	102.4	100.1	0.01	-0.02	0	0
TMED8	283578	Q6PL24	6	97.8	103.5	103.5	0.08	0.08	0	0
GINS4	84296	Q9BRT9	11	103.4	98.5	101.5	-0.07	-0.03	0.0507798	0
EGFL7	51162	Q9UHF1	3	92.2	103.3	107.9	0.16	0.23	0	0
POLDIP3	84271	Q9BY77	3	114.3	96	78.8	-0.25	-0.54	1.03655	3.57406
ICAM5	7087	Q9UMF0	3	85.2	107	117.6	0.33	0.46	0.761771	1.8614
BCAM	4059	P50895	12	91.7	101	100.7	0.14	0.14	0.257915	0.665183
LIN52	91750	Q52LA3	3	101.2	109.9	102	0.12	0.01	0	0
HSPA14	51182	Q0VDF9	25	100.1	100.1	99.5	0	-0.01	0	0
MYSM1	114803	Q5VVJ2	3	100	102.7	96.9	0.04	-0.05	0	0
ZNF724	NA	A8MTY0	4	102.7	105.6	82.6	0.04	-0.31	0	1.38134
STT3B	201595	Q8TCJ2	12	96.6	100.9	106.2	0.06	0.14	0	0.533047
TBL2	26608	Q9Y4P3	19	96.8	101	99	0.06	0.03	0	0
MED20	9477	Q9H944	4	100.8	98.7	99.2	-0.03	-0.02	0	0
CCS	9973	O14618	9	94.7	106.6	96.8	0.17	0.03	0.0888163	0
PHGDH	26227	O43175	24	96.1	100.7	102.9	0.07	0.1	0.26653	1.30377
LCP1	3936	P13796	19	100.7	101.2	103.9	0.01	0.05	0	0.19978
FAM60A; SINHCAF	100172217; 100397788; 100603493; 100960286; 100978245; 101088089; 101107512; 101139502; 102184125; 102273626; 102976167; 105003435; 105484263; 105506068; 105539342; 105571327; 105607154; 106977434; 109268794; 109559552; 465276; 538649; 58516; 694162	Q9NP50-1	5	120.8	93.4	82	-0.37	-0.56	0.345373	1.62646
PAFAH2	5051	Q99487	4	101.3	99.4	97.3	-0.03	-0.06	0	0
CASP2	100984572; 463804; 835	P42575-1	5	106.1	96	91.5	-0.14	-0.21	0.150676	1.64229
GPATCH1	55094	Q9BRR8	11	101.3	95.8	103	-0.08	0.02	0	0
LAMB1	3912	P07942	5	99.2	94.9	101.3	-0.06	0.03	0	0
PLA2G15	23659	Q8NCC3	4	99.5	94.8	99	-0.07	-0.01	0	0
EMG1	10436	Q92979	9	103.5	99.4	99.4	-0.06	-0.06	0	0.0383464
PRKCI	5584	P41743	9	105.2	95.7	104.5	-0.14	-0.01	0	0
SIMC1	375484	Q8NDZ2-1	3	94.1	101.2	89.3	0.11	-0.08	0	0
CDCA5	113130	Q96FF9	5	99.5	97.1	89.9	-0.04	-0.15	0	0.241072
STX12	23673	Q86Y82	9	99.1	100.2	96.1	0.01	-0.04	0	0
NA	NA	Q9HD15	7	108	97.6	95.7	-0.15	-0.17	0	0
EHMT1	79813	Q9H9B1	6	100.4	101.9	96.7	0.02	-0.05	0	0.00123697
CSNK2B	1460	P67870	8	102	98.1	100.6	-0.06	-0.02	0	0
TAP1	6890	Q03518	10	98.8	99	102.5	0	0.05	0	0
FAM78A	286336	Q5JUQ0	3	107.5	96.9	92.9	-0.15	-0.21	0	0.444557
RRP9	9136	O43818	15	98.9	97.3	102.3	-0.02	0.05	0	0
MSH2	4436	P43246-1	4	99.9	99.3	101.7	-0.01	0.02	0	0
RAD54B	25788	Q9Y620-1	12	106.4	92.8	90.2	-0.2	-0.24	0.730116	1.64499
COQ9	57017	O75208-1	5	97.9	97.5	102.4	-0.01	0.07	0	0
KPNA2	3838	P52292	15	104.7	86.8	93.3	-0.27	-0.17	0.41218	0.304319
TOE1	114034	Q96GM8	3	101.4	101.8	98	0.01	-0.05	0	0
COMMD8	54951	Q9NX08	4	105.5	99.7	97.2	-0.08	-0.12	0.213972	1.13944
RPL36	25873	Q9Y3U8	4	101.9	99.2	95	-0.04	-0.1	0	0.573612
RCCD1	91433	A6NED2	6	106.3	99.9	100.5	-0.09	-0.08	0	0
TLN1	7094	Q9Y490	111	97.8	101.4	101.5	0.05	0.05	0.775398	1.10831
NCOR1	9611	O75376-1	3	102.7	99.5	99.7	-0.05	-0.04	0	0
NSMCE4A	54780	Q9NXX6	3	99.8	102.1	99.2	0.03	-0.01	0	0
ARF4	378	P18085	5	100.1	96.8	103.5	-0.05	0.05	0	0
NA	NA	viral transgene constitutive	4	85.7	86.7	112.9	0.02	0.4	0	0.938767
DENR	8562	O43583	8	104.5	98.9	101.2	-0.08	-0.05	0	0
COX11	1353	Q9Y6N1	3	94.2	100.5	99.9	0.09	0.08	0	0
CPSF2	53981	Q9P2I0	24	99.4	98.1	101.3	-0.02	0.03	0	0
C1orf50	79078	Q9BV19	5	92.6	102.8	101	0.15	0.13	0	0
LSM4	25804	Q9Y4Z0	4	93.4	98	102.4	0.07	0.13	0	0
IDH1	3417	O75874	16	100.2	101.4	100	0.02	0	0	0
C9orf40	55071	Q8IXQ3	3	114.7	98.2	86.2	-0.23	-0.41	0	1.09075
JPH1	56704	Q9HDC5	6	96	102.4	97.3	0.09	0.02	0	0
LDLRAP1	26119	Q5SW96	4	91.2	112.8	100	0.31	0.13	0	0
RBM5	10181	P52756	14	100.1	103.5	90.5	0.05	-0.14	0	1.1038
PPOX	5498	P50336	12	94.9	103.2	100.1	0.12	0.08	0	0
CISD3	284106	P0C7P0	5	88.5	102.9	105.5	0.22	0.25	0.122467	0.497364
AP5S1	55317	Q9NUS5	4	94.6	91.2	98.3	-0.05	0.06	0	0
CDC20	991	Q12834	6	114.8	86.5	76.4	-0.41	-0.59	0.676124	1.24415
Crk; CRK	100452410; 100659273; 100976587; 101011160; 101319368; 101865065; 102539935; 102885553; 102910752; 103001411; 103087905; 104670311; 105291866; 105471621; 105521621; 105584307; 105714391; 107507729; 108313339; 108524318; 1398; 512841; 701185; 747142	P46108-1	3	96.8	101.9	104.3	0.08	0.11	0	0
EXOSC4	54512	Q9NPD3	8	95.5	100.2	101.9	0.07	0.09	0	0
PREP	5550	P48147	34	97.6	100.8	100.4	0.05	0.04	0.266497	0.458822
MCOLN1	57192	Q9GZU1	3	96.3	89.9	104	-0.1	0.11	0	0
CKAP2L	150468	Q8IYA6	6	104.5	97.4	86.1	-0.1	-0.28	0.0403045	2.35237
ATE1	11101	O95260	4	99.7	99.1	103.7	-0.01	0.06	0	0
PSMB1	5689	P20618	11	95.8	102.3	103.8	0.09	0.12	0	0.218921
NMT2	9397	O60551	3	96.7	98.8	110.5	0.03	0.19	0	0.018046
YES1	7525	P07947	4	101.4	103.6	99.1	0.03	-0.03	0	0
RPS13	6207	P62277	11	93.4	104.1	102.4	0.16	0.13	0	0
TMEM160	54958	Q9NX00	3	96.5	99.6	106.1	0.04	0.14	0	0
KATNAL1	84056	Q9BW62	4	99.2	99.2	79.3	0	-0.32	0	0
FPGT	8790	O14772	3	101.5	100.5	98.7	-0.01	-0.04	0	0
ORC1	4998	Q13415	18	96.5	100.2	92.6	0.05	-0.06	0	0
UHRF1BP1L	23074	A0JNW5-1	8	102.7	96.9	102.9	-0.08	0	0	0
VCPIP1	80124	Q96JH7	41	99.3	97.9	93	-0.02	-0.09	0	0.836221
LLGL1	3996	Q15334	21	97.1	102.7	104	0.08	0.1	0	0
SETD3	84193	Q86TU7	6	105.4	98.3	98.5	-0.1	-0.1	0	0.210286
RALA	5898	P11233	5	99.3	97.3	101.2	-0.03	0.03	0	0
DCAF7	10238	P61962	10	97.7	95.9	100.5	-0.03	0.04	0	0
ARMC1	55156	Q9NVT9	7	104.6	95.5	93.2	-0.13	-0.17	0.191345	0.90559
UBA2	10054	Q9UBT2	4	99.7	102.3	99.6	0.04	0	0	0
CTDNEP1	23399	O95476	3	91.5	100.7	107.1	0.14	0.23	0	0.140301
ADNP	23394	Q9H2P0	39	98.3	101.8	99.1	0.05	0.01	0.193441	0
ARPC5L	81873	Q9BPX5	8	100.1	96.1	99.9	-0.06	0	0	0
MBD2	8932	Q9UBB5-1	5	98.8	100	104.9	0.02	0.09	0	0
BECN1	8678	Q14457	12	98.1	104.3	98.6	0.09	0.01	0	0
DBT	1629	P11182	10	94.7	97.2	99.3	0.04	0.07	0	0.0227748
KCTD8	386617	Q6ZWB6	4	97.1	109.4	86.4	0.17	-0.17	0	0
ELMO1	100388716; 100586402; 101039068; 108285212; 463354; 9844	Q92556-1	10	96	101.2	102.7	0.08	0.1	0.0158011	0.467091
CS	1431	O75390	15	97.3	100.4	103.6	0.04	0.09	0	0.422984
STAT1	101131770; 459834; 6772	P42224-1	3	99.2	100.2	100.8	0.01	0.02	0	0
SLTM	453475; 79811	Q9NWH9-1	11	98.4	101.4	102.2	0.04	0.05	0	0
GAN	8139	Q9H2C0	3	104.4	103.4	92.2	-0.01	-0.18	0	0
MAML1	9794	Q92585	3	97.1	92.9	105.2	-0.06	0.12	0	0
SOCS2	8835	O14508	4	107.4	98.4	91.3	-0.13	-0.23	0.352443	1.31032
SAMD9L	219285	Q8IVG5	3	94.2	103	102.9	0.13	0.13	0.0878633	0
AASDHPPT	60496	Q9NRN7	7	102.1	100.7	100.1	-0.02	-0.03	0	0
TERF2	7014	Q15554-3	8	92.4	103.5	98.7	0.16	0.1	0.302076	0
SNAP23	8773	O00161	3	98.6	96.4	100.9	-0.03	0.03	0	0
MIDEAS	91748	Q6PJG2	23	104.6	100.4	93.9	-0.06	-0.15	0	0.697092
DCUN1D1	54165	Q96GG9	7	97.5	96.6	103.9	-0.01	0.09	0	0
ATP6V0D1	9114	P61421	9	99.5	100.1	96.5	0.01	-0.04	0	0
NA	NA	Q9HB07	8	99	95.9	104.7	-0.05	0.08	0	0
INTS1	26173	Q8N201	48	99.9	98	102.5	-0.03	0.04	0	0
RAB3A	5864	P20336	4	99.8	99	101.4	-0.01	0.02	0	0
AGO1	26523	Q9UL18	7	99.8	98.9	104.8	-0.01	0.07	0	0
RPL6	6128	Q02878	16	104.5	99.4	95.9	-0.07	-0.12	0	0.430931
OIP5	11339	O43482	3	96.5	97	111.8	0.01	0.21	0	0
GPAM	57678	Q9HCL2	3	NA	NA	NA	NA	NA	NA	NA
SUGP1	57794	Q8IWZ8-1	15	95	91.9	97.1	-0.05	0.03	0	0
MTERF4	130916	Q7Z6M4	6	107.8	91.7	97.7	-0.23	-0.14	0	0
DDA1	79016	Q9BW61	4	108.3	88.1	93.4	-0.3	-0.21	0.189684	0.369242
MACROD1	28992	Q9BQ69	9	91.6	103	104.8	0.17	0.19	0.631455	0.689267
THOC5	8563	Q13769	19	96.2	97.4	103.5	0.02	0.11	0	0.056193
CDK7	1022	P50613	9	104.7	96.5	93.1	-0.12	-0.17	0.109362	0.677261
HK2	3099	P52789	32	97.1	103.6	101.6	0.09	0.07	0	0
PEX13	5194	Q92968	3	101	104	82	0.04	-0.3	0	0.169378
AP5Z1	9907	O43299	4	104.8	95.6	92.7	-0.13	-0.18	0	0
TXNL4B	54957	Q9NX01	3	109.7	89.8	89.1	-0.29	-0.3	0.444524	0.621839
DHX57	90957	Q6P158-1	13	100.6	100.8	99.4	0	-0.02	0	0
NOCT	25819	Q9UK39	5	104.1	87.7	92.5	-0.25	-0.17	0.102625	0.0573901
PEF1	553115	Q9UBV8	5	102.5	102.7	102.6	0	0	0	0
GCA	25801	P28676	5	90.8	112.3	106.7	0.31	0.23	0	0.0456712
LRIF1	55791	Q5T3J3	18	104.4	94.2	92.3	-0.15	-0.18	1.42331	2.14133
ZNF706	51123	Q9Y5V0	4	106.8	100	95.9	-0.1	-0.16	0.0048789	0.338528
HBQ1	3049	P09105	5	95.6	106	105.4	0.15	0.14	0	0.156791
ETNK1	55500	Q9HBU6-1	5	102.2	93	96.4	-0.14	-0.08	0	0
NFATC2IP	84901	Q8NCF5-1	3	107.6	107	109.1	-0.01	0.02	0	0
AHDC1	27245	Q5TGY3	10	112	93.1	88.9	-0.27	-0.33	0	0.733175
ALDOC	230	P09972	18	89.5	106.1	99.5	0.25	0.15	0.414991	0.663443
WTAP	9589	Q15007	8	99.5	103.3	95.8	0.05	-0.06	0	0
UCHL1	7345	P09936	8	100.1	104.8	104.4	0.07	0.06	0	0
TIMM44	10469	O43615	24	98.8	99.3	102.1	0.01	0.05	0	0
RBM14	100526737; 101023227; 101150885; 102119624; 10432; 104664765; 104870300; 105544447; 105577378; 106992427; 108518661	Q96PK6-1	18	97.6	99.6	98.4	0.03	0.01	0	0
DHX58	79132	Q96C10	3	79.9	118.7	109.8	0.57	0.46	0.524025	0.39305
CMAS	55907	Q8NFW8	8	94.2	104.1	103.2	0.14	0.13	0	0.0268127
RAVER1	NA	Q8IY67-2	9	103.8	98.6	92.8	-0.07	-0.16	0	0.946922
MED13	9969	Q9UHV7	13	106.3	98.3	93.9	-0.11	-0.18	0	0
ERP29; HEL-S-107	10961	P30040-1	12	96.5	99.1	103.5	0.04	0.1	0	0
RPL34	6164	P49207	8	103.3	100.1	94.7	-0.05	-0.13	0	0
TOMM34	10953	Q15785	16	104.1	100	99.6	-0.06	-0.06	0	0
FAR2	55711	Q96K12	4	99.6	105.1	105.7	0.08	0.08	0	0
AKAP11	11215	Q9UKA4	25	108.9	95.5	92.6	-0.19	-0.23	1.22179	2.19096
CPNE1	8904	Q99829	8	93	103.6	99.5	0.16	0.1	1.03655	0.759957
NUDCD3	23386	Q8IVD9	13	102.9	102.2	93.5	-0.01	-0.14	0	1.49966
UBE2G1	7326	P62253	5	101.7	100.6	95.9	-0.02	-0.09	0	0
CAB39L	81617	Q9H9S4	3	93.8	97.4	103	0.05	0.13	0	0
IQGAP2	10788	Q13576-1	18	99.8	101.7	99.9	0.03	0	0	0
BDH1	622	Q02338	9	96.9	99.4	103.4	0.04	0.09	0	0.261222
MUS81	80198	Q96NY9	4	102.6	103.3	97.8	0.01	-0.07	0	0
RCOR1	23186	Q9UKL0	12	99	96.7	99	-0.03	0	0	0
BZW2	28969	Q9Y6E2	13	102.3	100.5	102	-0.03	0	0	0
SDF2L1	23753	Q9HCN8	6	101.8	97.2	98.6	-0.07	-0.05	0	0
ZC3H13	23091	Q5T200-1	4	98.3	102.7	94.1	0.06	-0.06	0	0.0130508
FKBPL	63943	Q9UIM3	7	99.1	98.4	97.8	-0.01	-0.02	0	0
GCLM	2730	P48507	4	100.7	100.1	104.7	-0.01	0.06	0	0
CASP6	839	P55212	4	99.3	101.5	97.5	0.03	-0.03	0	0
LOC112610731; POLR1D	100452499; 100980766; 103249063; 104001796; 104671572; 105490207; 105523540; 105553805; 105597053; 108512922; 51082	Q9Y2S0-2	3	103.6	103.1	85.3	-0.01	-0.28	0	0.832594
GDI1	2664	P31150	14	93.1	98.2	103.1	0.08	0.15	0	0.730707
PLCG2	5336	P16885	46	97.6	101.9	101	0.06	0.05	0	0.202343
SLC30A5	64924	Q8TAD4-1	3	94.5	102.1	98.6	0.11	0.06	0.291795	0.0710825
LCOR	NA	Q96JN0-3	15	96.9	102.7	92.7	0.08	-0.06	0	0
MED26	9441	O95402-1	5	100.2	96.1	97.6	-0.06	-0.04	0	0
RPS4Y1	6192	P22090	5	115.8	110.8	88	-0.06	-0.4	0	0.259007
TBPL1	9519	P62380	4	101.9	97.2	96.4	-0.07	-0.08	0	0
PPA1	5464	Q15181	16	98.4	101.5	103.7	0.04	0.08	0	0
IGBP1	3476	P78318	11	97.6	100.3	101.9	0.04	0.06	0	0
CAPZA2	830	P47755	5	101	98.1	105.2	-0.04	0.06	0	0
RFWD3	55159	Q6PCD5	4	133.6	86.2	71.4	-0.63	-0.9	1.19249	2.5125
RPL35	11224	P42766	3	101.5	97.2	97.2	-0.06	-0.06	0	0
POMP	51371	Q9Y244	5	91.5	96.8	95.8	0.08	0.07	0	0
GTPBP1	9567	O00178	17	96	101.2	101.2	0.08	0.08	0	0.112822
MRPS6	64968	P82932	5	103.3	95.9	100.4	-0.11	-0.04	0	0
TMA7	51372	Q9Y2S6	3	101.3	104.3	100.9	0.04	-0.01	0	0
POGLUT1	56983	Q8NBL1	8	99.2	100.8	102.7	0.02	0.05	0	0
AGPS	8540	O00116	26	98.2	100.2	101.8	0.03	0.05	0	0.760992
KDM6A	7403	O15550	7	95.5	101.4	98.3	0.09	0.04	0	0
CHMP4B	128866	Q9H444	7	104.2	101.8	98.9	-0.03	-0.08	0	0
ATP6V1C1	528	P21283	19	102.2	99.9	101.7	-0.03	-0.01	0	0
FTO	79068	Q9C0B1-1	11	97.1	99.7	102.2	0.04	0.07	0	0.0573901
XRCC5	7520	P13010	36	98.9	103.4	104	0.06	0.07	0	0
SGF29	112869	Q96ES7	5	106.5	96.9	94.2	-0.14	-0.18	0	0.357712
SMAD5	4090	Q99717	4	106.4	97.1	101.4	-0.13	-0.07	0.099937	0
VPS53	55275	Q5VIR6-4	3	98.4	100.1	100.5	0.03	0.03	0	0
GLRX5	51218	Q86SX6	3	96	102.6	92.2	0.1	-0.06	0	0
METTL14	57721	Q9HCE5	8	100.2	102.6	97.9	0.03	-0.03	0	0
KPNA4	3840	O00629	8	99.4	99.1	98	-0.01	-0.02	0	0
AARS2	57505	Q5JTZ9	22	95.6	102.5	101.3	0.1	0.08	0	0.0960616
NUDT15	55270	Q9NV35	3	88.7	102	105.4	0.2	0.25	0	0
RNF20	56254	Q5VTR2	37	100	99.2	98.9	-0.01	-0.02	0	0
POLE4	56655	Q9NR33	4	98.9	104	103.5	0.07	0.06	0	0
RP2	6102	O75695	8	100.5	98.8	97.3	-0.02	-0.05	0	0
MID1IP1	58526	Q9NPA3	4	134	91.7	69.9	-0.55	-0.94	1.85884	3.90194
EXOSC3	51010	Q9NQT5	4	97.8	100.2	102.5	0.04	0.07	0	0
DDX6	1656	P26196	19	100.1	98.1	100	-0.03	0	0	0
DENND4B	9909	O75064	9	92.5	96.2	102.5	0.06	0.15	0	0
TRIM26	7726	Q12899	8	102.6	96.3	102.4	-0.09	0	0	0
SACS	26278	Q9NZJ4-1	8	99.6	98.1	101.9	-0.02	0.03	0	0
AGA	175	P20933	8	98.1	101.3	102.9	0.05	0.07	0	0
ASB6	140459	Q9NWX5	4	102.1	92.1	89.5	-0.15	-0.19	0	0
TBC1D8	11138	O95759-1	6	94.4	103.7	105.8	0.14	0.17	0.254299	0.534079
DHX38	9785	Q92620	16	98.7	98.3	103.4	-0.01	0.07	0	0.0590293
HCCS	3052	P53701	7	105.3	98.9	98	-0.09	-0.1	0	0
SDHB	6390	P21912	13	90.8	105.2	103.7	0.21	0.19	1.62514	1.64631
GPAT4	137964	Q86UL3	7	90.6	101.3	101.2	0.16	0.16	0	0.0828042
ZKSCAN4	387032	Q969J2	4	93.2	101.1	89.7	0.12	-0.06	0	0
SF3B5	83443	Q9BWJ5	4	92.7	99.5	95.2	0.1	0.04	0	0
ME2	4200	P23368-1	4	95.9	101.1	106.4	0.08	0.15	0.102625	1.55504
ANKHD1	NA	Q8IWZ3-6	3	103.5	98.8	91.4	-0.07	-0.18	0.249029	2.52138
RELT	84957	Q969Z4	3	97.5	95.1	79.4	-0.04	-0.3	0	0
TRAPPC10	7109	P48553	10	98.7	102.5	93.5	0.05	-0.08	0	0
[truncated: 1,189 more rows]
