# Supplementary material for: Targeted protein degradation via intramolecular bivalent glues
Source: Nature. 2024 Feb 21;627(8002):204–11. doi: 10.1038/s41586-024-07089-6 (PMC10917667; doi:10.1038/s41586-024-07089-6)
Supplement: Supplementary file 5 — sgRNA library details including guide IDs, guide sequences and raw read counts for FACS-based BRD4 stability CRISPR screens. [file 41586_2024_7089_MOESM5_ESM.xlsx]

## Sheet: Suppl. Table2_Reads_FACS screen
Gene	EntrezID	sgRNA	Sequence	DMSO_Low_R1	DMSO_Low_R2	DMSO_Mid_R1	DMSO_Mid_R2	DMSO_High_R1	DMSO_High_R2	MZ1_Low_R1	MZ1_Low_R2	MZ1_Mid_R1	MZ1_Mid_R2	MZ1_High_R1	MZ1_High_R2	IBG1_Low_R1	IBG1_Low_R2	IBG1_Mid_R1	IBG1_Mid_R2	IBG1_High_R1	IBG1_High_R2	GNE-0011_Low_R1	GNE-0011_Low_R2	GNE-0011_Mid_R1	GNE-0011_Mid_R2	GNE-0011_High_R1	GNE-0011_High_R2	IBG3_Low_R1	IBG3_Low_R2	IBG3_Mid_R1	IBG3_Mid_R2	IBG3_High_R1	IBG3_High_R2	IBG4_Low_R1	IBG4_Low_R2	IBG4_Mid_R1	IBG4_Mid_R2	IBG4_High_R1	IBG4_High_R2
AARS	16	AARS_16_1	GTGGGGTCATCCAATGGGA	475	356	814	859	380	471	152	385	496	848	44	136	185	211	740	555	118	205	371	776	708	559	213	434	909	699	455	740	625	290	606	473	592	936	178	426
AARS	16	AARS_16_2	GTAGGCCATGTCAATCCCAT	803	355	1439	1579	600	500	178	240	945	1128	305	185	261	368	1077	1028	360	227	494	1013	1215	1073	402	265	724	519	1123	1338	274	727	880	574	1134	2378	212	1247
AARS	16	AARS_16_3	GCATTGGCAAAGAGCAAAG	725	820	836	1070	358	232	42	352	890	1037	524	314	181	341	677	889	237	223	311	565	1360	1017	376	337	991	252	1745	2308	1304	1270	1000	819	2234	4079	637	523
AARS	16	AARS_16_4	GTAGTGGATCTCACTGCA	297	163	1042	1098	448	197	228	144	769	747	196	163	263	212	664	892	141	131	340	144	1041	589	184	243	350	738	1207	855	851	450	923	387	917	2364	856	285
AARS	16	AARS_16_5	GGATGCCGATGGGATTGACA	456	182	748	1087	675	614	248	227	993	1104	148	180	139	118	945	1112	212	156	451	141	1363	593	365	327	500	461	1152	1225	806	675	625	769	1330	2253	1555	718
AARS	16	AARS_16_6	GTTATACTGGATGAACACA	961	901	473	640	91	187	294	206	537	922	243	117	396	267	715	615	114	58	603	284	1000	285	274	204	843	1225	795	974	452	549	751	1970	1472	1826	337	161
AARS	16	AARS_16_7	GGCGTATCGGACAGCTCGG	234	308	1038	1101	925	617	262	415	931	884	267	200	262	293	809	861	275	208	248	787	1606	575	221	320	483	776	988	1057	1135	528	799	517	1406	1943	721	779
AARS	16	AARS_16_8	GCAGCAGCGAAAGCCATCCA	583	504	620	943	425	497	161	221	876	884	402	169	174	289	493	901	259	311	743	716	1007	474	210	210	398	559	626	676	530	890	422	678	818	866	373	527
ABTB1	80325	ABTB1_80325_1	GTGTACAGGTACTGCAGCA	453	236	498	708	466	134	142	235	538	270	293	168	162	191	612	636	133	244	86	164	855	493	301	229	293	305	856	1075	1324	1029	171	316	1237	1116	851	559
ABTB1	80325	ABTB1_80325_2	GTAATCGCGTAGAGCCCGG	200	321	1088	1225	411	449	321	468	814	980	153	208	301	212	881	1026	162	76	147	283	1291	778	207	182	272	521	1316	832	184	693	775	962	1384	1783	551	823
ABTB1	80325	ABTB1_80325_3	GCTCTACGCCAATGTCCAGG	1209	679	1958	1898	937	980	242	395	1255	1325	379	330	341	438	1659	941	362	359	262	860	2378	1299	438	467	1370	1552	2575	2233	566	877	1831	860	2221	3312	1098	966
ABTB1	80325	ABTB1_80325_4	GTACTGCAGCAGGGCCCCAA	810	474	2069	3609	966	1096	491	414	1928	2224	451	400	349	547	1405	2173	367	532	1017	817	2710	1507	910	660	1938	2141	3819	3011	1717	2280	2384	1241	4351	5984	1881	2109
ABTB1	80325	ABTB1_80325_5	GACCTGCTCAGCGACCTGG	1303	1012	2243	2811	1191	1177	456	907	2281	2469	574	621	656	1030	2755	2334	647	595	851	1825	2732	1543	1078	1287	2800	3349	5082	4003	1509	3227	1550	2366	4946	5338	2293	2346
ABTB1	80325	ABTB1_80325_6	GGTGAGCGCTGCCTCTATG	1132	822	2424	3648	1087	1250	506	848	2132	2855	713	406	713	786	2354	2626	627	524	1346	1777	2688	2463	1117	848	1866	2008	4524	3993	2226	2661	2626	2066	4554	5247	2468	4277
ABTB1	80325	ABTB1_80325_7	GCTCTACGCGATTACAAGC	89	78	98	151	52	130	61	80	133	124	56	90	36	124	62	167	48	95	52	88	52	168	6	13	207	320	200	415	86	59	234	31	129	273	274	446
ABTB1	80325	ABTB1_80325_8	GTCACTCAGTGCCCCATAG	186	315	680	1444	455	353	123	547	906	913	358	259	229	272	1078	1242	125	207	234	371	1205	554	348	314	625	617	1459	1213	748	396	1564	1309	1183	1402	831	849
ABTB2	25841	ABTB2_25841_1	GTTGTTGATGACCATCTCCA	719	759	1489	1818	460	663	301	285	684	943	447	561	243	198	544	621	472	594	551	249	882	805	370	468	1449	1244	1645	1725	2671	1923	1742	786	1248	3070	1115	2401
ABTB2	25841	ABTB2_25841_2	GAACAGCCGCCACAACAGCT	1955	1627	2245	4177	1830	1363	455	891	1995	2504	1035	813	680	1043	2636	2871	631	491	1281	1142	3872	1970	1307	1468	2699	2422	5761	3997	2808	3624	2955	3651	4861	7260	1549	1945
ABTB2	25841	ABTB2_25841_3	GCACCGCCGCAGCCTCACCG	698	248	1192	1085	261	376	319	497	796	904	268	182	199	192	892	707	250	223	258	356	906	701	392	398	446	452	862	1407	625	690	1171	677	1437	1605	592	289
ABTB2	25841	ABTB2_25841_4	GCACCACCAGGCCGCCCCG	584	516	1502	1738	807	1260	406	840	1756	1650	290	468	394	540	2031	1837	226	245	329	423	1565	1213	795	680	1279	1538	2521	1666	1595	840	1838	1995	3916	3866	1679	632
ABTB2	25841	ABTB2_25841_5	GCCTGCGAGTTGGACTTGG	552	306	1678	1873	964	532	246	545	1052	1441	353	212	304	326	1202	810	342	300	337	336	1230	928	867	551	1127	1496	2307	2209	1087	1292	1112	925	2111	3446	901	982
ABTB2	25841	ABTB2_25841_6	GCCAAGTGCACCCGCTTTG	1513	2179	3665	5439	2080	2705	1368	1469	4985	4559	842	887	1060	1269	4626	4949	1551	1602	2383	2018	6438	3730	1369	1512	6331	5492	9798	9142	4682	5111	6513	6238	6250	12392	4567	8658
ABTB2	25841	ABTB2_25841_7	GTACAGGGACAGCGCCTTGA	204	409	1377	2268	792	856	157	285	1345	1270	366	293	278	207	1631	1103	114	647	150	305	1739	878	293	444	483	671	1802	1855	534	413	1350	1127	1908	4019	727	706
ABTB2	25841	ABTB2_25841_8	GCAGGGCACTGATCCGCG	215	443	1051	1791	578	674	153	404	1037	1051	485	405	257	179	1083	1390	219	236	322	408	1742	740	394	442	814	1274	2110	2256	1242	770	659	768	2475	3750	2215	1969
ACSL5	51703	ACSL5_51703_1	GGATGCAGATCAACGCCG	532	278	620	981	239	354	53	234	506	702	190	94	140	39	749	511	213	83	287	504	827	828	337	228	827	733	1347	1307	268	141	1100	983	1827	2508	839	649
ACSL5	51703	ACSL5_51703_2	GCTTCAGGTCATCATCAAAG	353	398	519	2005	683	455	232	378	1319	1521	560	432	321	267	834	877	336	395	183	543	1213	887	284	370	1112	1411	1477	2108	2242	1996	628	1142	2117	1741	877	1523
ACSL5	51703	ACSL5_51703_3	GGGTGTGTCACAGATCACCA	228	288	823	1449	636	466	232	309	772	938	149	189	259	430	848	948	78	225	255	587	1643	715	342	464	572	523	2079	1542	1022	551	1287	336	1748	4098	715	716
ACSL5	51703	ACSL5_51703_4	GATGACCTGAAGCAAAGAG	1177	1110	2254	3370	1017	920	601	966	2010	2233	965	720	705	486	2059	2583	661	522	631	827	3399	1673	690	1122	1504	2024	3122	3591	2000	2489	1054	1790	3556	5321	1820	1701
ACSL5	51703	ACSL5_51703_5	GGTCCCAAGGTGTCATACAG	281	195	1121	1410	1019	261	157	194	605	698	306	485	279	331	831	611	233	214	177	790	1228	804	512	490	494	835	1248	1049	2237	1890	864	472	1688	1227	2022	2672
ACSL5	51703	ACSL5_51703_6	GATCTGTGACACACCCCAAA	2283	1759	3661	5682	1987	2308	1008	1687	3633	4277	1049	1107	1075	1002	4274	3537	1039	730	1906	2861	5643	3037	1284	1309	4921	5860	6771	5583	4883	3994	4059	5316	7063	9845	4938	4622
ACSL5	51703	ACSL5_51703_7	GCTTGTTACACGTACTCTA	1178	925	621	1363	367	252	127	317	658	1071	249	192	147	487	713	811	169	181	392	307	1510	614	152	108	903	1162	1538	1825	592	601	1225	635	2294	2712	1000	635
ACSL5	51703	ACSL5_51703_8	GGTGTGTCACAGATCACCA	419	275	1180	2042	706	365	323	214	1725	1245	271	82	388	558	1271	2170	186	491	509	587	2034	872	110	138	630	624	900	1884	963	922	597	1162	2712	1308	1530	910
ADCK1	57143	ADCK1_57143_1	GTGAAGGTCCAGCACCCAA	799	641	1370	1577	535	548	258	312	1378	1419	659	450	315	489	1094	1768	396	486	648	727	1706	1306	419	488	1426	2461	2571	1996	1165	832	1755	1209	2168	3072	1412	1783
ADCK1	57143	ADCK1_57143_2	GGATTTCCTCAATGAAGGG	184	429	903	1353	1062	315	127	205	896	838	544	610	188	134	1065	1153	449	278	285	261	1639	804	562	312	891	1137	1745	1273	2494	2135	879	821	2199	3414	2978	1428
ADCK1	57143	ADCK1_57143_3	GAGTGTCCCTTATGGCTCAG	1137	854	1104	922	1043	425	373	383	674	915	262	225	290	436	1202	1167	154	195	556	524	1777	787	391	259	1574	2109	2048	1751	973	660	1526	1693	1994	3890	234	636
ADCK1	57143	ADCK1_57143_4	GAAGGGAGGAATGCTGAGA	351	378	1315	1771	411	675	255	252	951	1061	293	345	305	350	840	892	221	264	270	328	1431	929	257	490	1320	896	2263	1724	3091	1197	488	690	1506	1719	1255	1893
ADCK1	57143	ADCK1_57143_5	GGCAGTGCTGCATGATGGG	436	325	1034	899	638	511	131	339	801	1094	454	489	219	288	895	731	263	202	817	647	883	593	661	378	766	764	1997	1709	2440	1811	668	1363	1597	1886	970	1204
ADCK1	57143	ADCK1_57143_6	GCTTCGATGACACCCCTCTG	848	378	1075	1950	1161	855	306	228	1193	1655	536	510	366	496	1335	1703	476	494	937	538	1710	675	515	385	1276	1681	2566	2094	1892	2021	638	1224	3060	3549	858	1835
ADCK1	57143	ADCK1_57143_7	GCTCTGAGCCCGCACCTTT	574	735	2160	2044	898	944	314	288	1294	1686	546	468	420	505	1542	1279	265	407	1193	944	2179	1083	615	621	1396	1589	2598	3394	1825	1871	876	1671	2085	3544	1923	2148
ADCK1	57143	ADCK1_57143_8	GCTCCGTGGACAGGTCCCAG	579	396	969	1706	1177	390	230	454	1104	1485	280	227	298	417	1561	1136	278	264	250	905	1944	665	374	394	598	853	1983	1624	817	1269	738	1287	2392	2143	818	2407
ADIPOQ	9370	ADIPOQ_9370_1	GGATTCCCGGAAAGCCTCG	890	311	2016	1624	1158	629	257	542	1807	1747	610	562	421	337	1328	1575	374	425	561	816	2071	1242	847	322	1035	1312	2143	2862	965	1333	1363	1060	2052	3511	1154	888
ADIPOQ	9370	ADIPOQ_9370_2	GGAAAGGAGAACCTGGAGA	512	383	726	903	521	134	196	312	681	1043	303	152	186	214	1209	1588	155	193	462	434	897	725	555	618	1250	1243	1915	1363	1137	604	1517	988	1518	2311	1321	763
ADIPOQ	9370	ADIPOQ_9370_3	GGGAATCCAAGGCAGGAA	647	631	1641	2201	1148	1185	394	759	1634	2344	609	531	779	488	1735	2161	334	717	714	853	1863	883	413	588	1842	1003	1975	2027	1146	3148	1365	2310	2270	3143	1129	1014
ADIPOQ	9370	ADIPOQ_9370_4	GGGCATCCGGGCCATAATG	787	451	970	2020	571	887	243	530	1049	1393	308	415	257	408	1334	922	272	165	698	510	1303	925	370	200	1306	1402	1704	1663	1184	495	774	949	1570	2635	290	887
ADIPOQ	9370	ADIPOQ_9370_5	GGGTGCCATCTCTGCCATCA	247	217	605	717	299	478	73	350	902	798	259	48	250	182	726	469	207	93	192	669	651	485	147	337	266	219	760	736	856	152	263	759	847	955	441	942
ADIPOQ	9370	ADIPOQ_9370_6	GAGGCTTTCCGGGAATCCA	2449	2487	4010	5128	2631	1556	1356	1995	3632	4657	1173	730	1267	1276	3513	4493	924	1205	1067	3004	4790	2854	1958	1402	4228	3179	6110	5856	3769	4515	4696	4784	7393	9323	1679	2915
ADIPOQ	9370	ADIPOQ_9370_7	GCTTTCCGGGAATCCAAGGC	209	87	359	599	314	108	161	81	458	471	61	80	89	55	330	601	75	43	161	437	507	403	312	283	304	306	555	408	675	345	108	599	910	844	259	330
ADIPOQ	9370	ADIPOQ_9370_8	GAATGCTGAGCGGTATACAT	315	326	658	735	583	202	69	188	493	444	127	105	163	81	510	420	96	68	312	417	950	467	512	118	431	633	872	592	476	442	634	570	939	1016	63	393
AGTR2	186	AGTR2_186_1	GGAGTAAATCAGCCACAGCG	672	406	713	719	548	270	97	187	651	842	240	123	198	186	509	607	62	123	381	362	983	1111	277	429	788	606	945	553	213	279	931	1178	1582	1387	504	318
AGTR2	186	AGTR2_186_2	GGCCATACACCAAACAAG	582	587	1174	2054	1181	715	324	565	1282	1823	432	376	467	459	1408	1525	223	505	331	580	1467	1027	591	665	1155	1247	2384	2070	418	485	1692	1616	2520	4356	840	1255
AGTR2	186	AGTR2_186_3	GAATAATAGGTTGCCCATAG	411	206	1200	1464	821	893	187	510	979	977	251	196	381	506	899	1039	174	147	888	594	986	548	175	480	765	486	1677	1283	365	695	785	1031	2117	2117	140	470
AGTR2	186	AGTR2_186_4	GCATCTAAATGCTTATCTGA	72	104	600	701	571	352	168	214	599	407	197	270	228	295	483	495	138	152	271	409	941	262	410	291	587	658	671	394	686	760	983	1070	675	630	428	733
AGTR2	186	AGTR2_186_5	GAAAGGGGTAGATGACAGAT	444	320	727	1058	498	673	247	280	624	990	183	91	252	309	884	955	132	157	274	440	1159	561	275	245	741	915	1367	1823	2061	791	760	1247	1051	1783	862	1232
AGTR2	186	AGTR2_186_6	GGTTTCTGTGAACAGTTCA	515	500	1705	2233	1268	670	572	670	1854	2111	558	210	442	369	1600	2203	229	293	478	526	2336	1155	1019	169	1626	1775	2916	2242	2099	880	1519	1110	3878	4789	1129	1426
AGTR2	186	AGTR2_186_7	GAGTAAATCAGCCACAGCG	400	286	1360	1796	583	320	219	244	1026	1084	73	62	315	353	709	1152	123	72	514	484	1625	614	174	361	891	961	1596	1295	970	848	1101	1128	1652	1345	577	466
AGTR2	186	AGTR2_186_8	GTTGGCAATGAGGACAAAC	146	338	745	610	138	73	130	218	319	552	120	36	139	187	369	342	74	92	118	297	398	237	38	144	444	346	813	560	139	59	1281	557	1094	1329	266	268
AHCY	191	AHCY_191_1	GTATGCCTGGAAGGGCGAAA	780	731	1176	1778	636	506	196	253	1004	1187	572	408	205	361	859	930	352	581	354	451	1852	683	1053	472	1101	641	1661	1847	2160	1754	1258	758	1924	1934	510	1356
AHCY	191	AHCY_191_2	GATTGCCGGCAAGGTAGCGG	639	253	514	495	151	175	320	593	1214	1496	662	454	286	201	1277	881	388	427	798	738	597	346	467	222	858	809	1242	447	2812	1682	737	422	968	1328	1279	877
AHCY	191	AHCY_191_3	GGCCTCCAAGCCACTGAA	452	491	1627	1337	669	482	158	301	804	890	571	274	214	169	647	1000	326	230	165	480	1238	475	654	518	507	797	1091	1152	513	550	646	919	1184	1541	644	1267
AHCY	191	AHCY_191_4	GATGTGATGATTGCCGGCA	1174	744	2079	2047	2185	1223	430	1012	1790	1822	563	681	432	443	1169	1575	501	638	944	960	2764	1480	695	556	1225	1219	2410	3118	1252	1263	1304	2852	2645	3484	2169	2445
AHCY	191	AHCY_191_5	GGGTGACGAGGGTCTCAATG	359	201	314	324	176	131	82	112	407	477	181	279	98	58	453	446	178	294	94	291	768	194	108	78	137	121	378	256	360	426	239	682	215	358	84	784
AHCY	191	AHCY_191_6	GGCATCCGAGGCATCTCTG	677	462	1302	1099	933	636	299	266	871	1004	370	267	202	214	1045	885	293	291	350	653	982	823	294	492	738	866	1452	1473	1764	1036	1277	1464	1899	2333	596	927
AHCY	191	AHCY_191_7	GTGGAGATCGATGTCAAG	326	506	989	1201	522	517	210	450	922	763	199	261	299	128	966	692	362	298	416	451	1229	1081	385	251	565	649	635	1243	2781	2245	516	961	1422	1282	963	711
AHCY	191	AHCY_191_8	GTGGCTCAACGAGAACGCCG	471	464	1178	1237	687	943	159	297	804	829	310	217	294	275	1080	1115	261	312	585	1026	1216	740	296	166	610	824	878	916	482	259	595	1051	1305	1259	674	458
AKTIP	64400	AKTIP_64400_1	GGCATGGACTTTACCAAGA	319	511	517	1408	477	444	314	613	576	954	386	142	318	228	518	524	138	222	483	655	902	678	282	264	797	592	831	1025	541	1825	640	830	1332	1122	703	463
AKTIP	64400	AKTIP_64400_2	GAGAGTATTCCAGGTAGAA	328	156	633	640	318	207	132	243	840	902	600	379	243	190	671	1011	354	437	224	370	791	361	242	132	409	212	558	844	1532	678	506	249	658	1040	1277	888
AKTIP	64400	AKTIP_64400_3	GTTTGGAGTAATATTCATA	294	286	603	902	624	514	71	157	770	973	241	311	156	172	705	771	161	310	552	357	1412	617	407	236	346	524	1382	1050	837	335	707	518	1244	1834	825	885
AKTIP	64400	AKTIP_64400_4	GTTGTGAAGCAGAAGCTACC	142	38	236	371	224	111	98	120	334	342	134	67	51	19	210	241	22	18	70	139	323	274	473	52	120	288	329	149	131	108	472	170	129	329	373	431
AKTIP	64400	AKTIP_64400_5	GTCCTATGGACCCTTCTACC	63	95	131	170	6	30	25	232	56	117	22	42	38	7	32	42	36	6	17	158	125	56	4	64	31	58	48	30	15	4	31	26	99	115	134	147
AKTIP	64400	AKTIP_64400_6	GAGTAATATTCATACGGCA	230	195	1008	1303	143	234	83	503	513	739	130	143	289	257	526	532	37	86	230	488	847	720	136	271	965	1197	1050	665	645	481	867	1607	1133	1245	581	1230
AKTIP	64400	AKTIP_64400_7	GAGATGTAGGCTTAGTTAT	419	322	899	1230	469	295	148	344	781	1001	284	192	144	142	617	634	192	236	533	310	1548	582	216	281	218	760	791	901	651	489	615	441	1361	1802	423	480
AKTIP	64400	AKTIP_64400_8	GTTTCTTTGGTGCAGTTCG	331	613	1103	1181	971	537	343	297	1206	1125	303	310	323	365	1063	1099	192	302	293	662	1335	711	676	317	794	963	1246	1652	2541	3041	709	1043	1218	2130	1025	602
ALB	213	ALB_213_1	GATCTTACCAAAGTCCACA	1150	872	2578	2675	850	653	504	759	1555	1889	599	611	421	575	1563	1586	276	256	1154	1394	2682	1226	683	564	1248	1589	3142	3091	2076	1455	1809	1728	3293	3127	990	2180
ALB	213	ALB_213_2	GCTGAAGATACTGAGCAA	463	169	769	1484	503	357	313	192	512	897	310	215	167	219	1310	1001	198	361	281	396	1480	757	406	166	646	1200	1129	1304	831	802	1044	271	777	2655	1886	2326
ALB	213	ALB_213_3	GAACTTCGGGATGAAGGGA	945	377	1506	2247	1404	1214	476	481	1211	1528	373	289	615	602	1323	1311	241	280	619	676	1696	1184	636	397	1622	1704	1670	2521	832	861	1322	1621	1513	3171	556	915
ALB	213	ALB_213_4	GCAAAGAAAAGGAGTTCCG	306	227	859	1424	358	288	189	345	749	863	343	236	159	230	808	696	206	193	345	215	826	795	520	441	346	506	1305	987	1041	1080	500	530	1250	1085	905	1173
ALB	213	ALB_213_5	GCTTGAATGTGCTGATGACA	320	434	695	758	530	196	196	419	658	813	117	105	398	387	660	730	123	163	630	495	975	618	162	183	920	1607	1344	1214	1713	515	1615	2176	904	1600	458	1259
ALB	213	ALB_213_6	GTTCCGGGGCATAAAAGTA	627	492	1660	1722	678	644	228	570	1210	1102	285	243	304	332	1518	1253	215	238	441	826	1930	1246	498	502	1163	1228	1762	1402	1042	886	1185	921	2000	2499	850	1302
ALB	213	ALB_213_7	GGCAGCTTTATCAGCAGCT	203	208	452	858	418	428	94	304	461	535	77	108	189	146	577	869	138	151	373	212	838	440	129	294	1223	546	688	798	395	459	732	732	949	1186	250	200
ALB	213	ALB_213_8	GCACACTTGAGTCTCTGTT	303	197	632	844	214	598	141	103	678	708	140	146	94	206	568	451	137	52	192	114	972	578	245	139	686	243	845	803	736	131	350	133	630	1091	311	497
AMBRA1	55626	AMBRA1_55626_1	GGTAGAAGATAAAACCCGG	132	73	607	774	533	404	175	366	593	804	269	99	262	353	964	624	155	58	385	569	1364	377	426	128	1332	1227	1546	1405	275	693	973	1069	1193	2069	742	699
AMBRA1	55626	AMBRA1_55626_2	GACACACCATGGAGTACGG	470	610	1316	2472	1103	985	358	817	1535	1855	413	269	592	793	1728	1845	260	404	400	837	2145	1278	571	1010	1508	1801	2024	2226	1041	1574	1367	1130	1847	3052	1072	1490
AMBRA1	55626	AMBRA1_55626_3	GTAGGGTGGAAAGCCAGGG	89	169	223	301	127	154	134	187	297	352	170	180	50	156	386	250	99	64	32	423	220	29	127	186	216	319	742	705	88	545	512	155	256	679	133	282
AMBRA1	55626	AMBRA1_55626_4	GGGCTGAAGGCCAATAAGA	592	747	1502	2645	643	829	432	390	1654	1532	417	250	502	352	1106	1546	241	201	523	757	2512	1204	1101	496	2367	2148	2354	2146	369	843	1938	1823	2215	3541	736	1150
AMBRA1	55626	AMBRA1_55626_5	GGACAAAGCGTCCAAGCGA	541	563	1247	2080	625	525	210	335	1135	1220	340	342	302	245	1658	1201	427	336	147	427	1639	1207	778	335	622	262	2642	2056	1402	409	734	961	2472	5321	629	480
AMBRA1	55626	AMBRA1_55626_6	GAAGTGGATCTCATTGGCAG	1914	1311	1982	2550	722	770	862	873	1824	2175	348	114	621	610	1933	2212	290	236	705	1356	2640	1338	821	205	3567	3332	3696	3089	1231	382	2681	4402	5322	6180	627	1264
AMBRA1	55626	AMBRA1_55626_7	GCCAATGAGATCCACTTCT	576	478	876	1030	336	213	242	520	799	836	157	181	239	240	632	1046	153	197	140	271	875	591	148	520	657	348	1521	1280	1218	289	753	832	1689	2384	636	809
AMBRA1	55626	AMBRA1_55626_8	GTCCCAGAAGTGGATCTCAT	680	401	1446	1211	1489	1302	264	582	1520	1308	714	767	442	351	1444	1482	744	873	348	361	1323	1014	838	836	3660	4132	4383	4574	4824	4461	1608	2213	3878	5759	4394	7705
ANKFY1	51479	ANKFY1_51479_1	GTATTCGCTTCTACCAGA	165	207	396	513	142	46	102	85	207	379	48	14	120	77	203	159	96	63	131	215	373	266	187	118	128	24	133	82	59	225	165	39	129	375	71	0
ANKFY1	51479	ANKFY1_51479_2	GAATGAAGCGGATCATAA	453	352	919	1409	517	827	225	462	1045	1227	262	189	233	385	955	1567	328	372	412	271	1284	437	240	462	1405	823	1314	1015	432	907	596	1430	1075	1968	596	707
ANKFY1	51479	ANKFY1_51479_3	GCTACATAAAGCCATCAAAG	201	205	867	948	380	341	68	172	559	781	166	175	152	116	475	497	141	120	276	175	990	650	296	240	258	154	712	504	833	559	289	536	1727	1797	256	822
ANKFY1	51479	ANKFY1_51479_4	GCGATCGCCTATAACCATC	201	292	790	1077	602	417	127	106	346	604	148	117	151	174	666	835	154	73	148	349	471	524	87	218	729	403	839	1001	148	234	403	784	1008	1645	150	416
ANKFY1	51479	ANKFY1_51479_5	GACAGGTCCAACTCTTTAG	1124	887	965	1444	807	907	388	577	1438	1898	251	312	369	585	929	1538	242	531	460	985	2121	1112	743	363	947	715	1509	1907	1175	814	1102	852	1559	1325	705	615
ANKFY1	51479	ANKFY1_51479_6	GGTGCTGCGTGCAGCCGCG	361	371	790	1220	699	813	201	269	743	873	191	123	256	254	734	1088	127	131	541	389	1605	1039	607	304	889	672	1479	1877	1060	723	488	717	1280	2319	1014	1053
ANKFY1	51479	ANKFY1_51479_7	GCTTTGTGACTAACCAGCG	434	83	590	955	232	456	150	250	428	654	152	154	180	49	573	621	154	154	297	347	1039	394	570	242	526	1093	1023	1077	284	419	260	589	808	1813	510	429
ANKFY1	51479	ANKFY1_51479_8	GCGATCTGAAGATAAAGGT	255	160	301	567	340	208	98	169	410	572	120	80	133	204	356	539	66	111	337	152	659	190	200	164	738	550	693	1195	741	783	562	1719	1312	888	857	1339
ANXA10	11199	ANXA10_11199_1	GCTAGGAGGAGCACTCCA	599	540	1229	1447	687	422	384	460	726	1426	585	701	375	260	936	949	436	481	304	608	900	628	597	489	701	629	1555	1667	5187	3883	1528	1681	1351	1287	5025	3065
ANXA10	11199	ANXA10_11199_2	GAAGCTAGTATTTCAATG	252	370	925	1437	375	269	130	273	631	824	185	53	180	157	632	852	151	78	705	462	977	792	612	150	791	1543	916	698	402	424	793	1527	942	1565	241	440
ANXA10	11199	ANXA10_11199_3	GTATCTCTGAAGTGTCCTG	393	408	315	1170	221	302	87	289	682	715	93	63	75	180	876	577	38	148	291	179	1006	725	276	409	465	610	1026	1158	910	714	615	386	1044	1106	1091	482
ANXA10	11199	ANXA10_11199_4	GCTCATGAGCATCATACAG	184	435	1186	1308	745	287	142	628	969	1159	217	121	297	172	1120	801	264	249	426	507	1251	820	234	278	1078	852	1693	1224	558	941	2391	1373	1231	2376	334	1166
ANXA10	11199	ANXA10_11199_5	GGATCACTTCAAAGATGTGA	202	140	575	727	241	66	127	148	346	509	98	33	109	150	176	530	38	138	42	197	780	489	224	97	467	368	818	380	443	629	289	369	825	1223	630	111
ANXA10	11199	ANXA10_11199_6	GAGCTCTGGCATGCCATGA	1482	1601	2632	3747	2345	1381	804	1014	2830	2771	691	515	794	898	2603	2717	664	835	1084	1218	4393	1764	786	512	2810	3312	4914	3606	2489	2538	2731	3247	4815	7412	1245	3592
ANXA10	11199	ANXA10_11199_7	GGATGCCCAAATGCTAGG	315	194	790	857	228	763	144	374	910	790	223	174	218	363	667	1102	232	156	102	369	813	408	475	272	1627	1591	1219	1010	829	919	1617	2095	1347	2619	558	1188
ANXA10	11199	ANXA10_11199_8	GACCTGATTGGGGATATGA	598	618	1831	3253	804	801	328	306	1368	1736	265	265	409	310	1615	1475	346	435	985	648	2806	1400	725	905	652	1408	1961	2179	757	980	1536	976	1979	3049	1478	1279
APPBP2	10513	APPBP2_10513_1	GGCCTACTCATTCAGTAGG	70	149	316	437	174	302	133	51	298	423	57	90	67	156	306	248	36	14	242	87	473	251	155	198	55	110	308	151	81	146	50	379	456	500	19	43
APPBP2	10513	APPBP2_10513_2	GTAAAACGTGAATTTAAGA	129	216	538	986	316	338	80	216	593	697	207	113	182	167	413	582	232	71	191	151	910	530	247	137	545	373	622	423	144	269	417	960	448	700	310	341
APPBP2	10513	APPBP2_10513_3	GATGTTCTCGGGCAAGGAG	1104	647	1522	3080	1212	601	422	1076	1835	1924	296	248	497	563	1656	2211	359	356	1301	1454	2112	1809	920	364	1944	2864	2989	2354	1562	599	1913	1787	2304	4506	1489	1278
APPBP2	10513	APPBP2_10513_4	GCACCGCCTACTGAATGAGT	654	616	501	591	250	320	184	454	612	632	171	94	444	293	706	884	99	156	217	576	1297	514	308	134	1032	1158	1050	831	654	864	1357	1438	1298	1288	960	1221
APPBP2	10513	APPBP2_10513_5	GTGTAGAGTACACAACTGA	228	105	214	269	328	97	17	51	158	195	159	34	62	22	92	333	13	20	63	47	305	234	50	66	260	104	200	282	41	6	44	169	65	572	118	77
APPBP2	10513	APPBP2_10513_6	GAAACTGCAAATATCATTT	492	358	788	1289	1531	1229	271	576	1426	1116	284	359	224	332	1009	1483	421	478	515	671	1843	1009	608	446	1174	801	1859	2062	1816	1257	836	863	1889	3475	1264	1723
APPBP2	10513	APPBP2_10513_7	GCATACAAATGGTGCATCG	769	538	576	428	107	388	173	191	503	742	124	123	172	271	632	498	85	79	269	456	982	407	195	111	1000	1247	1088	1098	511	390	983	1670	1876	1756	320	740
APPBP2	10513	APPBP2_10513_8	GCAGTGTATCAGAATATTTT	284	325	695	1749	563	528	182	192	795	1259	221	222	294	249	782	1017	195	167	243	225	1973	1066	454	344	1084	1286	2019	1931	1250	796	1803	1199	1890	3487	890	1205
ARID1A	8289	ARID1A_8289_1	GCCCTGAACAATAACCTCA	557	542	1159	2001	1045	352	430	340	1121	1590	732	398	237	422	1644	1710	481	433	589	755	1609	914	708	676	1340	1137	2954	2377	1641	1522	1743	2123	2489	4659	1641	1789
ARID1A	8289	ARID1A_8289_2	GTCATAAGGACCTCCATA	865	829	716	1335	190	195	189	154	780	1000	314	190	138	239	803	1177	139	255	224	225	1120	605	240	327	613	696	1308	1458	1211	681	1735	1749	1670	2597	122	279
ARID1A	8289	ARID1A_8289_3	GGCCTTATGGCCCTAACA	342	299	891	1716	223	653	284	178	634	794	92	260	150	184	657	969	117	116	495	326	922	691	148	190	559	481	1734	799	280	363	280	531	1753	2139	256	361
ARID1A	8289	ARID1A_8289_4	GAGCGAGACTGAGCAACAC	313	213	573	874	660	183	30	200	403	479	23	95	126	59	467	353	92	47	124	450	579	531	521	279	438	333	811	511	163	843	246	509	477	1114	275	104
ARID1A	8289	ARID1A_8289_5	GCGCCTCCTCACTCAGCCG	673	550	1158	1619	430	323	180	429	1151	1187	292	279	157	288	896	1357	158	145	342	698	1216	580	391	285	768	1046	1538	1182	480	570	899	791	2080	2562	411	563
ARID1A	8289	ARID1A_8289_6	GCTGCTGATACGAAGGTT	653	459	840	1353	188	209	180	259	623	641	185	121	236	224	594	359	143	107	266	177	872	623	455	323	722	510	1146	883	676	294	751	1198	1202	1665	1423	504
ARID1A	8289	ARID1A_8289_7	GCCCGAAGCCGTAGGCTG	600	436	532	664	320	284	407	338	957	677	108	183	301	232	818	721	253	144	142	600	897	389	169	133	881	816	1238	1009	142	579	1035	1159	1480	1743	474	592
ARID1A	8289	ARID1A_8289_8	GGCTACCAGGGCTACCCCG	326	60	261	152	8	45	25	191	132	234	88	71	17	42	170	254	205	100	81	343	132	254	57	10	125	141	131	68	321	69	276	33	115	238	122	61
ARSD	414	ARSD_414_1	GAATATTGACCAGCTTGCAG	726	324	1878	1444	562	613	412	480	1332	1089	309	227	292	401	712	1415	198	227	462	645	1420	1097	277	468	1424	972	2598	1943	1409	662	2033	2105	2020	4117	768	1024
ARSD	414	ARSD_414_2	GATGAGAAACCATGACGTCA	661	622	859	1104	576	578	245	251	1002	1049	242	232	352	347	795	1057	300	153	374	475	1268	700	343	500	978	1120	1336	1459	659	503	1447	626	1716	2459	915	569
ARSD	414	ARSD_414_3	GTGAATTGTGCATCCCGCG	885	502	1307	2438	1330	709	261	482	1488	2092	418	377	386	642	1794	1520	457	401	559	1116	1893	1145	833	806	1259	1247	3163	2632	1218	1873	1525	1668	3276	5010	1832	1524
ARSD	414	ARSD_414_4	GCAAGAATCTTGCAGCAGCA	1446	1045	936	1434	1351	854	282	311	1049	1366	385	304	246	359	1062	1100	409	498	571	474	1701	1166	572	398	1017	1013	2131	2506	2664	2162	1395	2004	2589	3552	1372	908
ARSD	414	ARSD_414_5	GAGCCTGCGTTCCACTGAA	1341	1366	1903	2300	1560	832	675	819	1829	2245	902	480	430	575	1986	2245	435	515	1638	1178	3576	1590	788	483	2502	1939	3913	3827	1386	1207	2762	3238	4028	4895	2995	3233
ARSD	414	ARSD_414_6	GACGTCACGGAGCAACCCA	1812	1810	3256	4021	2092	1510	693	1144	2926	3272	892	687	858	953	3475	3169	1001	926	922	1903	4460	2324	1093	1478	2767	3099	5425	5071	4203	3030	2943	3362	6209	7928	2689	2325
ARSD	414	ARSD_414_7	GCGGATGATCTAGGCACTG	375	192	1215	1657	645	776	115	402	823	1161	249	216	203	519	1047	1050	283	157	148	546	1467	889	430	560	1170	1084	1347	1418	413	406	611	612	1621	1695	508	722
ARSD	414	ARSD_414_8	GCTATGCAACCGGCCTCAT	964	420	1590	2259	1131	518	207	266	1331	1679	617	462	426	534	1461	1746	342	396	452	834	2856	1076	1138	540	780	439	1846	2373	872	1036	674	809	2998	4570	1548	1904
ASB1	51665	ASB1_51665_1	GTGGACTTCCTCATCCGGA	1014	906	1484	2471	837	1037	512	333	1551	2001	315	313	160	407	1626	1084	243	240	489	736	2388	1287	865	661	1055	1226	1804	1929	915	1340	861	725	1252	2475	1106	1130
ASB1	51665	ASB1_51665_2	GTGGACGTAAAAGGACAGA	183	379	810	1121	400	260	342	389	893	1321	182	69	455	215	746	832	133	179	649	429	984	468	176	234	1811	1921	1213	1219	320	673	1082	1416	967	1202	392	976
ASB1	51665	ASB1_51665_3	GTCCGCGCCAGCTTCGAGA	1007	522	1081	1740	1087	808	418	313	1355	1331	657	640	283	571	1123	1551	499	580	447	558	1518	811	600	717	1654	2174	2363	2547	3096	1798	1443	1338	2780	4177	2230	3267
ASB1	51665	ASB1_51665_4	GCACACCGTTGCGAATCG	781	382	1245	1513	406	375	321	271	1109	1325	449	396	314	553	1167	1197	511	400	441	429	1637	938	260	274	965	1112	2713	1911	2523	2114	1008	1543	1908	2438	1359	1145
ASB1	51665	ASB1_51665_5	GAAGCTGGCGCGGACCCCAA	980	721	1513	2163	1491	863	465	1106	2240	2838	916	839	511	751	2271	2340	814	894	958	964	2306	1293	619	547	2168	2124	2877	2355	3634	3452	1783	2343	3624	4319	3027	3729
ASB1	51665	ASB1_51665_6	GGCCTTCAGGATGTCTGCC	432	163	641	661	171	238	227	143	491	1003	100	34	158	99	639	758	85	176	396	337	771	260	335	212	401	528	624	545	225	247	393	490	912	742	590	383
ASB1	51665	ASB1_51665_7	GTTCACCACAGCCACATAC	213	351	356	308	43	156	32	54	201	144	40	18	41	77	80	123	18	6	150	41	356	303	358	142	71	28	81	88	290	81	57	39	169	411	333	49
ASB1	51665	ASB1_51665_8	GTTCACCACAGCCACATACA	1681	1159	2054	2548	1193	723	407	778	1678	2567	695	374	518	416	1834	1943	438	533	742	1306	2931	1560	1187	499	1619	1897	2930	3065	1720	1461	2345	3120	3121	5254	1570	1526
ASB10	136371	ASB10_136371_1	GGTCTCTGACATACGAAG	646	370	446	1280	554	510	241	300	535	476	294	315	229	354	479	856	182	367	605	468	1031	614	373	363	1331	1029	2258	1271	598	1169	1182	1032	1139	1512	1628	1672
ASB10	136371	ASB10_136371_2	GCACATGAACACAGGCAGTG	535	489	1503	2233	564	1532	468	795	1940	2505	560	494	477	432	1834	2601	419	559	855	761	2852	1015	430	410	1538	1746	3814	2675	2832	1486	1736	1914	2839	5244	2471	2481
ASB10	136371	ASB10_136371_3	GACCCCAACATCGCTGACC	318	308	567	772	649	702	120	205	670	1060	188	180	86	241	888	1083	252	208	214	354	994	524	446	504	497	435	947	1201	528	855	399	972	1274	1562	880	517
ASB10	136371	ASB10_136371_4	GACCAACTCATGAGCATGT	878	1520	1283	1792	968	603	334	439	1175	1385	214	236	258	281	969	1370	231	97	1137	811	1871	959	388	410	1345	1131	1747	2208	357	631	1208	2588	1595	3364	833	927
ASB10	136371	ASB10_136371_5	GGGTCGCTGGTATCAAAGA	658	381	810	1670	510	540	207	280	533	806	60	133	280	270	763	996	216	126	515	283	873	870	294	668	712	771	1189	1061	641	783	707	399	1294	1781	769	746
ASB10	136371	ASB10_136371_6	GCAGCCGCAGGACTTCCGTG	1249	1164	1817	2645	1971	1631	690	883	2112	2539	817	553	595	779	2014	2439	634	683	834	1286	3638	1595	781	722	2331	2064	4203	5027	1892	3163	2770	2551	5322	5708	2142	2462
ASB10	136371	ASB10_136371_7	GCTCCTCAGACCCTCTGCT	1361	1037	1748	2230	720	348	579	500	1523	1828	294	419	426	536	1163	1872	253	281	607	1479	2209	1113	470	479	2017	1032	2783	2258	1175	1072	1445	2335	2901	2857	1125	1522
ASB10	136371	ASB10_136371_8	GCTGGCTGCCACATGCAGTG	1449	916	1443	2077	929	1212	583	469	1703	1504	464	629	430	527	1246	1670	398	658	550	702	1760	1367	736	816	1329	1502	2698	2288	5048	4174	1160	2308	2746	2042	2000	3037
ASB11	140456	ASB11_140456_1	GTTCGGAGCCAAGGCCCAGT	892	742	1915	2596	947	1147	380	600	1635	2173	472	337	636	369	1778	1652	317	254	1073	1317	2457	1219	660	508	2135	1748	3206	3125	390	1314	1696	1946	3631	4906	1314	1644
ASB11	140456	ASB11_140456_2	GCAGCAAGCATTGAAGAG	1445	1082	997	1587	613	569	465	418	1221	1282	302	182	282	298	861	1091	187	156	500	914	1436	667	471	223	1219	1579	2017	1194	491	507	2129	1762	1658	2111	495	677
ASB11	140456	ASB11_140456_3	GCCAGGTGCACCTCCAACT	293	187	922	1552	392	372	371	676	869	1050	86	124	317	340	696	968	100	155	185	440	1364	644	252	251	906	936	1167	1650	268	470	1308	580	1525	2848	1543	396
ASB11	140456	ASB11_140456_4	GGATAGCAGAAGAGATCTA	970	509	1347	2317	431	575	283	335	958	1374	220	394	297	271	877	1350	262	390	896	762	1768	1065	884	424	1389	1221	2476	2139	1352	1216	1887	1384	2067	3304	2119	999
ASB11	140456	ASB11_140456_5	GCCTGTGCCAAAGCCTTAT	390	538	891	1517	526	891	271	162	773	1158	277	306	424	462	1049	1111	175	200	217	472	1346	975	328	428	993	839	2039	1456	1145	1204	1285	857	1927	2383	883	1004
ASB11	140456	ASB11_140456_6	GACCTCCAAGGCATGCCTCG	2141	1782	4020	5374	2912	2828	1556	1523	4667	5768	1452	1355	1621	2269	5007	5104	1361	1521	1931	2439	6494	3234	1853	1739	4981	4919	7326	7325	4663	5262	6048	8578	8480	11123	4325	4466
ASB11	140456	ASB11_140456_7	GCTGCAGCTTCATGAAGTG	1498	1490	2197	2773	1321	1173	600	703	2038	2555	643	685	605	581	1501	1863	716	520	1108	912	2887	1463	845	739	3260	3202	4415	3663	3608	2118	3253	3777	4662	7217	2849	3197
ASB11	140456	ASB11_140456_8	GCAGCTCAGGGGCGCTTAC	70	55	397	567	247	189	122	283	431	580	145	102	144	74	456	890	146	81	255	140	677	497	290	268	437	1115	633	490	236	699	450	376	1130	1068	204	822
ASB12	142689	ASB12_142689_1	GAAGCTGGTGCCTCTCCTGG	886	335	546	675	430	345	232	374	1097	1018	454	545	169	151	945	882	420	468	122	534	850	640	499	252	504	514	1111	1046	3176	4725	933	783	1358	1419	1530	1339
ASB12	142689	ASB12_142689_2	GCACACGTACACAGTCCAGA	1694	1588	1736	2772	856	724	370	982	1762	2159	471	352	534	618	1566	1715	551	421	1049	1143	2650	1164	454	720	3160	3072	3181	3671	1676	1919	3367	4365	4170	5856	1673	2166
ASB12	142689	ASB12_142689_3	GACTGACAGCAGTGAAAAG	446	574	1335	2115	1109	1102	610	579	1665	1959	460	377	388	424	1644	1569	264	278	344	973	2037	1157	553	356	1333	1029	2188	2054	2369	708	1251	1227	2837	3085	1422	921
ASB12	142689	ASB12_142689_4	GACAACGACTCCTATACTT	435	455	981	1021	388	219	245	272	863	937	146	240	189	240	504	561	277	440	226	618	1086	693	412	239	646	795	832	560	1003	563	1186	936	524	638	743	478
ASB12	142689	ASB12_142689_5	GCTGTCAACATCAGCACCA	694	354	1096	1767	1196	847	358	600	1317	1519	729	532	379	425	1569	1512	498	472	888	531	1959	746	438	532	1680	2146	2674	1709	3448	2049	832	1323	1938	3844	2395	4119
ASB12	142689	ASB12_142689_6	GATAGCAACAGCACCATCA	582	345	1526	1916	631	743	407	725	1662	2019	314	395	504	550	1521	2079	377	355	601	1169	2035	1235	990	394	1924	1879	2265	2254	2495	1368	1806	2050	2595	3942	1772	1610
ASB12	142689	ASB12_142689_7	GCGCTTGGCTGCTTCTTA	342	379	1043	2465	800	524	263	448	1327	1476	108	351	379	565	1385	1245	240	264	427	457	1536	1009	758	761	828	1039	1826	1778	1128	1086	1117	1268	2243	2487	1001	769
ASB12	142689	ASB12_142689_8	GTTGTAGATGCTACCACC	7	1	75	53	48	76	35	2	67	131	27	1	24	4	10	19	41	25	0	46	145	30	5	10	92	112	16	0	0	3	0	6	0	12	0	5
ASB13	79754	ASB13_79754_1	GCGTGAACCAGGTCACCG	284	188	686	1139	502	411	196	142	714	693	149	148	194	157	721	1235	75	75	287	631	960	687	121	236	364	591	945	879	670	294	802	1231	2146	2151	112	691
ASB13	79754	ASB13_79754_2	GAAGCTCTTGCTGTCCTACG	1387	1085	4245	3234	2366	2164	547	744	2158	3202	962	936	560	542	1790	3166	764	731	1158	1534	3466	2714	2530	1258	1869	3905	3900	3435	4369	3251	2534	2446	4544	5903	4354	3661
ASB13	79754	ASB13_79754_3	GTGGATGCTCGCAACATCGA	1270	1071	2223	3550	1480	1042	406	726	2645	2766	605	439	640	691	2543	2956	470	457	1340	1771	4378	2082	678	1108	1848	1898	4422	3122	543	1334	2140	1538	5453	4918	1972	2231
ASB13	79754	ASB13_79754_4	GGGTTGACCTTGGCCCCGT	729	367	936	1118	486	524	149	733	1089	1414	391	289	264	383	1088	1193	235	290	446	434	1366	828	608	330	921	859	1141	2054	600	1381	579	778	1365	2078	1152	1050
ASB13	79754	ASB13_79754_5	GTGCACGAGGCAGCCCAGCG	606	380	1739	2220	990	749	467	563	1417	1655	699	338	407	356	1337	1243	581	435	559	605	1335	1106	992	569	907	1090	2013	2375	2300	1968	1632	1922	2313	3004	1328	2096
ASB13	79754	ASB13_79754_6	GCACGCAGCCAGTCTGCA	487	377	2045	2782	1985	1827	629	880	1751	1827	329	390	553	753	1740	1630	242	317	1081	771	2656	1360	1122	619	1724	1661	4198	2811	959	1288	2096	2130	2919	4123	3091	3156
ASB13	79754	ASB13_79754_7	GGGCTGCCTCGTGCACAG	348	480	1354	1735	735	885	276	295	1394	1435	214	351	256	311	1354	1441	517	443	462	954	2121	1193	525	693	749	488	1996	1319	1189	1560	782	1000	1431	2444	807	1069
ASB13	79754	ASB13_79754_8	GTGCACGAGGCAGCCCAG	338	510	1059	1529	1455	281	133	257	393	513	111	66	144	117	399	488	191	130	436	512	1280	864	465	302	408	373	611	665	614	669	578	995	636	994	524	395
ASB14	142686	ASB14_142686_1	GGGAGCAAACCACTCACAA	181	154	684	957	512	314	84	315	642	750	327	84	138	215	826	615	73	89	104	185	1012	521	175	254	243	420	947	583	369	327	906	669	961	1274	718	887
ASB14	142686	ASB14_142686_2	GCCCAGTTTGGCTGCTTCG	634	599	1694	2334	780	995	452	741	2023	1763	208	368	331	534	1322	1844	313	407	666	632	1802	1579	840	469	1398	1979	3057	2278	704	2209	2135	2107	3832	4955	2190	1779
ASB14	142686	ASB14_142686_3	GACATGGTGAAGCTTATGC	362	80	184	292	9	91	14	90	105	160	72	40	32	71	30	325	67	54	28	116	141	159	260	141	88	130	221	346	215	169	264	47	257	514	124	543
ASB14	142686	ASB14_142686_4	GTGGAGAGCTGTCCTCTCGT	663	162	741	1229	657	373	134	305	613	802	170	118	190	113	856	702	343	170	552	328	1079	447	342	455	656	717	1409	1259	499	869	487	853	1273	1623	1202	689
ASB14	142686	ASB14_142686_5	GAAAAGTGGCATTTTCTAAG	407	315	868	1037	257	421	222	454	1066	875	191	92	300	518	736	1441	124	262	407	581	1356	556	635	192	1103	1493	2147	1762	824	1369	903	816	1767	2611	581	1164
ASB14	142686	ASB14_142686_6	GATGCTGTGGCTCTCTTGC	390	464	1340	1294	555	671	254	428	883	1047	433	208	271	479	791	1077	176	284	439	960	1906	932	363	279	568	916	1418	922	424	819	1036	1102	1702	1996	319	338
ASB14	142686	ASB14_142686_7	GCTCCATAGTTGATCAGCA	394	295	981	1082	471	708	396	442	1281	984	137	179	252	463	664	779	125	205	597	539	1440	676	238	579	625	641	1260	1198	1549	1371	721	341	1212	2383	883	932
ASB14	142686	ASB14_142686_8	GCCATTGAGAAGAAGAAAAG	464	469	652	1286	904	395	235	404	887	1037	177	320	275	443	682	981	140	190	243	413	1166	850	211	212	1566	1044	1624	675	1212	1201	1496	2167	1042	1966	857	1132
ASB15	142685	ASB15_142685_1	GCTCTGCTGCTGAAACATGG	595	379	1184	1578	780	650	211	454	948	1175	437	266	263	295	1081	813	245	332	405	918	1324	844	476	372	614	576	758	658	494	820	365	108	955	2241	665	958
ASB15	142685	ASB15_142685_2	GTATAGGAAGATGTCCTGCT	179	228	280	268	149	231	22	25	174	125	105	140	15	51	263	181	117	127	306	67	465	145	206	144	95	188	339	434	455	981	391	225	185	190	256	941
ASB15	142685	ASB15_142685_3	GATTTGGAGTCACACCACT	745	643	1918	2926	1864	1520	457	567	1662	1901	497	378	554	728	1376	1984	315	468	750	990	3056	1559	848	702	1849	1123	3019	2988	1417	1942	2157	1631	3118	2938	1915	2549
ASB15	142685	ASB15_142685_4	GCAGAGCTACGATATCTTTT	704	630	670	735	391	131	327	157	662	614	29	49	287	223	579	626	27	70	201	549	840	655	92	274	1066	839	1229	845	193	262	2035	1577	921	2426	452	536
ASB15	142685	ASB15_142685_5	GGTGATGTGCTTGCTTTGG	339	308	1247	1041	528	683	330	417	1195	1067	418	260	344	232	1052	1271	432	343	242	287	1358	843	349	585	1455	1587	1905	2068	1808	2030	1480	1229	2471	2565	977	1204
ASB15	142685	ASB15_142685_6	GAATTCCCAGAGTGTCTTAT	516	831	574	1053	462	324	217	242	548	679	234	189	138	142	448	861	238	233	312	473	1108	616	408	152	522	532	1213	1580	1855	959	850	941	1907	1988	570	980
ASB15	142685	ASB15_142685_7	GTAGCTCTGCTGCTGAAACA	395	441	681	1218	565	560	181	330	451	473	579	482	211	167	759	598	299	325	197	207	770	669	304	329	389	354	827	593	3449	3868	133	674	1086	1481	1595	4244
ASB15	142685	ASB15_142685_8	GCTCAAAACAGAAAACTTG	242	354	934	1253	749	486	186	372	1157	1564	283	262	237	332	808	1358	76	118	486	446	1920	948	409	346	871	959	2083	1501	677	1205	1422	1831	2076	2809	1255	1036
ASB16	92591	ASB16_92591_1	GAGACTGTGAGCAACCAGC	556	317	741	729	288	380	299	352	806	773	123	137	212	105	652	559	196	243	823	531	927	535	248	228	1003	732	955	776	672	397	1051	787	1129	1026	500	491
ASB16	92591	ASB16_92591_2	GTTGGCGGCCTCTTCATCT	505	214	396	633	203	120	181	186	343	531	107	79	78	111	313	409	117	78	427	226	823	422	458	180	435	1021	1105	1666	327	351	807	608	924	992	593	649
ASB16	92591	ASB16_92591_3	GGTCTCGGCAGGAACGGTG	68	152	694	721	440	287	97	352	415	352	67	70	53	113	333	388	98	103	328	173	604	406	178	363	583	381	532	779	257	597	291	140	690	697	388	485
ASB16	92591	ASB16_92591_4	GTCCCCGGGCCCGACTCACT	976	1107	2066	3227	1495	1160	391	888	1588	2066	370	449	495	300	1770	1974	414	514	564	554	3104	1807	1232	843	1733	1546	3417	2386	1672	1824	2087	1469	4239	5339	1405	2380
ASB16	92591	ASB16_92591_5	GAGCAACCAGCTGGCCTGGT	1042	894	1349	2235	882	1000	501	631	1555	1711	242	363	344	440	1505	1703	532	323	684	881	2878	1271	792	1128	1087	976	2438	2595	1675	992	2122	1713	2213	3220	840	2130
ASB16	92591	ASB16_92591_6	GGGACTTGACGGGCACCTG	812	631	1172	926	620	252	142	241	551	1222	158	160	185	422	883	784	159	217	642	693	1068	633	194	349	291	529	1234	1043	617	335	706	146	1428	2244	780	1031
ASB16	92591	ASB16_92591_7	GCCGCACACAGTCAAACT	541	470	1507	1774	1278	1201	254	333	1559	1542	573	377	173	252	1364	1292	407	643	579	566	1672	933	775	574	817	1308	1757	1786	1043	1686	2053	2359	1874	4014	603	940
ASB16	92591	ASB16_92591_8	GCCGGAGAAGAGGGCTTGG	178	137	91	144	150	32	38	33	227	298	194	153	56	88	139	160	148	241	47	30	179	68	208	88	257	81	267	232	460	345	267	245	318	316	740	420
ASB17	127247	ASB17_127247_1	GCCAGTGATCTGTAAATCCT	199	146	862	920	565	102	71	200	529	771	121	105	148	87	373	747	56	210	127	554	633	644	346	181	207	194	827	1003	222	256	337	779	672	1119	139	416
ASB17	127247	ASB17_127247_2	GAGGTATGTGGACTTGGA	1033	864	1356	1373	771	569	336	579	1109	1498	609	340	384	455	1474	1065	271	357	504	1019	1634	1104	509	413	1684	1936	2793	2172	1210	771	1029	1796	2070	3921	1819	1807
ASB17	127247	ASB17_127247_3	GTTAAAACTTACTTCAAAA	331	196	747	1088	275	330	96	336	464	566	36	63	197	173	402	681	62	37	148	311	867	429	120	130	503	316	674	755	55	178	698	703	802	1846	402	468
ASB17	127247	ASB17_127247_4	GAGGTGTGATGCCACTTAAT	1333	729	1384	2042	466	524	496	1092	2317	2675	690	566	716	540	2100	2718	508	453	584	605	2117	1016	271	555	2536	2689	4116	3732	2097	2449	2779	2952	3629	6019	2254	1636
ASB17	127247	ASB17_127247_5	GAGGTGTGATGCCACTTAA	1558	1134	2075	2947	1167	1271	369	594	1166	1252	444	221	424	260	846	1303	255	222	655	597	2564	1542	429	821	1685	1705	2533	2224	835	1494	1592	2502	2165	3532	1090	880
ASB17	127247	ASB17_127247_6	GAAGCAATTCCACAAAGTC	506	387	1569	1680	392	411	191	189	687	1109	184	134	247	238	742	701	138	121	420	467	1594	944	703	332	834	600	1664	1575	1111	735	305	1052	1969	3344	969	1104
ASB17	127247	ASB17_127247_7	GTGAATACAATTCTGTACT	578	219	412	688	291	302	93	281	473	552	136	79	165	63	465	358	95	113	298	169	672	373	197	127	468	764	712	389	196	98	1511	1518	409	1146	103	207
ASB17	127247	ASB17_127247_8	GTTAATAGTTGATTCCTGA	303	340	395	1025	289	347	150	336	495	868	87	54	148	123	363	520	109	104	91	196	840	325	303	269	294	465	699	1042	511	399	467	364	877	1647	318	331
ASB18	401036	ASB18_401036_1	GACTGGATGAAAGACCCCT	263	155	747	1171	672	639	219	280	559	684	324	186	196	215	685	637	190	232	226	367	685	484	667	236	754	953	1469	2022	1526	1292	747	555	1295	2908	363	1158
ASB18	401036	ASB18_401036_2	GAGCTCACGCTTGTACTCCA	959	1068	1530	3926	1361	1848	473	873	1709	1984	653	524	742	767	1747	2284	553	406	990	1370	3176	1977	1316	1168	1498	1577	3201	2466	1157	1392	1369	1409	3454	2863	1182	1871
ASB18	401036	ASB18_401036_3	GTGGTGTTTGAGATCAATA	243	143	380	828	486	121	226	121	455	524	293	219	104	111	345	632	199	264	340	222	538	561	253	398	452	584	1210	828	2491	2183	435	478	1560	3437	1324	1747
ASB18	401036	ASB18_401036_4	GCCGCCCACGCGCTGCACCG	363	442	2247	2000	995	1018	333	634	1547	1402	516	320	332	420	1640	1461	306	344	663	623	2154	1256	655	320	1305	910	2572	2523	1371	1287	1530	1300	2006	3512	1353	1613
ASB18	401036	ASB18_401036_5	GCCCTCGGCGCTGAGCAGGT	1072	691	2139	2733	1170	907	543	694	1864	2553	345	572	548	641	1803	2196	526	667	446	810	3085	1641	757	1005	1563	2249	3431	2670	1912	1597	2476	1846	3337	4427	1941	2094
ASB18	401036	ASB18_401036_6	GCCTGCGTGCGACACCTGCT	310	264	1171	1871	449	511	421	336	1528	1400	336	347	384	261	1481	1471	524	289	244	806	1833	1098	365	460	919	543	1856	1602	429	543	551	622	1826	2364	816	1402
ASB18	401036	ASB18_401036_7	GACCATCTGAAGCCCCTCA	805	1043	2275	3612	1627	1450	634	887	2337	2511	558	480	651	716	1817	2086	524	740	1010	1328	3498	1771	781	997	2101	2034	3774	3925	2656	2368	1114	2981	4487	4915	970	2592
ASB18	401036	ASB18_401036_8	GGAAGAACTGGTCCATGA	595	456	928	924	711	495	162	450	1084	1183	365	226	263	286	781	1084	331	425	406	415	1368	788	291	357	1206	799	1474	1109	1031	977	601	972	1542	2501	976	1035
ASB2	51676	ASB2_51676_1	GTGTCTCGCAATGACCTGG	281	329	1414	1153	853	357	268	135	601	1269	323	487	324	308	898	1099	341	169	569	684	1231	876	549	414	924	1435	1379	1400	1957	930	618	883	1590	2573	1045	604
ASB2	51676	ASB2_51676_2	GTACTTGGCTAAGAACCTCA	572	408	1302	1448	455	442	57	246	903	1073	438	360	119	279	1098	848	312	275	549	383	1191	1007	601	550	1083	612	2990	1934	749	1679	959	802	3377	2615	1182	1481
ASB2	51676	ASB2_51676_3	GTGACAGGAGACAGTCCAGG	423	369	1280	1591	494	665	155	433	909	1124	313	133	283	286	744	1166	190	306	368	634	1033	806	270	386	855	332	1473	1441	774	767	531	603	1103	1816	1299	1272
ASB2	51676	ASB2_51676_4	GACACAGACTCGTGCAGAG	390	530	1143	1487	564	712	266	305	879	1356	928	534	169	450	1136	791	447	565	428	389	1635	953	540	671	982	799	1581	1667	3119	1817	978	855	2223	3112	1270	1557
ASB2	51676	ASB2_51676_5	GCCATCGAGCAGAGCCTAG	828	487	1697	2999	1129	825	926	777	1698	1922	386	460	402	556	1684	1810	217	195	737	1040	2552	1460	380	439	2376	2038	3389	2333	913	1040	1660	1558	2269	4308	485	1410
ASB2	51676	ASB2_51676_6	GTCCGCTAGGCTCTGCTCGA	1168	594	1205	1858	603	877	508	824	1395	1672	662	564	478	560	1710	1569	478	494	933	917	2017	1215	1127	596	1653	1264	3223	2475	1590	1954	1732	1779	3062	4481	1256	1579
ASB2	51676	ASB2_51676_7	GGGTAGAAATGGGCAGGT	219	70	299	311	167	87	46	93	226	287	80	51	12	68	252	403	52	186	132	88	255	242	70	46	355	195	296	242	51	151	321	443	733	982	96	214
ASB2	51676	ASB2_51676_8	GCCTAGCGGACAAGACAAG	358	371	950	1505	506	1215	504	738	987	1360	510	215	563	713	1112	1517	264	431	355	1437	1350	780	309	678	1727	1296	1893	1596	469	2423	1066	2343	1559	2497	1063	781
ASB3	51130	ASB3_51130_1	GTCGATGTTGCTGATAACAG	519	303	681	1312	520	345	85	204	606	929	321	382	257	225	802	840	356	429	254	131	1316	896	296	352	588	799	1006	802	1236	1781	501	806	940	1549	1418	1784
ASB3	51130	ASB3_51130_2	GAGCTTTTGCTCTCCAGTG	1366	1496	2306	2844	1186	1393	521	724	1830	2265	464	386	666	926	1883	2570	242	448	1189	1140	2724	1910	861	1025	1756	1956	3209	2312	1783	1768	2658	1993	3250	4756	1497	1618
ASB3	51130	ASB3_51130_3	GTTGCTGATAACAGGGGA	579	507	1679	2436	1176	901	354	400	1887	1639	509	685	182	423	1786	1448	510	517	707	814	2499	1166	919	596	1404	1122	3851	2938	1751	1469	1939	1460	3617	4853	1831	2469
ASB3	51130	ASB3_51130_4	GTTGGACTTGCTGCCAGGGA	1104	884	2301	3763	1730	1216	543	1017	2236	2450	579	591	641	765	2921	2415	602	541	766	1555	3157	1575	1375	1115	1536	1871	3340	3353	2085	2027	1826	2264	4138	6652	1631	1232
ASB3	51130	ASB3_51130_5	GTCGATGTTGCTGATAACA	473	210	592	1192	680	381	94	194	595	942	310	403	233	191	792	825	368	390	144	341	1298	624	428	596	639	808	1061	819	1257	1860	473	879	953	1562	1403	1853
ASB3	51130	ASB3_51130_6	GGAATGCCAGGATGACTT	250	192	504	747	125	409	305	370	495	842	191	74	237	275	651	738	72	62	582	210	1196	409	209	222	711	929	664	743	103	729	1147	325	939	1074	677	829
ASB4	51666	ASB4_51666_1	GCTTTGCCCCACGATCACAG	50	400	804	1211	544	427	237	207	789	905	357	209	335	138	999	839	244	184	283	476	1069	736	292	874	741	622	1992	2097	663	856	539	1974	2078	2927	924	794
ASB4	51666	ASB4_51666_2	GAAGGCCACCAGCTCCGAA	2928	2422	3531	4981	1942	1824	906	1491	3753	4250	1090	1089	1096	1388	4095	4224	980	984	1393	2444	5338	3129	1597	1503	4459	3139	8366	6291	4235	3514	4079	3692	5582	9758	3247	4486
ASB4	51666	ASB4_51666_3	GTTAAGAGAAATTTCCTTG	226	359	544	895	350	393	139	309	560	594	124	129	228	137	339	1104	147	141	172	336	1179	722	148	251	758	534	1243	1049	593	1224	1515	1295	764	2578	667	693
ASB4	51666	ASB4_51666_4	GCATTCACGCTGTCCACTA	1280	618	1504	2375	778	716	572	690	1703	2205	239	279	306	373	1914	2183	293	264	729	1151	2100	1692	520	355	1326	1795	3434	2179	1043	960	3157	2211	3553	4836	1644	1540
ASB4	51666	ASB4_51666_5	GACAGCGTGAATGCCCACA	1143	1199	2037	2660	1431	945	644	720	1835	2594	797	457	565	669	2025	2378	462	488	978	1688	2652	1605	363	737	2107	900	2812	2414	2336	2192	1334	1271	2811	4135	1438	1699
ASB4	51666	ASB4_51666_6	GGGAAAACCCCTCTTCACG	401	384	271	690	429	179	95	172	476	605	65	51	111	98	462	677	19	104	190	362	916	366	94	129	257	800	878	895	1113	267	594	664	796	1879	400	574
ASB4	51666	ASB4_51666_7	GTTTTGGCATCTTATAAACA	687	228	805	1258	233	256	150	207	534	835	185	97	221	251	445	481	119	140	83	160	928	867	168	282	405	461	834	712	854	542	494	536	1213	1612	951	1056
ASB4	51666	ASB4_51666_8	GAGCTGGTGGCCTTCTACG	1026	639	1447	1411	1191	429	283	481	1637	1969	642	445	484	261	1133	1767	398	556	433	1037	1877	792	458	331	1231	1246	2274	2405	2827	2002	1521	2029	2451	2807	2874	1916
ASB5	140458	ASB5_140458_1	GAATTTTATGGAGTAACCCA	152	156	973	806	274	105	100	182	378	652	233	188	173	117	448	634	155	87	339	349	843	484	460	241	298	535	793	740	585	316	254	235	691	992	557	356
ASB5	140458	ASB5_140458_2	GGCAGGCTTCGTGCAATG	309	172	1434	1113	569	484	222	423	574	810	175	87	150	204	475	809	71	154	499	330	1642	513	302	265	321	1415	1129	1512	904	337	881	713	1822	2091	154	630
ASB5	140458	ASB5_140458_3	GGGAGCATGCGTTGAATAA	412	170	606	793	825	260	139	180	492	768	159	249	240	170	602	736	153	144	160	345	973	634	361	354	600	1122	1203	764	241	683	532	1015	1128	2578	1283	722
ASB5	140458	ASB5_140458_4	GGATAGCAGCTGAATTTTA	646	537	394	800	413	321	298	243	520	672	90	142	246	106	393	468	116	101	327	367	830	456	78	226	143	297	821	826	408	367	252	805	598	1049	55	367
ASB5	140458	ASB5_140458_5	GAAGCAGCTCTGCACAGCT	358	494	777	1138	603	295	114	297	604	646	186	219	193	316	592	954	116	270	580	794	1027	553	618	417	783	818	1627	1119	1005	867	647	1737	1241	2270	933	901
ASB5	140458	ASB5_140458_6	GTAAATGCAATCACGATAGA	390	514	499	830	391	414	61	298	375	438	188	119	149	28	518	253	169	57	173	289	726	551	441	137	620	285	704	524	875	374	385	353	572	851	1053	388
ASB5	140458	ASB5_140458_7	GCCACGTGATCTCCAAGGC	316	86	736	1140	127	573	195	146	401	500	136	86	135	203	457	687	176	94	70	488	605	392	299	230	490	1038	786	664	327	470	612	1001	1205	1605	394	947
ASB5	140458	ASB5_140458_8	GTATGGTGCCAAAGCCCAGC	163	104	178	313	236	132	44	92	246	179	134	92	34	89	323	241	71	92	99	90	262	235	89	266	202	62	604	301	245	254	39	282	271	448	142	432
ASB6	140459	ASB6_140459_1	GACCCAGTCACCTACTACA	907	379	1411	1441	885	454	382	615	1646	1696	398	520	443	440	1280	1235	216	637	381	598	1639	758	809	636	983	1232	1845	1801	1204	2086	1119	1188	1508	3222	791	1789
ASB6	140459	ASB6_140459_2	GAGCAACGCCCTGCTCAAGA	1286	1178	3158	4615	2122	1542	665	766	2196	2626	706	612	575	480	2188	2431	627	541	1135	1588	3745	1890	632	1094	1559	1235	3665	2502	2475	2261	1936	3371	3664	4620	1078	2133
ASB6	140459	ASB6_140459_3	GGTCCCTCCGATTAACGT	667	470	1196	1576	550	342	362	424	971	949	181	320	257	222	1119	936	185	206	438	1175	1359	850	105	222	597	1068	1430	1078	269	544	879	1173	531	1713	546	400
ASB6	140459	ASB6_140459_4	GCGATTCTGGGCTCCCTG	867	543	2185	2955	543	893	474	588	1734	1868	515	245	550	339	2045	2044	330	334	530	971	1935	1139	802	1033	1779	1413	3297	2412	1709	1224	1544	1770	2405	4295	1877	990
ASB6	140459	ASB6_140459_5	GGCATTGACATCAGCTCCA	792	624	846	1296	729	786	241	547	810	937	148	276	373	331	772	925	183	229	308	611	1339	701	515	311	981	1386	1635	1797	1472	1491	1486	744	1844	2349	906	1417
ASB6	140459	ASB6_140459_6	GGGGCCGACGTTAATCGGA	661	285	705	1053	379	471	252	289	597	1150	438	392	203	246	904	877	580	359	346	660	1385	461	380	223	890	392	1478	1400	1592	1540	515	800	1667	2011	1450	1631
ASB6	140459	ASB6_140459_7	GTCCGGCTGGTTCCGCAGGA	1045	640	1840	2962	1359	1228	440	563	1962	2468	672	443	589	580	2600	1892	475	372	779	890	2569	1421	888	469	2037	1873	3827	3460	1834	1796	1204	2184	3988	5644	1600	1860
ASB6	140459	ASB6_140459_8	GCCGTCCTGCGGAACCAGC	565	256	1013	1004	325	219	599	207	552	946	252	138	210	248	782	1075	231	169	283	715	1222	862	234	167	475	280	1862	1738	866	764	903	524	1352	2528	760	1019
ASB7	140460	ASB7_140460_1	GTGGTACCTTTATCACTGAG	280	346	600	527	167	225	134	376	487	869	244	97	141	333	374	594	91	68	108	397	868	268	362	58	646	975	398	342	45	142	681	812	518	668	68	367
ASB7	140460	ASB7_140460_2	GTAGTGGGCAGCCACATGG	492	248	578	1274	441	313	87	155	417	437	142	179	76	128	425	517	73	104	250	494	1252	749	372	254	286	502	706	694	610	307	419	945	482	751	519	606
ASB7	140460	ASB7_140460_3	GCCGTAGTGGGCAGCCACA	411	596	1354	1961	602	605	261	604	1516	1309	403	321	303	341	935	993	393	512	349	452	1708	1223	546	301	986	1159	1916	1773	1386	1637	1159	592	2266	2451	747	1213
ASB7	140460	ASB7_140460_4	GTGGGCAGCCACATGGAG	724	607	747	2021	671	1005	312	390	1105	1212	349	440	377	341	966	1263	337	332	446	727	1729	908	953	1010	1243	949	1544	1918	1146	1129	1313	1425	2005	1962	837	1497
ASB7	140460	ASB7_140460_5	GATGTTAGAATCTGAATAC	42	17	250	219	168	104	36	73	255	145	25	36	33	54	141	141	76	10	73	150	151	62	53	57	186	266	109	112	506	19	6	153	161	465	92	94
ASB7	140460	ASB7_140460_6	GGAAAGGAAAGATGTGTTC	126	113	295	443	223	290	38	45	330	303	135	41	116	105	352	328	60	137	68	147	400	132	290	48	289	239	1006	349	156	398	288	579	610	1423	344	224
ASB7	140460	ASB7_140460_7	GAGTTGCAGATTCAGGCCG	1197	698	1956	2342	1539	983	601	515	1559	1884	416	656	471	767	2368	2060	360	339	720	849	2624	2141	1093	1101	1709	1324	2462	2440	1096	1926	1809	1888	3403	3957	1523	1365
ASB7	140460	ASB7_140460_8	GTAGTGGGCAGCCACATGGA	279	265	302	366	312	248	169	477	1255	1212	560	639	172	261	1000	1240	432	448	117	333	394	219	19	72	1005	1325	2133	1624	3616	1959	1998	1642	1784	1976	3220	2587
ASB8	140461	ASB8_140461_1	GTAGAGGACCTCATCAGAG	202	455	628	734	311	407	237	416	738	910	238	119	204	322	570	780	130	148	128	377	727	400	115	229	628	680	1076	767	444	603	661	800	1203	2128	157	343
ASB8	140461	ASB8_140461_2	GTTGCCATCCAAAGCATTG	520	638	1850	2059	885	617	230	336	1651	1871	858	494	457	514	1582	1746	444	532	286	386	2134	1566	642	498	827	983	1959	2621	966	2417	1179	1000	2790	4116	1097	1441
ASB8	140461	ASB8_140461_3	GCAAACCCCAATGCTTTGGA	1179	872	1542	2158	1636	667	305	155	1105	1618	770	625	271	477	1638	1465	795	650	424	914	2534	1134	641	832	1030	846	2904	2913	2171	1696	1614	1478	2815	4503	2036	2048
ASB8	140461	ASB8_140461_4	GTCCTCTACATTATCATGT	171	149	360	781	279	168	81	194	318	360	49	71	94	118	318	435	70	21	189	506	915	409	257	92	142	121	874	556	562	254	257	389	744	1190	217	266
ASB8	140461	ASB8_140461_5	GTGTCAGATGCTGACTGTG	348	197	671	906	762	600	84	185	513	484	156	87	186	183	391	550	151	80	238	767	988	629	191	368	373	233	861	445	821	1138	247	384	668	1319	289	568
ASB8	140461	ASB8_140461_6	GTTTGCACCATACTCCAAT	646	712	309	588	540	649	174	336	462	811	114	234	199	133	359	501	145	159	251	965	1152	471	256	150	790	661	981	514	578	439	370	974	877	2419	128	504
ASB8	140461	ASB8_140461_7	GTTCGGTTATACCCATCCA	741	621	713	906	232	343	349	212	887	968	252	289	169	234	600	766	298	178	174	352	816	491	362	230	361	678	1832	1860	408	1153	666	926	2342	3012	592	657
ASB8	140461	ASB8_140461_8	GCTTGTGTGGAGGTCCTAT	329	151	831	565	169	119	70	124	691	392	111	105	166	109	222	447	92	105	377	329	910	402	161	163	276	350	558	803	751	930	604	315	1360	1121	731	590
ASB9	140462	ASB9_140462_1	GTGGGCTGTGAACATCATCA	320	230	290	774	195	333	88	259	493	736	174	155	165	138	554	632	121	172	93	369	1048	372	391	223	437	219	845	531	740	663	524	624	750	1840	337	609
ASB9	140462	ASB9_140462_2	GTGAATTTGCTTCTGCAGCA	429	291	914	1141	747	243	214	159	661	721	166	156	198	305	710	880	124	67	345	357	1161	624	656	184	429	636	1190	782	530	740	1035	901	1104	1717	400	601
ASB9	140462	ASB9_140462_3	GCATGAAGCTGCAATCCA	702	417	1437	1863	675	459	355	525	1036	1535	216	276	216	292	1538	1491	215	262	512	182	1378	848	285	383	1288	948	2845	1431	531	513	788	1403	2363	3392	502	1450
ASB9	140462	ASB9_140462_4	GGACATCAGCTGTCTCTG	402	439	823	1068	415	320	150	309	929	598	428	577	187	209	585	525	540	503	350	362	1344	628	676	368	227	690	816	850	1619	2126	311	326	1270	2589	993	597
ASB9	140462	ASB9_140462_5	GCTTGTGTCAGCGGCAGCT	322	200	429	1087	173	231	235	311	528	731	97	46	264	166	589	603	78	128	314	444	860	501	313	298	1077	728	1344	1060	1629	430	290	754	1467	2231	638	457
ASB9	140462	ASB9_140462_6	GAATGGTGTGACAGCAGAC	162	149	417	331	112	128	14	139	141	319	133	83	88	141	196	388	51	35	44	106	724	262	398	112	151	261	138	200	75	83	193	47	128	258	63	282
ASB9	140462	ASB9_140462_7	GACCTCCAAGACAGGCTTCA	1814	1839	3246	3476	1292	1598	780	1011	2494	3129	892	1117	1011	796	2162	3302	593	766	1233	1498	3141	2126	1635	1133	3699	5528	5141	5661	2801	2004	4486	3420	5007	7894	2181	1864
ASB9	140462	ASB9_140462_8	GAGAGTTGACACACTCCACG	770	666	2416	2851	1200	1208	665	1424	2749	2740	493	430	389	818	2487	2275	550	447	1129	1121	3506	2005	985	1051	2547	1894	3879	2949	2830	2315	2979	3068	2720	4382	2389	3416
ATG16L1	55054	ATG16L1_55054_1	GATGACATTGAGGTCATTG	813	372	256	549	470	187	103	194	378	347	245	314	105	74	552	411	208	301	546	317	835	286	122	123	669	476	1161	584	1588	914	681	759	1156	1023	1171	514
ATG16L1	55054	ATG16L1_55054_2	GCAGTAAAAGTGATCTGCA	267	421	535	1255	810	310	145	292	586	733	146	262	126	334	800	761	172	106	281	457	628	428	270	269	336	759	765	733	1520	873	466	493	1299	902	988	533
ATG16L1	55054	ATG16L1_55054_3	GGTCTGGTTGGCTCTTTCA	166	174	301	495	591	478	54	210	601	437	343	192	95	99	662	674	218	101	182	377	815	523	354	305	936	971	1668	1462	892	967	641	1144	1408	1841	894	812
ATG16L1	55054	ATG16L1_55054_4	GTGTTGGCCCAGAAACTAC	249	87	260	745	349	81	98	78	327	480	38	42	84	120	240	227	65	32	148	211	270	291	118	135	323	444	283	90	151	126	370	273	334	595	128	54
ATG16L1	55054	ATG16L1_55054_5	GAATTACACAAGAAACGTG	476	512	1375	2549	1187	1072	331	297	1371	1558	373	189	275	564	1297	1310	298	378	486	579	2893	998	554	609	1336	1421	1714	1654	978	438	1367	1152	3430	2218	950	1663
ATG16L1	55054	ATG16L1_55054_6	GGTGCTTAATCCTCAGTT	218	270	549	795	472	379	119	170	511	623	86	49	190	173	322	632	67	101	79	321	1013	479	213	192	439	328	1015	894	331	799	978	778	1447	1604	485	451
ATG16L1	55054	ATG16L1_55054_7	GAATCCAGAAGGCCTCCAGC	169	168	590	531	338	269	130	266	550	540	400	97	224	314	450	447	158	198	193	201	564	267	188	147	683	750	691	615	1111	699	609	402	782	637	1186	988
ATG16L1	55054	ATG16L1_55054_8	GAGCCAACCAGACCCTGA	2165	1917	2865	4467	1701	1543	1044	1489	3686	2960	629	674	1163	1088	3020	3008	528	483	1908	2187	4260	2614	1035	1016	3420	3237	6314	5461	3367	3325	4630	3616	5860	8543	3202	2940
ATP6V0C	527	ATP6V0C_527_1	GCCTATGGCACAGCCAAGAG	553	470	1320	1799	1011	695	151	573	1630	1820	314	186	464	417	929	1162	179	236	538	621	2538	1078	373	377	665	1402	1244	1273	1925	708	1529	801	840	1933	937	1602
ATP6V0C	527	ATP6V0C_527_2	GCGGCCATGTCTGTCATG	953	436	1257	1870	953	438	311	335	853	1482	258	218	334	320	1423	1428	298	316	466	602	1455	721	249	706	838	959	1339	965	1394	678	1506	875	1260	1661	528	566
ATP6V0C	527	ATP6V0C_527_3	GATGCCAGCCATGACCACT	1943	1333	2178	3186	1770	1170	568	1085	2370	2508	824	487	756	871	2670	2249	856	1134	1300	2069	3525	1628	1320	752	2278	2128	3707	2660	1556	2090	1716	2576	2606	4075	1521	2492
ATP6V0C	527	ATP6V0C_527_4	GCTGGCATCATCGCCATCTA	425	230	822	868	870	202	136	120	959	718	339	418	81	287	737	614	193	163	169	580	847	397	383	209	495	605	936	1012	581	403	619	294	623	976	676	689
ATP6V0C	527	ATP6V0C_527_5	GCCATGACCACTGGGATGA	754	611	1348	1826	701	368	369	466	1460	1623	373	297	336	308	887	1463	167	328	496	505	1790	833	462	332	841	542	1113	1880	1148	1663	879	750	1294	2321	1146	1214
ATP6V0C	527	ATP6V0C_527_6	GTCCATCATCCCAGTGGTCA	265	422	1076	939	338	460	260	398	890	920	414	184	260	288	750	740	164	126	211	365	720	465	556	233	303	599	1029	837	443	1106	314	884	1725	1631	338	775
ATP6V0C	527	ATP6V0C_527_7	GGCGACGATGAGACCGTAG	78	106	298	549	26	26	115	72	417	443	106	137	54	134	401	284	99	114	76	206	368	313	111	40	271	327	492	551	215	402	99	406	425	657	505	347
ATP6V0C	527	ATP6V0C_527_8	GACAGACATGGCCGCAATGC	151	103	76	92	166	80	57	31	215	110	17	41	47	40	105	152	8	3	67	128	362	199	108	20	2	73	213	201	10	52	119	55	31	344	0	15
ATXN3	4287	ATXN3_4287_1	GAGTGTTAGAAGCAAATGA	403	348	803	1279	1029	408	190	347	848	867	237	201	231	210	1176	857	235	325	232	549	1748	560	622	449	1135	1734	2010	1474	1179	1454	1284	1398	2020	3304	697	1493
ATXN3	4287	ATXN3_4287_2	GCCTGAATAACTTATTGCA	356	511	762	1654	627	743	142	325	964	1130	362	93	222	220	870	908	216	235	258	535	1662	925	189	423	806	574	1679	1584	1048	583	348	440	2282	2799	667	638
ATXN3	4287	ATXN3_4287_3	GTCATCCATATTTCCAGA	473	344	727	1154	452	651	184	302	744	1342	172	195	253	286	849	1288	198	128	187	544	1042	779	124	166	1003	604	913	1264	636	807	844	735	1187	2587	464	733
ATXN3	4287	ATXN3_4287_4	GTTGGTCAGCTTCGCAATC	131	86	527	592	230	433	54	113	239	233	213	205	77	437	322	368	74	88	149	153	548	288	136	204	281	18	497	748	158	346	118	143	472	395	468	172
ATXN3	4287	ATXN3_4287_5	GGCTCAATTACAACAGGA	775	461	633	1364	517	303	327	371	1008	1172	329	321	292	309	1032	1199	291	259	166	321	1354	1052	299	493	850	604	1347	1547	431	672	470	788	1427	2229	658	482
ATXN3	4287	ATXN3_4287_6	GGTTTACAGTTAGAAAATT	472	373	944	946	279	281	119	236	731	670	121	64	253	243	561	803	80	173	478	367	931	497	74	101	782	418	804	781	960	83	398	919	1088	1092	37	341
ATXN3	4287	ATXN3_4287_7	GTTGGACCCTAATCATCTGC	123	55	236	332	90	106	81	32	249	247	245	110	43	31	263	209	114	61	120	109	311	227	226	215	234	102	331	154	1029	710	338	315	226	359	862	657
ATXN3	4287	ATXN3_4287_8	GCACATCAGCTGGATGAGG	437	167	200	748	248	449	124	367	606	608	54	118	104	54	597	321	103	46	333	250	464	288	328	289	195	577	633	474	472	325	354	304	424	324	888	453
BACH1	571	BACH1_571_1	GTATTTGGGGCATAAAGA	155	293	545	1155	204	262	122	103	611	820	471	360	140	192	922	823	253	222	108	165	838	540	408	372	986	754	1765	1535	684	890	463	394	1778	1953	778	1740
BACH1	571	BACH1_571_2	GATGAAGTGTGCAAATGTG	2078	1705	1962	2816	1326	930	603	874	1763	2418	663	713	653	667	1415	2209	765	661	637	1274	3571	1916	1063	1082	2513	3719	3551	2469	7768	7459	3309	2741	4467	4470	2377	3415
BACH1	571	BACH1_571_3	GTGCGATGTCACCATCTTTG	99	258	625	994	265	485	92	187	619	499	262	92	222	94	769	515	142	101	451	419	1017	929	191	168	682	891	787	967	666	598	654	1103	1532	1307	258	681
BACH1	571	BACH1_571_4	GGTCTATGGAAGAATTGTG	241	130	535	764	184	285	125	252	319	621	142	132	187	184	418	492	83	100	348	188	674	475	36	133	530	735	1161	924	226	515	527	738	664	1132	278	565
BACH1	571	BACH1_571_5	GGGTCTATGGAAGAATTGT	203	155	327	1128	187	380	33	216	482	559	118	207	107	217	839	689	135	112	163	125	769	646	362	308	476	641	1283	1784	817	940	610	791	2033	2749	130	562
BACH1	571	BACH1_571_6	GACACTAGATTCCCCAGTA	1012	1050	1928	2644	837	1043	491	841	1633	2218	383	227	660	458	1757	1299	279	538	1004	1326	2290	1666	573	630	1612	1119	2652	2039	1615	1399	1865	2353	2203	3367	537	1816
BACH1	571	BACH1_571_7	GTGTAGGCAAACTGAATTAA	255	383	1171	1208	717	416	147	182	599	1077	150	152	143	228	848	623	162	137	183	403	1227	606	261	194	833	498	1497	1367	252	428	495	807	1192	1581	1814	780
BACH1	571	BACH1_571_8	GTTCAGCTCTCCATCAGCC	85	132	325	652	378	69	101	69	390	625	22	88	71	62	233	322	37	41	150	147	360	205	179	94	387	369	589	406	228	223	62	503	617	1073	286	155
BACH2	60468	BACH2_60468_1	GCGCAGGAACTCAGCACAG	477	364	1235	1407	827	557	291	384	1424	1291	470	246	268	192	1295	1135	320	223	236	571	2325	1031	686	311	660	1455	2066	1546	1737	1239	1032	1470	1183	2279	1231	1067
BACH2	60468	BACH2_60468_2	GGCCTGTTTGTGTGCCGGA	337	285	745	1248	433	518	285	458	727	783	163	165	199	325	800	679	87	103	214	379	861	565	366	311	1155	838	1569	1153	1029	573	633	609	1460	2705	470	1064
BACH2	60468	BACH2_60468_3	GCAGAGAAAACATCCGCG	632	441	1398	1510	618	923	205	269	1170	906	348	364	314	394	956	904	108	286	573	274	1608	706	571	425	1394	1594	1745	828	1006	1100	859	656	1645	2746	2643	927
BACH2	60468	BACH2_60468_4	GACGTGCCCACAGACACCA	3714	3308	2280	2914	1091	1336	507	878	2902	3001	648	803	836	1043	2641	3030	542	568	1573	1613	3256	2431	1302	714	2204	2886	4564	4243	3205	3032	2942	3465	5133	7315	2568	1660
BACH2	60468	BACH2_60468_5	GCTGGTCATTGAGGCCCAGG	593	717	783	1342	808	296	301	242	1277	1345	651	329	356	556	892	1156	313	330	371	566	1389	1010	572	453	562	688	1539	1001	1862	1495	796	990	2073	2553	1414	784
BACH2	60468	BACH2_60468_6	GAGTAACAGCTTGGCAGTGT	596	599	1892	2356	920	1185	335	548	1469	1898	393	411	431	414	1686	1622	345	496	519	1062	2183	1496	963	743	1225	1613	2761	2562	1330	1266	755	833	2282	3125	1589	1302
BACH2	60468	BACH2_60468_7	GACCCAGCTCCTGAACAGTG	1938	1239	4075	4375	2254	1902	1024	1172	3404	4582	1249	1359	957	1048	3500	4304	845	1292	1447	2328	4775	3504	1155	1606	3042	3035	5758	5211	4884	4731	2316	3931	6506	10175	2240	5410
BACH2	60468	BACH2_60468_8	GCCAAGATGGCTTGCCCCA	340	457	1453	1307	1010	590	362	391	924	1401	259	294	395	214	1177	943	295	245	520	761	1532	791	524	660	1046	904	2117	1489	632	716	1346	907	2555	2956	2144	850
BCL6	604	BCL6_604_1	GATCTAGATTGATCACACTA	1043	781	1803	2353	541	948	495	769	1425	1642	179	486	351	567	1565	1699	350	142	852	911	2064	1546	532	452	1022	1971	2371	1602	876	882	1761	1948	1747	3364	1017	1185
BCL6	604	BCL6_604_2	GTGTACATGAAGTCCAGG	438	84	157	724	314	115	183	75	149	221	164	82	66	183	283	220	61	41	241	203	652	296	116	90	302	177	207	271	72	595	192	573	82	356	24	180
BCL6	604	BCL6_604_3	GATCCTGAGATCAACCCTG	1168	931	2258	2409	1135	1174	495	955	1666	2265	517	392	566	713	1867	2089	418	314	957	1807	3048	1738	1197	693	1905	1741	2566	2616	2125	2246	2205	2263	2973	4736	2462	1246
BCL6	604	BCL6_604_4	GTCAAGATGTCTCGACTC	41	193	168	172	75	31	27	183	200	238	78	40	16	124	233	322	25	115	23	30	247	121	342	147	155	123	83	85	119	54	51	712	36	283	9	61
BCL6	604	BCL6_604_5	GCCACTGAGGAGCGCCCCT	685	262	1079	1719	544	466	243	413	1021	1008	63	214	219	332	770	1103	139	134	738	432	1694	659	426	189	1137	1951	1745	1665	573	687	1529	1385	2136	3013	858	575
BCL6	604	BCL6_604_6	GTGATATGCACTACAGTG	204	144	600	1014	239	298	126	116	377	432	151	122	96	62	360	623	109	113	368	102	782	467	167	258	210	209	514	650	252	71	601	576	612	759	162	409
BCL6	604	BCL6_604_7	GCCATGAGGACCGTTTTAT	273	457	820	1504	1087	324	196	235	846	1088	272	300	111	136	999	892	178	264	335	253	1599	696	203	475	774	739	1822	1805	753	894	940	1225	2541	3393	431	1105
BCL6	604	BCL6_604_8	GCAGTTTAGAGCCCATAAAA	995	961	1639	2719	969	671	316	460	1091	1526	522	221	299	318	1275	1407	312	183	807	873	2268	1799	456	477	1546	594	2046	1573	718	1709	1284	1243	2320	2859	1255	2407
BCL6B	255877	BCL6B_255877_1	GTTGAGGTTGCCCAGCACGT	238	360	678	976	466	336	185	236	761	944	167	98	208	263	569	1057	125	116	449	294	1030	769	735	310	1056	1029	964	938	839	275	248	586	1690	1243	468	335
BCL6B	255877	BCL6B_255877_2	GTACATGAAGTCCAATAGAG	662	338	821	528	521	340	78	193	598	514	59	114	158	265	437	528	102	73	592	399	609	405	419	122	689	503	777	594	786	466	1116	808	481	742	258	222
BCL6B	255877	BCL6B_255877_3	GTGCTCCATCTGCAAATAGG	955	774	1479	1848	961	788	191	374	1372	1128	354	251	286	316	891	954	436	407	557	556	1519	1083	367	422	1051	1889	2160	2120	727	1183	985	1855	2073	2733	1137	1762
BCL6B	255877	BCL6B_255877_4	GCTTCGAGATTCAGTAGGT	278	272	626	931	376	378	74	156	620	580	76	109	142	120	760	710	183	193	104	577	691	633	205	352	432	1091	1113	1011	316	430	310	171	1255	2216	572	941
BCL6B	255877	BCL6B_255877_5	GCAGCTTCGAGATTCAGT	653	674	575	1066	152	413	275	365	457	590	117	75	273	193	828	744	91	88	190	403	778	433	272	179	577	693	1023	1086	368	291	475	910	998	1608	872	742
BCL6B	255877	BCL6B_255877_6	GTACATGAAGTCCAATAGA	223	412	734	346	424	420	97	197	550	521	60	105	163	248	508	513	83	67	311	461	622	245	245	275	689	506	743	582	812	476	1066	716	454	712	262	195
BCL6B	255877	BCL6B_255877_7	GTCCACCCCGACTCCCGCA	719	493	1873	2487	1345	1013	713	600	1776	2817	535	454	499	504	2204	2218	460	313	663	830	3009	1295	958	882	2614	2618	3641	3170	1878	1759	1856	2931	4681	5920	2313	3324
BCL6B	255877	BCL6B_255877_8	GACCAGGCTCCCTGCTTGGG	571	898	1638	2940	1156	1295	339	813	2281	2638	799	510	551	538	2267	2252	541	468	676	1261	3548	1547	819	698	1772	2390	3629	3508	2660	2886	1956	3434	2707	3874	2464	2736
BIRC6	57448	BIRC6_57448_1	GACAATCTGTCCATCACTG	1311	1254	1744	2166	923	987	364	674	1342	1953	392	390	511	587	1526	1311	361	278	778	1739	2315	1385	850	404	1287	1068	2686	2100	913	1068	2137	2144	3068	3362	983	1125
BIRC6	57448	BIRC6_57448_2	GTTTACGTCGGACAGCAGAA	630	474	754	1366	630	469	433	219	966	1342	339	182	212	370	1224	831	274	332	193	440	1363	759	280	371	1357	897	1809	1640	979	1137	1124	1604	1905	2441	1310	1291
BIRC6	57448	BIRC6_57448_3	GGACCATCAAAGTCATCGA	470	488	1732	2083	917	772	467	857	1391	1833	281	248	478	666	1306	1834	346	190	719	1348	1914	1477	520	427	1851	772	2149	1506	850	598	1204	1784	2616	2541	297	529
BIRC6	57448	BIRC6_57448_4	GTAAATCTGAAAACCTCCG	551	251	362	520	564	211	46	12	209	449	123	203	101	23	401	247	214	186	113	261	619	287	116	311	378	380	394	462	1247	1589	396	419	932	1085	195	368
BIRC6	57448	BIRC6_57448_5	GAAGTAAATCACAGCCCCGG	1151	723	2000	2874	1706	1243	597	725	1631	2236	552	729	552	610	1634	2320	359	485	1324	1077	2476	2095	542	593	1805	2211	3345	3437	738	776	1776	2222	4389	5009	1671	1983
BIRC6	57448	BIRC6_57448_6	GTAGGTTCCCAACAAACG	604	378	519	1148	772	405	86	234	1194	760	95	255	170	213	1053	862	156	128	189	664	1241	535	570	281	1116	1109	1604	1194	132	333	894	1049	1442	1337	780	537
BIRC6	57448	BIRC6_57448_7	GCAGTGTCACTTGTATCTG	584	706	1830	2774	1029	913	412	602	1755	1887	498	484	464	434	1648	1757	613	389	762	934	2453	1755	670	867	2017	1143	2947	2343	1346	2024	2288	1727	4177	4084	1166	1273
BIRC6	57448	BIRC6_57448_8	GGACGTGCACTAGGTAAG	248	236	626	971	711	149	190	501	809	1189	142	212	243	368	680	869	137	109	237	235	864	817	396	105	407	668	1230	761	559	118	745	833	1246	2092	451	442
BRWD1	54014	BRWD1_54014_1	GTGACTCTTGAAATACTGGG	475	465	176	927	76	243	79	233	534	628	227	160	133	215	440	647	179	195	199	312	690	475	126	150	522	340	835	598	565	524	1233	797	708	1186	574	498
BRWD1	54014	BRWD1_54014_2	GAGCACAACAGGAGCTACG	868	656	1322	1962	847	977	380	662	1761	1869	452	526	527	630	1066	1571	189	435	379	1171	1679	1079	482	1021	1310	1582	1690	1737	570	1308	1034	1828	2021	3797	398	1418
BRWD1	54014	BRWD1_54014_3	GCCTTTGCTGCTCTTCATAG	255	116	536	1185	506	224	235	358	499	648	134	96	157	94	621	626	73	160	204	301	803	707	476	344	468	630	774	1380	167	603	284	1126	848	2133	263	179
BRWD1	54014	BRWD1_54014_4	GGTTTCCACTGGTGCTGAT	127	303	988	1231	735	470	307	380	1026	1348	329	290	475	277	748	745	271	140	500	203	1177	755	270	175	1184	863	1442	1605	1292	749	501	598	1352	2018	434	1182
BRWD1	54014	BRWD1_54014_5	GTGGGGAACCATAATTCAC	39	28	70	64	304	45	86	17	69	134	10	29	19	45	103	152	13	5	23	29	173	49	110	17	118	26	163	136	106	4	156	51	253	283	58	194
BRWD1	54014	BRWD1_54014_6	GCCGAAGAGATTGGACTGGG	185	217	862	983	404	250	341	174	564	606	107	136	193	332	501	782	108	266	227	523	1062	553	110	79	1020	961	658	1057	115	245	412	1039	579	564	216	469
BRWD1	54014	BRWD1_54014_7	GAATACAATGATTGCTGCG	457	517	1364	2021	925	635	176	320	834	1412	397	328	257	206	1165	1011	198	227	653	653	1427	1152	568	254	664	1105	2253	1881	1353	930	823	1592	1448	2616	672	1186
BRWD1	54014	BRWD1_54014_8	GCTTGTTATCTACATTAAG	190	327	700	1004	297	290	359	140	617	651	150	172	238	297	682	612	278	303	527	514	1035	635	252	342	1030	753	1247	1285	1016	507	389	484	1919	2135	572	984
BTBD1	53339	BTBD1_53339_1	GGATGCAATAAGTGCAGAA	559	680	979	1677	355	811	443	469	864	871	529	460	395	238	785	795	575	427	561	990	1476	628	505	399	1249	737	1016	1085	1980	1918	1331	918	848	1480	1183	2002
BTBD1	53339	BTBD1_53339_2	GTCGCCTGCCAGTTGTAGAG	924	760	1884	2783	835	1214	373	550	1611	2313	533	534	418	538	1790	1562	509	630	685	648	2797	1233	573	769	1602	2470	3627	2835	2027	1807	1969	1386	3993	4341	1110	3661
BTBD1	53339	BTBD1_53339_3	GGCGGCATGGCCACCACGT	479	438	662	750	591	290	169	396	795	864	229	89	260	169	829	939	130	277	312	411	839	631	254	204	526	832	1254	1053	869	536	1036	1267	1842	949	802	952
BTBD1	53339	BTBD1_53339_4	GAACCTCTCTACAACTGGC	252	220	413	370	108	70	35	271	436	522	39	60	223	310	748	367	101	28	442	249	647	104	132	24	391	759	384	420	120	200	540	473	310	627	226	563
BTBD1	53339	BTBD1_53339_5	GTAGAGAGGTTCCCGCTGCA	687	843	1877	2311	1082	1171	351	625	1492	1928	430	399	400	526	1157	1455	331	299	400	588	2524	1395	596	663	1340	1836	2931	2842	969	2076	2244	1371	3386	3322	3155	2107
BTBD1	53339	BTBD1_53339_6	GCTGGGACTGCGTATTTCT	131	323	942	830	502	226	126	40	373	331	94	183	93	141	360	410	162	148	169	219	642	371	231	123	476	200	879	564	606	298	297	187	583	862	905	769
BTBD1	53339	BTBD1_53339_7	GCCCTCACCGTCCTCTCTG	865	379	901	1309	756	726	311	530	1628	1881	338	518	282	309	1543	1449	425	658	248	553	2046	927	501	533	915	1219	1977	2028	2393	2142	740	1193	2210	3278	1879	1691
BTBD1	53339	BTBD1_53339_8	GTCTTTGACGCCATGTTCAA	157	215	363	468	606	339	115	150	527	663	138	71	222	77	253	770	176	82	152	148	725	337	361	203	524	553	866	677	519	483	156	702	862	792	364	370
BTBD10	84280	BTBD10_84280_1	GTATATGAAAATGCAAAAGA	145	136	489	622	157	178	56	121	343	347	85	146	125	140	439	501	205	120	79	174	762	490	132	94	493	250	826	550	427	621	437	328	1348	1677	519	546
BTBD10	84280	BTBD10_84280_2	GAGTCTACATGGTGCTAGT	938	672	2176	2282	1093	741	463	942	1505	1667	151	156	415	857	1280	1530	295	314	727	1378	2157	1355	485	555	2875	2495	3204	3182	873	578	2308	2829	2188	4992	818	1615
BTBD10	84280	BTBD10_84280_3	GCACCATGTAGACTCATTT	305	178	472	655	183	257	153	71	461	583	476	367	82	145	322	605	380	382	423	241	692	367	172	283	487	341	960	1309	656	1280	379	752	2098	1638	1779	1406
BTBD10	84280	BTBD10_84280_4	GAATCGCTCGAAACACAG	190	503	1094	1645	915	1027	409	532	1583	1284	177	205	284	460	1230	1600	284	145	446	538	1946	680	359	766	1000	1664	2482	1926	485	1273	2315	1494	2422	3524	744	882
BTBD10	84280	BTBD10_84280_5	GCACAGCCAAATACAATGTT	610	317	680	953	424	298	64	215	591	804	274	186	193	225	477	988	171	260	130	343	1261	591	286	408	564	411	1502	1693	1462	906	921	644	1173	1071	1192	1450
BTBD10	84280	BTBD10_84280_6	GAAGTCACATTTCTAATACA	743	656	1857	2688	763	758	204	518	1316	1401	502	289	487	452	1345	1363	374	486	868	1021	2411	1055	728	621	1352	1505	2456	2266	931	956	1656	936	1795	4018	802	1377
BTBD10	84280	BTBD10_84280_7	GCACTGCTAATGGAACCATT	617	491	1048	1594	753	795	419	558	1060	1407	157	369	371	449	1151	1263	187	294	565	956	1522	1082	799	653	1474	1280	2790	1823	595	1644	2092	1577	2535	2723	938	1141
BTBD10	84280	BTBD10_84280_8	GCGGACTGCTTGGACGAG	274	397	737	1963	926	771	267	427	873	1533	351	251	213	335	952	906	87	189	227	692	1552	850	483	366	640	790	1550	1170	674	643	874	837	1211	1474	1384	1083
BTBD11	121551	BTBD11_121551_1	GCGACGACGTCCGCCAGG	416	687	1290	1319	834	246	169	381	719	823	315	371	261	141	897	888	339	187	316	506	1315	755	214	157	864	1121	2016	1999	798	861	1138	1140	1279	1405	917	657
BTBD11	121551	BTBD11_121551_2	GGCCGCGTGTATCGCTGGA	312	640	1947	1808	750	750	234	799	1882	1809	411	271	596	592	1420	1508	347	258	385	729	1840	1053	609	607	1214	1379	2748	1953	1168	1562	1181	1641	3203	2518	699	973
BTBD11	121551	BTBD11_121551_3	GGCCTGGCCGCGCACTGTA	554	660	2012	2430	1407	1190	404	590	2010	1975	688	442	499	421	1552	2034	420	483	511	873	2261	1066	986	593	1431	1581	3300	3389	2098	1448	1373	1200	4880	5635	758	1441
BTBD11	121551	BTBD11_121551_4	GAACAGCACAAAGACAAGT	533	586	1482	2364	1562	596	478	214	1048	1555	602	531	290	312	772	1579	541	275	313	935	1812	1217	632	795	1214	1206	2308	2064	6480	6220	1113	1038	2304	3502	4480	7371
BTBD11	121551	BTBD11_121551_5	GATCCCCGGGCAGGCCCGG	591	249	1029	1106	481	269	112	449	797	1182	158	306	158	293	1188	640	221	312	226	519	1416	791	335	391	690	945	1257	1463	340	929	405	670	1186	1822	1403	807
BTBD11	121551	BTBD11_121551_6	GCGCTGCTGCTGCGTTCGC	374	285	735	810	402	623	289	301	654	591	182	160	153	245	625	482	85	137	318	458	1107	386	280	542	977	1681	1712	2163	611	585	644	615	1837	1556	1168	957
BTBD11	121551	BTBD11_121551_7	GGAAGAGGCTCTCCATGC	77	136	296	307	329	401	94	53	322	394	100	266	109	59	266	249	232	199	298	135	350	236	110	127	291	225	534	438	661	726	335	111	180	914	422	425
BTBD11	121551	BTBD11_121551_8	GCTGGACTCGGGTTATGG	438	303	309	775	432	315	119	135	448	553	54	123	96	102	470	507	53	69	175	143	913	626	621	120	227	1079	487	724	138	96	862	274	341	357	377	557
BTBD16	118663	BTBD16_118663_1	GAACAAGGACATCCAAAGTG	1136	1164	1399	1427	813	1104	228	342	1367	1408	591	381	334	387	1084	1104	505	414	457	1049	1866	1018	612	536	1778	1541	2285	1775	998	1316	1467	1164	2042	2851	1645	1168
BTBD16	118663	BTBD16_118663_2	GAAACAGGCCACTGAACTGG	738	641	1661	2832	1059	974	576	1248	2240	2263	495	325	1012	819	2124	1570	260	441	839	1609	3309	1870	913	516	1958	2685	3067	2471	1261	2235	2508	3144	2926	3790	1537	1140
BTBD16	118663	BTBD16_118663_3	GCCTCGTAGAATTTCTTGA	560	475	988	1421	535	501	263	607	1164	969	121	215	298	381	882	909	200	216	311	1440	1864	856	790	789	1381	1818	1624	1477	799	799	765	1733	1079	2224	719	1137
BTBD16	118663	BTBD16_118663_4	GCTCTGAGCATAGACTTTG	727	481	910	1316	706	723	646	585	1246	1372	270	216	472	487	880	1232	193	259	653	946	1703	1165	671	649	1924	1798	2447	1812	875	748	1821	1075	2371	3180	1383	1146
BTBD16	118663	BTBD16_118663_5	GCTCAGAGCCTTGCACATCT	727	358	831	975	352	464	148	271	473	573	250	268	171	182	624	690	289	250	441	249	1332	736	230	257	736	848	1254	930	1783	1408	485	821	1571	1792	928	1007
BTBD16	118663	BTBD16_118663_6	GCCCAAACAGCCTTTCTCTG	704	834	1958	1845	780	1106	517	855	2131	2545	859	798	363	778	1711	2236	517	739	1076	1245	1886	1590	775	898	3473	2007	5371	4892	1488	1642	2055	2231	4024	5169	2530	2562
BTBD16	118663	BTBD16_118663_7	GTGGGTCATTGATCTTCA	364	124	504	834	284	225	140	306	522	651	115	64	154	103	427	693	78	93	142	103	425	197	289	205	383	72	700	651	109	193	233	368	1122	847	67	251
BTBD16	118663	BTBD16_118663_8	GTTCAGTGGCCTGTTTCAA	624	496	1013	1351	480	390	455	594	958	1288	384	344	329	393	1043	987	113	144	403	1063	1125	929	187	251	963	1004	1383	1162	1525	1063	970	1400	1074	1515	329	995
BTBD17	388419	BTBD17_388419_1	GAGGACACGCCGTACTTGG	1009	638	1854	2543	1867	820	607	806	1766	1930	406	439	496	507	1653	1758	339	497	798	1297	2698	1579	730	819	1365	1128	2764	2557	2873	2233	1250	1172	4024	4427	1286	1675
BTBD17	388419	BTBD17_388419_2	GCCACGCCGCGCTGCAGGG	416	357	703	993	397	621	291	485	955	1137	214	270	194	248	1214	949	284	208	473	392	1133	726	415	262	1930	1107	1794	1400	1341	1018	1687	1712	1816	2029	698	1409
BTBD17	388419	BTBD17_388419_3	GCGGTGCTCCAGCGCTTGC	92	90	267	545	279	247	292	151	267	689	174	94	68	86	496	339	126	75	47	135	419	371	200	68	133	147	328	471	306	249	356	679	334	750	118	188
BTBD17	388419	BTBD17_388419_4	GTGGAATACCCGGACCTCAT	137	197	669	987	447	189	319	313	401	734	87	251	123	353	654	630	114	205	221	304	753	392	301	161	531	805	892	512	163	498	454	744	672	1151	862	341
BTBD17	388419	BTBD17_388419_5	GGGCCATGCTGACCTTGGT	252	164	525	925	190	328	165	149	358	682	254	75	133	151	295	572	127	117	414	436	1027	806	518	173	266	330	964	814	343	649	573	830	647	1019	826	620
BTBD17	388419	BTBD17_388419_6	GTCGGCCACGCCGCGCTGCA	1603	1150	1623	2567	765	877	348	669	2115	2272	671	439	322	441	1749	2158	650	606	762	908	2640	1331	688	608	1676	1347	2836	2824	1979	2286	796	1492	4018	5117	2172	1964
BTBD17	388419	BTBD17_388419_7	GGGCTCACGGCGCCCCACT	549	738	2068	1905	1126	763	270	618	1745	1847	595	464	513	629	1336	1875	379	322	800	791	2675	1541	463	888	633	771	2287	2061	1149	1166	928	1505	3114	4395	853	1745
BTBD17	388419	BTBD17_388419_8	GTGGGCTGGTACCACTACG	332	493	470	1421	1259	835	144	287	848	909	751	350	111	160	838	1084	343	286	242	416	1290	666	327	577	1093	861	2333	1515	959	1806	863	879	1781	3457	2441	2652
BTBD18	643376	BTBD18_643376_1	GATCCACTTAAAATGCTGGA	1042	836	1957	2298	1217	1196	454	590	1717	1763	644	771	612	420	1419	1925	555	608	1194	1416	2642	1076	828	886	1854	1825	3197	3213	3913	3046	1917	1891	3479	5757	1050	1572
BTBD18	643376	BTBD18_643376_2	GTTGGTGAAGGCCCCACA	1318	1326	861	1091	697	371	168	342	1480	1700	651	347	257	215	849	878	480	588	290	736	1464	914	526	383	455	601	1634	1546	3243	2860	885	1530	2422	2762	1596	1429
BTBD18	643376	BTBD18_643376_3	GAGATTGGTGCAGCACTTGT	1113	998	1061	1939	800	337	425	763	912	1410	194	288	358	516	965	866	303	153	525	953	2511	1650	513	323	769	723	1262	1257	579	552	1502	676	2451	2570	933	616
BTBD18	643376	BTBD18_643376_4	GCTCTTGACTATGGCTTGA	984	827	1067	1781	613	965	172	309	968	916	236	255	304	353	1319	1162	169	218	578	1254	1155	945	562	751	1226	1323	2289	1463	912	777	1198	1456	1654	3544	766	1358
BTBD18	643376	BTBD18_643376_5	GTTTGATTAGTGGGCAGTG	831	495	895	908	523	319	199	594	865	1081	155	153	259	272	779	1274	151	334	483	748	1739	720	738	221	1137	1147	1346	1201	319	355	1600	1218	1738	2412	284	473
BTBD18	643376	BTBD18_643376_6	GACAAGGAGTTTGATTAGT	510	515	1544	2232	649	493	279	374	613	901	480	262	156	322	1023	1000	170	151	173	512	1389	892	740	559	1097	812	1732	1039	545	672	752	716	1902	3869	346	827
BTBD18	643376	BTBD18_643376_7	GCCTGAAGATCAGCACACTT	522	284	640	1035	312	451	132	77	416	612	250	137	210	57	625	444	265	291	259	232	780	359	212	306	451	635	1387	1271	592	204	475	515	1120	1246	677	718
BTBD18	643376	BTBD18_643376_8	GGAATCCCTTCAGCTTGA	1656	1099	477	755	317	423	138	288	466	768	324	335	176	187	580	815	264	719	177	355	781	494	451	283	397	1024	1057	527	1698	2214	895	334	2744	1973	424	505
BTBD19	149478	BTBD19_149478_1	GAACTCCAGCACTGCCAGGA	1429	1148	2551	3707	1536	1239	477	685	1989	2293	883	655	490	543	2204	1927	666	576	844	1698	3708	1794	738	754	1812	2020	3906	4376	3759	2279	3069	2750	3895	4415	1975	3027
BTBD19	149478	BTBD19_149478_2	GCTTCGTGGTTGGTCAAGAA	1348	1337	1153	1529	475	560	427	573	989	1513	307	138	327	451	810	1007	484	446	663	619	2339	877	278	388	1786	899	2018	1441	1054	957	1939	2067	1919	3266	309	891
BTBD19	149478	BTBD19_149478_3	GCAGGAGGTATTTGCCCAT	239	133	432	1050	594	444	96	247	372	577	191	94	96	309	603	316	92	128	202	406	705	643	416	114	602	507	1334	1506	695	540	921	184	817	1325	741	458
BTBD19	149478	BTBD19_149478_4	GATGTGGACTTGGTTTGTG	780	832	1977	2640	1490	1560	206	445	1564	2151	476	481	374	314	1419	1482	363	580	717	636	2470	1466	673	1253	1181	1393	2975	3375	2425	1714	2130	1612	3533	4412	2843	2859
BTBD19	149478	BTBD19_149478_5	GCGGTACAGCTTGACACTGT	361	527	1244	1528	859	653	173	322	913	1013	234	178	378	385	897	716	262	232	440	708	1309	925	323	378	909	665	1943	2154	895	404	802	1513	1493	2807	490	390
BTBD19	149478	BTBD19_149478_6	GTGGTTGGTCAAGAACGGC	191	56	193	956	164	161	87	339	365	314	169	29	131	144	439	335	33	97	164	292	653	290	218	124	537	342	656	400	695	263	256	746	968	1054	103	471
BTBD19	149478	BTBD19_149478_7	GGCACAGAGCCAGGCCCCG	308	303	795	766	736	420	235	645	1040	1331	256	432	400	359	862	775	170	293	430	660	1167	570	472	353	844	764	1380	1399	1094	962	1119	1455	1019	1559	427	794
BTBD19	149478	BTBD19_149478_8	GCACCTTCACCACAAACTGC	461	175	538	643	553	219	92	324	534	647	106	105	101	94	450	314	84	101	171	609	610	316	135	192	411	646	751	793	165	42	147	690	643	1873	949	462
BTBD2	55643	BTBD2_55643_1	GGCACCGCGTACTTCTTGG	306	491	960	1392	557	516	114	545	876	828	280	219	235	100	786	1019	184	232	518	779	1497	728	302	218	988	1312	1626	1608	637	292	1227	1283	1304	2165	589	563
BTBD2	55643	BTBD2_55643_2	GCCTTCCTCTTCAACAACG	685	619	1614	1928	810	683	329	478	996	1360	369	209	187	639	923	1296	176	233	511	734	1457	890	508	354	1608	841	2248	1786	525	1476	775	1271	1420	3512	962	1265
BTBD2	55643	BTBD2_55643_3	GTCGGGCAGCTCAATCTCCG	670	422	878	1074	856	395	91	105	667	677	539	466	123	301	789	1152	209	608	434	483	994	486	260	336	735	817	1738	1773	1262	1237	908	1286	2633	4272	1704	1404
BTBD2	55643	BTBD2_55643_4	GTTGAACATGGCATCAAAGA	1210	1131	1599	2723	1362	719	398	499	1506	1625	573	246	400	352	1499	1539	349	341	325	629	2270	1478	786	723	1429	1148	2854	2060	1431	1198	1560	1301	1997	4350	1073	2053
BTBD2	55643	BTBD2_55643_5	GCGACGTGCACTTCCTGGT	632	554	457	1018	644	402	420	522	1163	1071	161	227	259	380	595	1417	247	262	413	645	1218	932	504	394	1117	1358	1405	1541	495	268	1685	1034	1578	2507	524	576
BTBD2	55643	BTBD2_55643_6	GCGCTCGAGGCCCATTGCG	1845	1285	1794	2418	1692	649	626	736	1502	1802	552	294	497	631	1726	1978	304	306	559	874	2663	1716	558	559	1908	1692	3674	3281	1241	1633	1970	1891	3343	5627	863	1011
BTBD2	55643	BTBD2_55643_7	GCTGGCACCGCGTACTTCT	545	362	689	1599	500	1025	250	595	608	1216	210	178	356	299	772	609	106	270	305	482	919	561	598	248	701	1157	1335	872	502	634	682	809	857	1398	323	504
BTBD2	55643	BTBD2_55643_8	GAGGCCGCGTACAACTGGC	293	282	1144	1474	531	670	349	388	1159	1296	361	207	301	323	1713	999	172	319	435	519	1490	814	407	259	921	1517	2611	2434	1108	724	1308	1115	2320	3504	812	1514
BTBD3	22903	BTBD3_22903_1	GTTCTCCGTAAAACATCGCA	1509	1146	1911	2601	1604	1090	284	882	1871	2701	548	548	514	526	1964	1723	386	376	931	773	2709	1310	794	632	1640	2281	3368	3087	1598	1664	1729	2005	4980	4722	1558	1072
BTBD3	22903	BTBD3_22903_2	GCTCTGGGAGAGGAGCACAC	307	49	168	335	310	12	85	74	161	513	175	161	51	66	372	287	186	91	236	34	301	154	96	24	190	145	354	481	706	213	265	413	109	624	253	454
BTBD3	22903	BTBD3_22903_3	GCCACCAGGTGGGACTCAA	631	808	2317	3235	1967	1674	379	680	4410	3519	742	1076	1041	927	3680	5675	899	616	824	1306	5180	2690	1127	1099	2102	1644	4412	4138	2952	2637	2389	2434	5004	5247	2313	3639
BTBD3	22903	BTBD3_22903_4	GATGGCAGATGTACATTTTG	1009	919	1275	1728	736	794	312	469	1281	1546	477	330	532	333	1192	1405	298	471	714	437	2091	1191	647	678	1930	2108	2236	2334	808	1197	1378	1252	2782	2467	1290	885
BTBD3	22903	BTBD3_22903_5	GATGTTCAATAATGATTTGA	1187	875	2790	3221	1170	1035	525	1119	2489	2794	503	402	624	862	2290	2829	458	336	1019	1212	3613	1960	871	812	3178	2538	4863	4009	2836	2699	3006	2439	5122	8565	2501	2327
BTBD3	22903	BTBD3_22903_6	GTTGTTACTGAGATTCTGC	211	100	556	390	139	282	48	25	250	222	25	24	98	19	247	384	58	11	86	170	571	351	85	128	398	291	751	353	316	218	161	296	596	751	311	396
BTBD3	22903	BTBD3_22903_7	GTGTTCCATGCGATGTTTTA	695	744	1610	2285	842	664	272	369	1022	1234	286	259	312	198	1227	1652	183	248	451	718	1968	1187	641	350	970	690	1976	1472	950	703	825	1023	2354	2284	1167	1455
BTBD3	22903	BTBD3_22903_8	GGTCTCCAGGAAATTAACAC	173	331	308	323	136	191	87	163	263	334	64	63	188	187	219	152	90	43	255	471	459	229	128	58	707	570	889	982	322	551	911	770	810	673	116	482
BTBD6	90135	BTBD6_90135_1	GGGCGGCAGCACCGCCAGC	316	236	286	300	232	65	18	39	414	364	57	87	61	70	315	265	119	63	39	32	728	445	79	77	422	535	596	742	395	464	357	244	917	1269	211	202
BTBD6	90135	BTBD6_90135_2	GCTCGGGCTCCTCAAACAGC	148	71	241	528	151	108	217	79	360	527	77	46	83	105	287	485	84	119	23	370	485	199	189	79	123	75	644	436	228	439	183	507	584	1074	349	378
BTBD6	90135	BTBD6_90135_3	GGTTGTTGCCGAGTGTGGG	380	363	1076	1465	622	454	115	384	790	819	144	191	260	219	801	886	286	199	550	829	851	496	215	230	813	1498	1385	1175	341	384	1028	1066	940	1248	676	831
BTBD6	90135	BTBD6_90135_4	GCCAGGTCTCCGTAGAACA	556	468	1883	2120	788	779	384	311	1129	1606	272	188	387	287	1171	1271	271	144	574	584	2000	1106	761	630	1364	1725	2174	2392	740	1129	1368	1617	2461	3295	817	1260
BTBD6	90135	BTBD6_90135_5	GGTGGTTGTTGCCGAGTGT	420	451	866	1000	407	417	185	344	543	1144	134	120	244	156	790	485	139	99	265	694	1005	638	292	372	898	698	1340	1410	902	240	1237	702	1841	1860	590	755
BTBD6	90135	BTBD6_90135_6	GGCGGCAGCACCGCCAGCC	110	159	364	467	159	121	42	116	473	282	62	55	135	187	430	271	39	74	322	288	927	343	182	96	471	602	907	575	453	177	167	398	543	803	593	470
BTBD6	90135	BTBD6_90135_7	GCGGCAGCACCGCCAGCCG	923	357	1084	1320	446	730	390	553	989	1409	433	304	389	323	1014	1454	171	273	546	849	1327	713	356	358	1644	590	1830	1850	1237	1342	1164	2091	2043	3355	745	1225
BTBD6	90135	BTBD6_90135_8	GTCTATCTCACAGAAGCCTT	427	197	463	622	399	386	123	237	416	377	71	145	126	109	440	382	71	105	185	657	589	336	67	77	273	456	771	559	51	220	213	261	468	443	322	631
BTBD7	55727	BTBD7_55727_1	GTAACAAAGCAGAAAACAT	377	264	212	302	254	48	51	80	333	320	68	156	193	98	232	276	88	60	110	168	524	393	107	79	214	123	428	436	428	949	182	566	620	655	179	88
BTBD7	55727	BTBD7_55727_2	GCATTAGTGGAGGAATATGA	497	230	546	1396	586	238	359	359	1182	1192	164	184	315	201	1004	901	196	216	301	238	916	484	296	147	708	1343	2039	1946	1239	1399	566	1618	2067	3172	813	1773
BTBD7	55727	BTBD7_55727_3	GTGGGAGTCCTCAAAGTT	172	425	480	1240	787	328	204	181	830	718	120	68	252	271	638	635	101	138	380	448	846	404	215	375	650	436	882	591	579	354	440	932	591	1101	541	716
BTBD7	55727	BTBD7_55727_4	GCATTAGTGGAGGAATATG	376	287	836	1257	435	265	172	112	331	345	132	87	118	116	213	317	119	101	182	665	1203	568	149	223	215	255	574	447	351	433	342	194	415	854	335	528
BTBD7	55727	BTBD7_55727_5	GTTTGGAATGGAGGACTCA	130	53	431	699	396	587	130	226	601	535	103	163	76	55	506	701	146	211	161	196	790	483	195	144	197	235	596	475	108	176	358	853	505	708	122	320
BTBD7	55727	BTBD7_55727_6	GAACTGGTTGAAGCTTTTGG	278	314	1107	1162	535	629	304	238	986	914	469	229	299	256	864	1171	226	401	484	835	1977	757	364	470	827	720	1377	1198	1948	990	377	851	1144	2178	2083	1460
BTBD7	55727	BTBD7_55727_7	GCGAGAACTCCTCTCTGGG	550	468	609	614	490	436	374	560	1212	1370	292	207	383	416	935	1121	168	247	542	639	1171	746	265	192	1164	819	1393	1037	1389	1350	1252	1597	1984	2885	1410	940
BTBD7	55727	BTBD7_55727_8	GAGGAGTTCTCGCATCTGCT	898	435	1491	1692	974	768	244	404	849	1291	457	531	221	346	861	1076	323	422	708	576	1846	943	503	602	1099	1215	1686	2172	2051	1533	561	1326	1971	3207	1916	2227
BTBD8	284697	BTBD8_284697_1	GTCAGGAACTCTTGCTAAA	527	262	648	1522	533	271	162	359	1170	984	361	277	332	290	673	875	235	382	275	859	1290	570	201	295	1066	1078	1982	1972	1560	1204	516	932	1596	2071	1759	1794
BTBD8	284697	BTBD8_284697_2	GAGAAGGTAACATCTGTA	941	590	992	2072	941	425	465	507	1391	1641	362	321	210	404	1398	1496	197	376	320	615	2028	883	637	484	1105	419	1721	2123	543	1197	1492	1326	1971	4112	464	555
BTBD8	284697	BTBD8_284697_3	GTCCGCTGGAGTTTGCAGTA	685	445	874	1594	624	511	426	192	932	1249	734	240	332	369	838	806	324	503	414	753	2080	756	430	255	902	519	1086	1618	1286	870	1030	1016	1222	1970	643	1540
BTBD8	284697	BTBD8_284697_4	GGTACTTCTGGGGTCCGC	81	77	209	508	176	116	52	1	112	122	4	72	81	59	190	260	57	40	345	198	281	236	50	91	213	22	183	113	68	11	266	56	335	535	163	66
BTBD8	284697	BTBD8_284697_5	GACACCGTCGCCTTCAGC	359	157	683	912	460	390	264	113	744	982	271	203	139	127	775	622	209	118	467	256	870	670	187	226	724	326	1921	1886	1162	1473	518	790	1797	2322	587	701
BTBD8	284697	BTBD8_284697_6	GCTGGAGTTTGCAGTAAG	457	228	975	1540	521	646	138	219	916	897	160	154	187	139	980	953	179	144	518	542	1314	768	384	232	859	628	1459	1135	599	369	976	806	1868	3063	457	554
BTBD8	284697	BTBD8_284697_7	GTAAGGGGTTGCAAAGGAA	705	453	493	913	121	247	245	453	552	936	35	61	357	353	505	455	89	65	315	259	920	543	197	105	907	796	1207	983	1630	796	948	1109	454	1396	633	641
BTBD8	284697	BTBD8_284697_8	GCTGATATGTATGGACTAGA	298	251	927	1359	287	477	193	134	520	670	267	170	269	190	818	1065	173	215	180	338	1161	682	316	178	303	192	848	701	607	947	374	940	1296	1561	208	848
BTBD9	114781	BTBD9_114781_1	GGTGTAAGCACAATTCAA	1153	1088	1061	1544	1185	622	149	352	1020	1344	439	317	350	587	1162	896	270	382	610	840	1645	736	571	875	1301	865	1912	1649	2335	1440	897	1759	1678	3045	1179	1639
BTBD9	114781	BTBD9_114781_2	GATATGGACCTCAATTATAG	155	241	441	780	332	186	162	84	617	434	135	99	155	223	480	416	132	144	91	396	779	430	194	85	502	422	619	387	355	228	558	462	639	901	154	240
BTBD9	114781	BTBD9_114781_3	GCTCTGTGAGGCTCATGAG	478	273	870	1526	787	676	214	169	1036	1042	175	194	232	267	764	1688	188	103	204	250	1492	937	438	443	547	835	883	1240	964	558	622	568	1465	814	706	565
BTBD9	114781	BTBD9_114781_4	GCTGCTAAAATTACCCTGT	524	595	2318	2438	545	435	150	320	916	1730	339	496	171	248	1306	1251	193	296	482	599	1939	1077	657	657	753	1271	2407	1902	1165	1359	1646	607	2683	4348	1165	988
BTBD9	114781	BTBD9_114781_5	GAGCATGCCTCTATAATTG	540	823	2006	2337	1217	888	429	458	1972	1729	449	266	361	444	1414	1672	298	384	483	1107	2834	1845	754	635	1346	1038	2725	1767	1306	1601	2292	1765	3047	5459	758	1817
BTBD9	114781	BTBD9_114781_6	GCACATACAAGTTAACTT	153	161	486	1024	314	366	153	217	537	528	111	92	97	242	482	546	53	87	348	413	805	688	110	200	536	637	1225	897	162	119	972	899	834	1181	304	353
BTBD9	114781	BTBD9_114781_7	GAGGAAACCTTCACTTGAG	628	884	3583	4471	1802	1988	619	897	2637	2877	634	724	668	762	2990	2821	396	415	977	1776	4295	2505	1490	1478	2427	2793	3428	4384	2465	2670	3071	1543	4790	5788	1819	2797
BTBD9	114781	BTBD9_114781_8	GAATCATGCTGAAATCATGC	157	170	536	715	69	107	97	203	252	271	119	90	38	177	411	344	82	27	481	464	382	310	229	65	248	505	510	458	109	108	195	334	253	607	228	280
BTRC	8945	BTRC_8945_1	GAGGCCTGGCAGAACGAAG	876	1217	1812	3213	1509	1372	413	857	2016	2271	708	525	452	565	2023	2153	444	689	477	1862	3780	1608	662	870	1649	1552	3018	3037	1917	1804	1238	1786	2249	4247	2465	2201
BTRC	8945	BTRC_8945_2	GAGGAGCATTCCCGTCAGG	502	583	1273	1667	796	614	268	596	879	1301	294	297	365	290	1044	1195	225	295	716	571	2100	879	662	597	826	1161	2128	1456	866	1447	1065	894	2091	2982	1398	815
BTRC	8945	BTRC_8945_3	GCTCTATGCCCAGGTCTCTG	1171	899	2497	2888	1352	1660	639	1050	2568	2537	644	577	491	910	1874	2062	1051	1317	1051	1132	3189	1977	2242	1351	2072	2436	4810	4495	2475	3382	2577	2889	4784	7222	1795	2067
BTRC	8945	BTRC_8945_4	GTTGGTAATGACACATTT	180	112	216	583	70	160	57	71	341	362	10	36	132	179	333	420	64	65	99	150	444	313	231	223	234	117	271	77	469	123	576	220	65	545	9	236
BTRC	8945	BTRC_8945_5	GCTTGGGCACAATCATAC	78	101	191	261	161	77	48	75	190	64	17	8	52	47	115	143	28	25	68	269	165	101	49	81	309	94	415	384	253	396	162	140	361	340	51	35
BTRC	8945	BTRC_8945_6	GGTACCGAGTGACCTCTGA	461	451	767	1647	782	553	318	434	1206	1458	269	288	248	228	1160	1384	338	314	466	585	1647	839	440	487	1489	844	2697	3066	1591	2185	1430	1331	2430	3759	799	1427
BTRC	8945	BTRC_8945_7	GCGATGCCTGTATAACCCA	876	597	1372	1617	558	628	364	349	921	1517	263	174	257	226	702	892	166	325	509	777	1711	991	545	419	1314	1425	1362	1557	1322	1147	1284	1318	2400	2536	898	1463
BTRC	8945	BTRC_8945_8	GTGAGTGCGCCAGTCCCT	380	318	836	927	192	223	88	270	797	875	317	306	98	102	486	678	177	308	360	117	781	690	456	305	478	510	995	1010	955	1307	679	172	1514	1642	698	1156
C9orf3	84909	C9orf3_84909_1	GGGATCTCCCATAAACAACA	487	234	1394	1518	516	468	71	282	660	936	207	50	92	134	732	752	169	69	491	350	1372	526	263	396	589	140	1022	991	929	764	352	749	1137	747	46	612
C9orf3	84909	C9orf3_84909_2	GAATCTGTTTCCATCCTCG	905	579	1766	1889	481	876	250	371	1479	1534	373	305	464	384	1272	1488	381	371	743	1021	2520	1194	597	555	1213	1200	2669	3163	1495	1522	887	1220	2604	3557	1506	1442
C9orf3	84909	C9orf3_84909_3	GATCCCACAGTATAAACACA	2138	1541	2687	3141	1966	1212	885	1596	2784	3264	591	640	988	1182	2556	2848	645	650	1255	2480	3482	1839	1335	860	4299	3957	4341	3726	2853	1499	3956	3877	3785	6652	3197	2695
C9orf3	84909	C9orf3_84909_4	GGTACAAAACTAAACCTGAA	1080	947	1489	1440	689	458	203	351	1073	1287	406	311	313	399	1029	1017	289	544	603	634	2206	867	503	542	1487	1102	2047	1968	1309	2183	891	1492	2537	4401	603	1308
C9orf3	84909	C9orf3_84909_5	GAAAGTCAAGTCATTGAG	714	545	1095	1376	785	939	270	416	1184	1132	491	356	371	259	873	1126	330	277	527	523	1628	557	651	663	1073	1342	1063	1559	846	1575	962	817	1279	1393	1494	1683
C9orf3	84909	C9orf3_84909_6	GACCATAGTGCTTTTCCTCG	794	744	2322	2119	1471	1172	430	897	1560	1738	731	654	418	866	1685	1911	370	520	421	941	1743	1409	1182	1070	1554	2190	4027	2627	1344	2162	1847	1103	3488	5909	1326	2495
C9orf3	84909	C9orf3_84909_7	GACTTTGCCTGCAAATCGT	2015	2129	1212	1747	494	885	325	951	1088	1862	373	303	380	486	1458	1544	253	202	826	1721	1839	1295	668	421	2570	2460	3211	3330	4960	2196	3428	3204	3312	4027	903	1351
C9orf3	84909	C9orf3_84909_8	GGCTTTGTTTGATTCTGAT	173	157	204	780	170	137	103	37	261	218	187	76	65	18	174	465	50	59	145	87	689	251	441	264	430	296	524	270	117	321	71	51	528	378	541	1250
CAND1	55832	CAND1_55832_1	GAACTTCCTCCAGCTTCCAG	685	942	1701	1959	832	849	310	400	1529	1569	494	241	400	494	1526	1686	228	324	443	649	2352	986	1113	837	906	1122	2334	1693	903	1672	677	1007	2309	3911	1353	1431
CAND1	55832	CAND1_55832_2	GAAAGCATGTTAGTGCAG	323	90	217	559	142	244	139	172	185	499	44	78	98	129	205	299	72	53	228	100	556	304	89	193	204	357	330	557	165	347	188	348	624	855	214	428
CAND1	55832	CAND1_55832_3	GCAGAAAGATTCCATCAAGT	283	395	1124	1784	402	543	218	448	497	663	240	101	250	482	797	755	146	212	198	447	1320	880	349	258	763	265	1028	868	731	334	283	855	785	1473	1009	1572
CAND1	55832	CAND1_55832_4	GTACTGCACTTGGACAAA	1202	563	1736	1709	601	672	219	566	1272	1794	390	378	257	360	1260	1098	340	454	362	529	1934	1223	1410	834	1426	1061	2690	1779	1716	1527	1065	1675	2070	3131	1940	5345
CAND1	55832	CAND1_55832_5	GACGGTCTTGTAGAATTC	271	416	683	1491	564	625	373	324	973	1402	132	142	275	269	1044	1231	228	180	87	365	964	894	599	310	715	650	1876	2420	1460	627	365	466	1855	1989	2039	1888
CAND1	55832	CAND1_55832_6	GCCATCTGGTTATGAGCTG	1132	1034	1780	1584	939	424	344	358	1217	1783	307	384	252	402	1679	1695	216	260	1238	1532	1767	1116	734	457	1930	1451	2433	2218	413	1712	676	1470	2004	3192	931	1248
CAND1	55832	CAND1_55832_7	GAGGCCTGTTCTGGGAGAAG	1017	940	1077	2089	827	402	375	826	1810	1841	493	639	582	408	1562	1730	677	616	507	652	2021	1146	789	537	1337	1202	2641	2281	2027	1173	1195	897	2044	3813	1442	2289
CAND1	55832	CAND1_55832_8	GAGCGTGAAGAGAATGTAA	642	543	1276	2246	673	323	501	377	985	1134	305	279	338	235	924	1180	230	302	119	598	1184	603	731	422	754	940	1039	605	172	1083	400	210	1120	1926	1028	1204
CAND2	23066	CAND2_23066_1	GAAGGCCTCAAAAGCCTGG	283	292	928	1204	490	260	166	217	795	1135	175	259	187	362	738	994	278	195	378	432	1325	840	451	267	902	892	2209	1322	454	900	1045	608	1598	2979	849	802
CAND2	23066	CAND2_23066_2	GCTGTCCTCGTCCAGCTGGA	772	983	1454	2193	849	1018	604	923	1538	2243	842	604	835	688	1995	1561	462	559	1094	1091	2552	1405	303	983	2257	2166	2800	2631	2515	3131	1808	3314	2205	4496	1095	2069
CAND2	23066	CAND2_23066_3	GGCTCCTGGAGGACAAGAA	957	620	946	1236	606	484	258	520	1194	1705	427	379	369	336	1197	1148	319	434	317	866	2085	1333	527	450	1527	1384	2411	1698	615	945	875	1812	2014	3208	520	1809
CAND2	23066	CAND2_23066_4	GACCGCATGTTGGTGCACA	1224	740	3434	4579	1753	1238	726	988	3286	3153	889	556	623	458	2627	3108	683	710	1378	1448	4265	2521	1441	874	2600	2440	4829	4304	1742	1468	3196	4633	5086	8127	1868	2330
CAND2	23066	CAND2_23066_5	GCTGACCACCTACTGGAC	71	50	573	1016	404	163	151	225	400	454	161	181	197	178	363	592	257	117	361	415	1139	388	483	292	730	415	1218	1087	817	975	817	1543	1229	2365	544	763
CAND2	23066	CAND2_23066_6	GATGCTGCTCCGGCTCCTGG	1902	1397	2536	2626	2024	1603	655	688	2496	2939	686	624	725	752	2007	2824	651	845	1290	1822	2675	1438	1042	1037	2702	2541	3787	3670	4441	2955	1902	1843	3582	6018	3663	3652
CAND2	23066	CAND2_23066_7	GCTCCTCCACCATCCGGA	614	583	2384	2830	1537	1106	250	511	2174	1684	618	436	404	575	1530	1442	355	358	613	700	2207	1145	713	659	1335	1122	2437	2144	1227	2186	1447	1155	2996	3760	1163	1441
CAND2	23066	CAND2_23066_8	GAAGAGGTCGGTGCTGCAGG	1319	687	521	579	593	147	193	406	1302	1639	1057	975	393	269	1234	1415	688	963	310	654	883	647	388	188	1405	1601	1804	1973	3757	3914	1231	690	1954	3196	3506	2947
CAPZA3	93661	CAPZA3_93661_1	GTGAATGACCACTATCCAAA	716	829	1746	4743	986	1279	320	1322	3075	3154	1069	647	502	494	2651	2807	963	586	398	733	2719	1980	622	815	1876	2202	3485	3507	2701	1691	2367	2026	4190	5585	905	1442
CAPZA3	93661	CAPZA3_93661_2	GGATTTCCATCGATGCAGAG	779	375	1096	1354	401	546	252	362	804	986	202	269	288	240	728	1106	131	140	197	311	1212	558	401	238	741	592	1098	1005	110	668	283	1446	797	2123	229	272
CAPZA3	93661	CAPZA3_93661_3	GGTAGTCGCCCATTACATTG	1550	781	1636	1328	1447	758	520	515	1436	1671	266	219	514	472	1340	1490	200	314	647	1332	1693	1475	932	594	1870	2049	2346	2601	1133	1109	2127	2560	3101	4228	1472	1795
CAPZA3	93661	CAPZA3_93661_4	GCATTTACAAATTCCCCTGG	332	316	261	485	310	75	148	72	402	514	334	339	224	151	372	422	254	267	83	554	634	347	333	91	623	559	678	691	1264	2033	476	253	776	690	85	541
CAPZA3	93661	CAPZA3_93661_5	GGTGGCCTGCACACTCACCT	386	324	729	817	305	226	151	232	850	595	157	180	232	163	751	940	100	136	376	613	1026	956	353	317	602	410	900	943	1121	480	571	1371	930	1438	663	923
CAPZA3	93661	CAPZA3_93661_6	GAAAGACATCCAAAGTCA	715	448	910	1698	1028	284	207	623	1014	1183	529	369	250	264	949	1337	459	444	210	522	1103	547	507	310	627	911	1381	1536	1079	647	932	1611	661	2152	703	849
CAPZA3	93661	CAPZA3_93661_7	GATTTCCATCGATGCAGAG	1157	476	1664	3275	1485	868	261	468	1769	2136	408	525	541	495	1732	2125	298	304	835	1125	2745	1951	1378	812	1417	1373	3271	3325	2040	1460	1080	970	3434	5206	929	2396
CAPZA3	93661	CAPZA3_93661_8	GCACAGAAGAACAACTCTC	678	503	502	777	385	181	252	435	464	503	97	178	198	207	746	498	111	51	416	657	750	422	283	151	780	943	1044	1310	419	528	816	649	857	1023	640	495
CBL	867	CBL_867_1	GTTCCAATTCCTGAGCAAAG	323	267	867	1279	587	424	273	456	787	725	237	161	299	225	696	518	217	199	408	371	1140	616	254	494	737	1032	741	567	473	1189	136	1140	695	1354	694	1098
CBL	867	CBL_867_2	GCCAGGATGAGTTACAGCA	336	176	582	1058	344	181	53	329	654	777	291	259	82	212	803	654	160	318	129	222	1101	415	516	199	581	399	1101	753	703	378	956	603	1113	1741	715	938
CBL	867	CBL_867_3	GTTGTGTCAGAACCCAAAGC	88	157	478	557	224	576	67	91	442	579	173	41	106	117	471	334	122	189	409	380	818	379	93	140	71	172	595	498	404	337	449	331	355	565	554	772
CBL	867	CBL_867_4	GCCTCCAGCCCAGAACTGA	1411	990	1933	3072	1212	1435	207	379	1040	1144	405	315	354	294	820	1021	317	310	1289	2039	3114	1503	878	1104	937	652	1475	1417	1123	1037	626	564	1332	1714	1338	1173
CBL	867	CBL_867_5	GGGCCATGGAGAATGGAGA	388	337	753	1014	409	633	101	142	764	849	245	381	73	83	942	723	165	221	243	277	1221	548	108	374	1008	923	1756	1164	522	633	294	794	1532	1701	445	630
CBL	867	CBL_867_6	GGCCTGATTGGGCTCATGA	361	319	681	1046	618	432	250	237	658	829	307	250	193	192	594	486	244	247	292	548	1286	703	495	203	625	842	1300	1067	438	336	372	639	1206	1843	809	348
CBL	867	CBL_867_7	GCCTCCAGCCCAGAACTGAT	480	432	1406	1877	796	943	636	786	2279	2652	700	822	695	708	1998	2152	724	596	530	798	1178	752	501	533	1894	2321	4007	3353	2524	2695	2279	1966	4845	5761	2192	2681
CBL	867	CBL_867_8	GATAGTACGGAGATGCTGGT	276	306	907	1078	557	588	194	247	433	757	351	126	155	151	743	644	188	246	233	352	807	675	614	249	571	217	1558	1283	1467	821	933	609	1492	2774	622	949
CCIN	881	CCIN_881_1	GTCGTTACAGTGAACTCGA	199	335	737	1121	347	157	110	319	493	762	180	183	253	210	635	595	103	138	262	567	971	576	162	253	532	520	917	1008	1035	257	452	452	1066	1133	612	227
CCIN	881	CCIN_881_2	GAGCTGTTTGAGCTCAAAG	429	236	780	1139	348	318	179	291	693	777	207	125	217	256	436	1049	193	255	440	341	1271	612	274	407	716	505	1573	1016	302	605	891	499	1601	2453	342	350
CCIN	881	CCIN_881_3	GGCGGCCAAAGATAACAGG	413	559	953	1586	1363	804	247	685	1097	1303	264	337	350	334	1218	783	295	293	441	732	1656	952	457	368	1483	1318	1721	1472	802	1334	964	1067	2141	2181	1846	1053
CCIN	881	CCIN_881_4	GTGTTTGCCAGCAACAAGC	101	152	571	1092	412	237	28	168	483	570	108	44	123	79	522	415	28	76	62	260	577	517	188	167	327	235	915	887	520	276	203	266	977	1590	146	491
CCIN	881	CCIN_881_5	GTGATGAAAAGCTCATCAG	131	151	236	712	346	329	105	159	352	444	86	130	173	144	455	615	64	81	319	463	646	321	293	225	604	965	627	626	931	593	314	828	609	1444	582	719
CCIN	881	CCIN_881_6	GTCCTGATGGACCGCAAGC	111	229	432	449	79	373	53	151	274	316	36	83	144	141	219	329	15	11	142	201	454	198	23	37	399	336	422	201	553	94	224	315	131	431	73	124
CCIN	881	CCIN_881_7	GTGATCTCCGAGCAAAATG	770	348	1088	1662	1312	855	322	815	1808	1970	359	399	713	556	1407	2575	374	300	646	938	2430	1382	782	536	2510	1918	3254	2746	1792	1402	1939	2452	2319	3130	1532	2416
CCIN	881	CCIN_881_8	GCACGTGAAGGTTTTCATCA	375	157	620	616	450	443	60	7	519	572	257	185	58	44	335	755	128	312	116	149	927	388	356	186	355	237	1539	816	397	415	175	640	1062	1240	147	442
CCL11	6356	CCL11_6356_1	GGCCAGGTTAAAGCAGCAGG	809	561	1625	2077	1036	749	322	456	1163	1268	224	193	496	373	1638	1411	178	317	661	1015	2054	1552	608	411	1129	732	2494	2454	1844	680	1382	1118	2221	3469	1120	1406
CCL11	6356	CCL11_6356_2	GCTACAGGAGAATCACCAG	299	162	968	1017	466	509	154	346	617	761	257	292	180	215	675	751	252	234	335	287	740	707	333	405	798	822	1418	1526	364	769	1136	486	1518	2761	710	817
CCL11	6356	CCL11_6356_3	GCTGCTTTAACCTGGCCAAT	691	515	1117	2200	570	834	426	766	1272	1915	297	205	526	838	1308	1331	203	255	657	978	2190	1138	808	518	1004	2071	2257	1707	1010	642	1375	1602	1717	1897	2276	1312
CCL11	6356	CCL11_6356_4	GGTTAAAGCAGCAGGTGGTT	343	735	175	608	252	117	186	611	1004	1236	310	225	379	521	985	1413	126	127	128	339	686	560	210	60	1160	1641	1837	1560	592	424	1065	1010	2170	2451	627	1425
CCL11	6356	CCL11_6356_5	GGTTAAAGCAGCAGGTGGT	251	471	1175	1170	468	312	85	181	495	509	140	123	187	190	507	745	86	73	351	427	1270	813	385	511	466	484	1000	780	248	242	705	446	1005	1690	446	425
CCL11	6356	CCL11_6356_6	GCAGCCACAGAAGTGCTG	602	332	1081	652	80	144	148	299	448	538	148	115	136	132	356	494	154	118	222	550	877	267	164	366	341	567	407	319	150	528	460	445	416	558	219	335
CCL11	6356	CCL11_6356_7	GAAGGGGTATCTTCCTAT	120	333	474	804	296	88	106	206	378	741	100	146	112	275	342	642	132	249	131	141	535	219	112	100	538	427	615	719	711	271	389	404	936	1515	634	392
CCL11	6356	CCL11_6356_8	GCCAGGTTAAAGCAGCAGG	699	326	1514	1884	817	371	217	442	1145	1286	475	380	295	300	1222	1268	265	383	409	619	1337	825	781	578	528	541	1364	1341	4364	4969	628	1430	1517	2274	1796	916
CCNF	899	CCNF_899_1	GTGAAAGAGCACATCTTCG	561	521	948	1676	598	504	189	197	1067	788	308	128	274	317	1102	1109	309	69	598	274	1378	978	555	698	1075	1776	1177	1073	1607	682	890	842	1643	1927	566	487
CCNF	899	CCNF_899_2	GTGGTTCACGAGAGCCTCA	1805	1311	2303	3079	836	365	581	626	2020	2248	545	314	436	416	1871	2080	354	541	1110	1670	2318	1168	445	632	1551	2211	4179	3572	1777	1423	1604	1374	4041	6645	1167	2330
CCNF	899	CCNF_899_3	GAAGAGCCAGATGAAAGGTG	1273	1342	2035	3151	1373	954	792	1212	2620	2447	843	357	817	938	2181	2378	297	366	1294	1195	3302	1446	706	1125	2025	2296	3077	2686	1839	1841	1921	2204	2554	4421	2441	2882
CCNF	899	CCNF_899_4	GCTTCTTCAGTCTCGCTGAG	1000	740	1845	2189	956	504	549	515	1512	1687	386	441	522	657	1411	1165	316	302	841	1265	3072	1217	499	328	2063	1983	2465	1855	1081	1901	2125	1428	2856	3821	1757	1635
CCNF	899	CCNF_899_5	GCGAGACTGAAGAAGCGAG	242	477	868	1758	820	664	480	563	1302	1304	215	254	388	481	1151	1269	248	245	581	932	2012	1033	374	229	1641	1478	2176	1679	436	988	1195	1256	1521	2502	1163	1294
CCNF	899	CCNF_899_6	GCTGGCAGACGATCTCAC	133	87	341	368	20	231	47	145	219	366	32	79	81	186	250	426	133	39	525	364	274	263	106	69	286	181	195	237	35	9	283	33	156	422	210	196
CCNF	899	CCNF_899_7	GTACCGGTCCACACACTCCA	1287	1286	1803	3791	1028	615	470	1085	1807	2357	472	422	726	977	2180	2140	299	478	725	1792	2763	1578	758	490	2131	2434	3080	4042	3028	1530	1487	1683	2446	4749	1313	1914
CCNF	899	CCNF_899_8	GCACCTGACCGTGGAGTGTG	2480	1301	2693	2716	488	847	526	892	2271	3108	577	640	607	643	2367	2351	476	499	2475	2083	3118	1957	478	520	3190	2801	4867	3766	1395	2287	2646	2967	4410	6163	1507	1819
CCT3	7203	CCT3_7203_1	GGTGATCAGTGCTTACCGCA	778	431	1710	1910	485	734	276	182	1051	1432	319	312	251	430	1063	1166	232	195	749	1088	2032	1015	919	569	689	821	1055	1886	624	957	1110	1454	1633	1798	1003	1327
CCT3	7203	CCT3_7203_2	GCCGGACCCAGGATGAAG	866	638	1475	2498	880	775	386	507	1326	1295	307	383	522	576	1152	1373	425	322	683	846	2177	1193	670	512	742	905	2102	2069	1927	1292	843	911	2217	2844	2006	2213
CCT3	7203	CCT3_7203_3	GCGTGGAGTCATGATTAACA	641	451	462	1514	515	300	347	348	612	1099	164	64	241	236	588	807	149	119	239	883	974	639	209	282	799	1318	1826	1354	1218	1072	1396	1097	1955	1952	939	1483
CCT3	7203	CCT3_7203_4	GACATTGAGATTACACGAG	765	596	1822	2017	1297	491	402	770	1650	2043	572	278	569	812	1714	1739	247	225	868	1041	2544	1239	671	676	1854	2440	2417	2409	1050	1093	1710	1375	2249	3330	867	1641
CCT3	7203	CCT3_7203_5	GTACATCCAGCAGCTCTGTG	1098	1018	1882	2191	1388	1119	458	984	1449	1874	517	411	619	811	1481	1786	339	478	585	793	2457	1094	1365	1032	447	723	1613	1730	2458	2453	1346	663	2229	3167	671	804
CCT3	7203	CCT3_7203_6	GCAGCAGATGCACCCAACAG	1415	621	850	1291	589	935	262	464	1024	927	388	274	283	257	728	1199	359	337	410	821	1370	684	178	458	1673	1527	2038	1247	1471	806	2133	1301	1314	2465	696	1219
CCT3	7203	CCT3_7203_7	GTGATCAGTGCTTACCGCA	564	927	779	1353	493	640	126	383	600	771	204	206	212	340	667	476	83	167	221	339	1459	930	669	565	723	616	1102	942	1362	806	869	1024	1246	2167	606	1288
CCT3	7203	CCT3_7203_8	GCACTGATCACCACTGTT	704	299	448	602	590	318	295	315	454	780	213	44	294	314	705	670	153	118	362	419	857	534	1021	518	486	125	667	643	1072	617	475	341	879	699	105	304
CDC34	997	CDC34_997_1	GAGGGCGATCTATACAACT	191	324	556	893	299	331	121	244	678	765	339	261	198	277	817	439	281	257	231	276	886	496	206	325	432	550	1294	1139	1008	599	451	658	1350	2020	698	1205
CDC34	997	CDC34_997_2	GGATTCCGCGTGACACTGG	742	509	497	415	639	283	137	204	590	594	303	263	195	285	675	663	134	314	271	550	1399	497	402	247	615	726	857	1079	726	927	659	583	828	1248	345	604
CDC34	997	CDC34_997_3	GGAAGTGGAAAGAGAGCAA	620	556	469	1294	875	210	291	642	882	839	199	263	315	368	735	614	200	153	181	622	817	533	427	305	1038	939	1619	1637	568	749	1232	1384	1113	1947	564	951
CDC34	997	CDC34_997_4	GTGGGGTTCCACCTCTCTG	191	157	275	491	292	66	35	49	222	329	107	98	73	67	213	245	93	58	359	90	388	609	30	67	220	290	315	130	454	295	462	88	529	480	264	288
CDC34	997	CDC34_997_5	GGTCAGGAACCGAAAGGC	244	86	153	356	277	64	35	233	120	145	138	163	88	52	226	186	63	97	61	74	417	185	30	103	345	212	319	749	49	372	327	123	526	287	755	119
CDC34	997	CDC34_997_6	GTGGGGTTCCACCTCTCTGA	131	151	438	452	98	308	167	242	675	812	193	205	115	187	786	530	228	138	160	178	995	474	133	215	457	480	1142	343	604	1063	850	354	820	946	623	617
CDC34	997	CDC34_997_7	GCGCTGCTGCTGGAGCTCAA	1474	707	2533	3194	1263	1963	659	936	1982	2785	728	537	821	977	2118	2394	626	496	1073	1112	3219	1861	756	810	3013	2607	4606	3268	2900	2504	2225	3543	4732	5095	1521	2583
CDC34	997	CDC34_997_8	GCGTGACACTGGTGGACGA	891	622	929	1294	552	516	207	301	807	1077	331	281	455	221	1196	1040	221	361	405	935	1377	869	555	263	1041	470	1452	2086	1498	1247	1904	1016	1766	1555	1050	1416
CDCA8	55143	CDCA8_55143_1	GGCAGAACCTCCTCAAGG	79	1	7	19	19	113	104	87	83	181	123	103	32	23	287	234	52	64	37	32	148	9	7	3	77	23	61	70	170	808	62	644	75	146	399	303
CDCA8	55143	CDCA8_55143_2	GGTTATCCACCTCCTTGAGG	98	4	142	309	61	120	106	151	330	361	236	129	62	16	206	331	111	141	36	29	592	44	125	258	86	142	150	265	309	792	303	720	368	176	514	425
CDCA8	55143	CDCA8_55143_3	GACAGGCAGAACCTCCTCA	155	57	117	145	104	19	61	85	565	686	348	444	252	141	935	499	401	535	82	41	102	198	51	66	177	247	329	622	311	473	375	271	285	552	444	354
CDCA8	55143	CDCA8_55143_4	GGTCGAAGTCTTTCAGAA	164	17	120	13	25	2	4	53	79	220	141	29	47	12	111	76	26	27	6	20	179	13	80	33	13	27	28	8	17	111	48	99	165	99	74	33
CDCA8	55143	CDCA8_55143_5	GTCGAAGTCTTTCAGAAAGG	555	66	92	79	199	11	59	47	221	121	67	94	64	47	99	86	192	57	91	43	178	47	35	18	215	383	138	102	513	474	98	428	173	290	332	53
CDCA8	55143	CDCA8_55143_6	GCAGAACCTCCTCAAGGAGG	445	212	633	968	240	156	192	240	875	737	259	268	140	393	1281	918	199	121	269	271	1198	427	515	303	531	628	1295	1149	1092	1069	1067	1067	1584	2552	1051	1158
CDCA8	55143	CDCA8_55143_7	GTACTCCAGCAGCAGGAGAG	304	129	159	260	332	257	116	274	502	500	218	259	70	145	339	527	250	324	58	30	345	184	83	44	495	986	496	659	702	853	358	434	927	1406	614	793
CDCA8	55143	CDCA8_55143_8	GTTATCCACCTCCTTGAGG	200	40	281	262	308	132	100	122	413	599	152	226	43	128	319	789	126	191	15	74	367	95	331	21	182	202	594	655	873	550	405	368	534	865	844	1091
CDO1	1036	CDO1_1036_1	GATGAGGTCAATGTAGAGG	314	341	1079	1600	303	685	178	336	938	960	398	352	248	170	914	1088	123	174	352	573	1548	957	501	234	625	428	1157	1047	183	267	933	921	1619	1352	407	500
CDO1	1036	CDO1_1036_2	GTACATTGCCCACTCGGTG	83	252	1048	1164	765	558	236	130	897	1251	507	237	98	320	939	1040	121	310	210	524	1361	582	687	341	610	677	2069	2293	1099	1842	809	1083	2273	2427	535	904
CDO1	1036	CDO1_1036_3	GATGCGGATCAGATCAGCCA	937	716	2678	4114	1345	1349	461	1012	2168	2386	774	567	567	679	2135	2322	781	716	915	1729	4283	2371	1027	1173	2322	2951	3619	3897	2260	3012	1420	2489	3907	4930	2227	3076
CDO1	1036	CDO1_1036_4	GCTTTCTGAAGATGCTACA	142	239	1298	1220	539	701	271	391	764	1031	208	213	179	196	768	943	294	348	165	346	880	961	483	702	339	583	1367	819	791	708	836	860	1288	980	232	519
CDO1	1036	CDO1_1036_5	GCTCTCGTAGGCTTCCATGA	1144	952	1382	2191	718	1123	413	685	1684	2262	463	577	509	722	1871	2137	478	472	622	1211	1871	1460	566	972	2535	2295	2681	2369	2248	1713	6218	5591	4207	4871	589	1850
CDO1	1036	CDO1_1036_6	GATGCTACAGGGAAATCTAA	611	821	1818	3028	1450	1182	489	1036	1413	2246	705	620	482	910	2283	1215	704	632	558	1115	3198	1390	1004	499	2068	1887	2971	2288	3145	2676	1606	1091	2749	3540	1428	3204
CDO1	1036	CDO1_1036_7	GCGTACATTGCCCACTCGG	632	853	2013	1357	727	706	449	151	853	1109	295	220	242	423	1145	1353	273	172	324	413	2104	1044	907	543	390	524	618	893	1043	1031	416	1093	1564	1395	722	577
CDO1	1036	CDO1_1036_8	GTGGTTTGCAGTTTGTTGT	390	452	706	1066	211	159	184	190	574	787	127	76	266	133	639	722	63	47	323	370	806	408	295	90	563	434	804	698	201	102	475	310	277	1325	775	522
CDRT1	374286	CDRT1_374286_1	GATCGACCTCAGCAAGAAAG	645	869	1641	3380	1467	1019	455	767	1701	1956	865	521	592	374	2104	1235	604	496	396	699	2431	1585	1238	683	1782	1498	2444	2626	2437	2699	1678	1414	2757	5382	1389	2536
CDRT1	374286	CDRT1_374286_2	GGGTTAGATGCTGCCCCA	389	464	712	853	493	330	139	259	493	594	433	410	115	181	516	598	391	280	181	364	760	618	421	266	476	540	791	1024	1203	1649	325	660	1226	1099	503	848
CDRT1	374286	CDRT1_374286_3	GAAAATGAACACTTCCTTG	341	188	1107	1228	856	464	222	415	962	993	276	253	227	404	1016	859	144	130	843	713	1242	763	375	387	1152	902	1315	1432	582	1291	814	982	1341	1240	587	611
CDRT1	374286	CDRT1_374286_4	GGAAGTGTTCATTTTCTG	154	59	548	302	387	399	189	220	371	548	63	36	169	220	433	327	65	80	143	204	466	361	155	105	365	516	335	442	11	120	446	496	447	853	103	59
CDRT1	374286	CDRT1_374286_5	GCATTTCACAGCTCCCTCG	496	541	1301	1653	1015	450	272	359	1690	1732	482	378	319	282	1485	1227	389	452	375	576	2079	1234	726	532	846	1060	1893	2626	527	1167	612	835	2331	4314	1774	931
CDRT1	374286	CDRT1_374286_6	GAATTTACAATTTCTTCAAT	557	382	899	1085	645	519	152	230	749	865	152	110	146	443	714	1247	263	272	220	574	1378	820	394	202	697	1205	1941	1540	1105	562	990	1095	2255	3166	786	645
CDRT1	374286	CDRT1_374286_7	GCCATCAGTGCTTCCTGAG	504	264	841	835	611	297	33	412	629	591	253	277	179	234	735	704	180	165	749	257	991	463	399	406	313	745	658	745	1004	1056	535	308	637	766	735	1396
CDRT1	374286	CDRT1_374286_8	GAAACGCAGCAGGTCCTGA	1729	1562	2711	3807	1655	1685	848	1107	2839	3582	849	737	603	941	2499	2704	882	858	2130	2412	4618	2205	1202	1343	3077	2684	4461	3935	2369	2772	3088	2715	4932	5625	3114	2967
CHEK1	1111	CHEK1_1111_1	GGTATTGGAATAACTCACA	479	198	164	32	35	20	162	97	689	567	227	354	45	195	214	537	532	556	97	163	199	52	38	40	253	509	691	599	682	1095	264	326	904	1077	1087	1074
CHEK1	1111	CHEK1_1111_2	GGTGCAAACCCTGGGAGA	220	142	368	11	93	15	147	144	245	539	656	565	142	159	460	364	629	900	100	81	169	100	7	147	298	81	476	73	1027	921	224	260	427	533	993	1295
CHEK1	1111	CHEK1_1111_3	GTCCCAGTCTTCCACAAA	654	353	61	139	90	25	250	243	918	951	340	506	152	331	546	734	853	729	80	187	317	74	139	191	473	194	796	484	2031	1863	670	380	1831	1435	2023	2440
CHEK1	1111	CHEK1_1111_4	GAAGTTCTGGAGCAACATA	1282	1063	673	612	150	160	445	934	2119	3075	1197	881	653	685	1471	1550	1908	1377	516	454	1024	586	614	330	1818	2179	2290	1983	5402	4468	2117	3330	2529	5241	5298	5074
CHEK1	1111	CHEK1_1111_5	GAGATTCTTCCATCAACTCA	476	232	126	374	77	120	275	615	937	964	924	740	246	225	771	1100	1267	1254	94	321	283	112	172	68	293	594	682	909	2823	2309	1349	595	721	1500	1393	2279
CHEK1	1111	CHEK1_1111_6	GGGACTTGGTGCAAACCCT	5	1	2	22	9	1	59	16	26	92	107	62	8	46	33	105	137	112	64	44	32	11	26	15	6	29	12	23	236	39	46	46	0	278	71	196
CHEK1	1111	CHEK1_1111_7	GTGTGTCAGAGTCTCCCAG	275	183	601	534	466	79	310	427	915	1068	564	357	375	328	628	858	730	626	233	225	801	423	332	282	909	768	2690	2149	2545	3219	1733	1981	2818	4442	3624	4271
CHEK1	1111	CHEK1_1111_8	GTCATGGCAGTGCCCTTTG	483	146	183	186	133	2	191	211	294	389	360	348	166	310	291	406	370	311	350	204	186	104	136	47	237	431	563	511	900	1223	984	247	592	1118	511	1283
CHI3L1	1116	CHI3L1_1116_1	GCTGGTCCCAGTACCGGGA	616	322	1488	1848	1548	855	445	448	1402	1687	626	324	441	314	1211	1712	318	516	484	501	1713	1277	424	750	1047	592	1471	1954	1304	673	1269	813	1408	2236	850	1149
CHI3L1	1116	CHI3L1_1116_2	GCCTGGCTCTACCCTGGA	920	483	978	1257	510	277	244	313	998	960	393	270	246	229	863	997	145	447	492	498	1096	726	289	525	1125	721	2260	1715	612	1558	995	383	932	2249	842	1273
CHI3L1	1116	CHI3L1_1116_3	GATGTGGGTACAGAGGAAG	649	667	1269	1780	553	401	295	381	1220	1243	291	266	303	311	785	896	414	260	233	661	1473	906	871	311	641	1298	1671	1229	1224	919	747	770	2538	3725	431	1098
CHI3L1	1116	CHI3L1_1116_4	GTAGATGATGTGGGTACAG	96	74	350	396	218	362	81	147	335	221	51	18	138	92	317	146	51	91	47	102	308	308	107	153	386	359	503	361	145	324	982	437	390	472	230	63
CHI3L1	1116	CHI3L1_1116_5	GGTCCAGCCCATCAAAGCCA	896	818	2394	3477	1681	842	351	554	2002	2782	875	769	424	473	1596	2394	686	564	1147	1194	3033	1768	745	1187	1917	2636	3499	2680	2850	2515	2227	3299	3149	4035	2965	3408
CHI3L1	1116	CHI3L1_1116_6	GGAATGATGTGACGCTCTA	945	850	1300	1823	513	376	167	403	695	972	374	526	254	203	674	893	353	278	420	446	1862	901	697	906	778	1000	1479	1120	1975	1559	1859	977	1125	1993	654	1067
CHI3L1	1116	CHI3L1_1116_7	GAAGCGGTCAAGGGCATCT	1514	1138	1571	1910	720	701	204	457	1215	1562	432	279	520	306	1077	1122	208	255	653	857	1970	1336	368	735	1355	1936	2394	1807	985	1670	1917	2517	2238	2677	346	688
CHI3L1	1116	CHI3L1_1116_8	GCGCACCCATGGCTTTGAT	413	368	1347	2218	440	615	373	444	1323	1276	340	252	393	458	1385	1277	359	336	432	776	1955	979	405	486	1179	858	2074	2152	1350	1054	1699	2100	1774	3137	1238	1474
CIAO1	9391	CIAO1_9391_1	GGCCAGGTAATTACCGCAG	280	165	609	605	442	385	119	184	448	331	124	35	69	160	279	488	63	58	366	179	722	468	217	214	250	151	207	312	190	106	324	463	165	1037	56	105
CIAO1	9391	CIAO1_9391_2	GCGCTGGTGGCCTTCAGAA	337	286	231	468	161	61	55	100	221	403	146	179	84	178	197	152	173	128	234	232	566	232	232	128	202	78	302	338	821	244	264	195	155	548	219	180
CIAO1	9391	CIAO1_9391_3	GAGGCCAGGTAATTACCGCA	1139	1008	2420	2383	1251	1502	258	801	2067	1908	1002	808	450	495	1581	2108	598	640	887	1291	3268	2228	1254	720	1165	1146	3356	2525	2518	2565	1560	1832	2361	4960	1860	1739
CIAO1	9391	CIAO1_9391_4	GATTCATGGCCCTCAAGGG	207	305	959	1374	632	628	118	434	800	1045	260	164	165	275	636	950	157	172	331	576	1088	603	356	440	564	818	1346	1343	408	697	679	1259	1605	2024	277	1030
CIAO1	9391	CIAO1_9391_5	GACGCCAGATACGCACAGTA	2086	1985	3767	4648	1954	1324	530	823	3188	3946	511	694	593	489	3718	3117	1441	863	1359	1452	4285	2904	1446	802	1950	2878	4037	4549	2042	1993	3276	1967	5080	8956	1552	1911
CIAO1	9391	CIAO1_9391_6	GACCAGGCTACCTTCCGCA	525	436	715	1215	359	716	366	398	974	900	128	105	162	219	811	643	113	164	481	748	1631	664	576	257	491	763	858	541	349	248	160	803	600	867	184	627
CIAO1	9391	CIAO1_9391_7	GACCCAAACGCTCTTATCT	582	404	803	1254	532	502	162	294	1308	1047	325	301	220	204	802	751	225	174	252	208	993	529	445	510	423	1012	858	1141	787	650	520	649	957	1263	743	704
CIAO1	9391	CIAO1_9391_8	GCCGAGATAAGAGCGTTT	253	30	247	420	33	62	62	75	333	234	58	82	33	50	190	232	52	72	346	21	379	253	91	88	29	183	337	301	110	183	487	137	136	248	54	216
CISH	1154	CISH_1154_1	GCCAAAGGTGCTGGACCCAG	1538	887	1523	2154	1038	420	491	1088	1437	1783	331	303	387	515	1406	1614	454	285	623	1128	2228	1150	474	377	1299	1827	3217	2479	1264	638	1255	2198	3245	2879	1129	1008
CISH	1154	CISH_1154_2	GACTGGCTTGGGCAGTTCCA	541	596	1933	1904	1295	531	212	478	1498	1713	523	482	434	410	1437	1729	420	428	735	843	2300	998	680	843	1353	964	3166	2317	1822	1842	968	2372	2523	3900	1767	2692
CISH	1154	CISH_1154_3	GCACAGCAGATCCTCCTCT	579	237	933	1083	389	291	154	192	641	916	108	122	193	95	424	529	72	111	233	338	862	717	352	104	349	597	659	1127	169	360	392	161	966	902	354	368
CISH	1154	CISH_1154_4	GGTTCCATTACGGCCAGCG	598	728	1243	2025	1158	609	338	739	1006	1342	250	196	407	342	966	778	311	225	535	695	1170	844	376	490	1027	1211	1386	1931	1223	888	564	1540	1893	2927	906	798
CISH	1154	CISH_1154_5	GTACTAAGAACGTGCCTTC	21	17	83	277	149	58	3	53	55	161	56	85	39	8	38	58	40	30	29	138	209	94	40	119	22	6	126	96	14	8	379	255	119	263	126	403
CISH	1154	CISH_1154_6	GCCTGCTGGGGCCTTCCTCG	162	517	799	1005	592	543	248	674	860	1068	659	513	279	383	869	1041	256	463	360	398	1058	569	657	593	570	1344	1450	1736	542	1465	1082	522	1513	2454	1204	1495
CISH	1154	CISH_1154_7	GACTGGGCAGCGGCCCCTGT	1157	705	1230	2385	1511	1560	474	1002	2116	2693	697	764	558	765	2389	2016	555	503	940	1464	2612	1375	655	864	2285	2098	3203	2925	1778	1737	3804	3042	2965	3956	2158	2100
CISH	1154	CISH_1154_8	GGTATTGGGGTTCCATTA	1338	1354	776	1427	603	538	229	293	1248	1390	251	173	250	778	981	1197	401	216	502	1078	1566	889	356	289	4548	2925	3401	4042	464	1038	2634	2804	5413	5205	923	341
CLP1	10978	CLP1_10978_1	GCCTTGGAACAGATGCGG	802	455	329	933	265	210	106	274	497	924	96	78	219	181	511	474	89	194	402	960	478	546	225	97	392	288	1110	890	234	471	1317	1007	406	804	356	669
CLP1	10978	CLP1_10978_2	GGCTGTTCTGTGCAACTGAG	537	229	952	752	167	82	197	257	321	327	171	166	215	145	497	277	162	77	534	442	673	390	185	212	528	512	527	424	149	822	1480	749	360	1261	705	93
CLP1	10978	CLP1_10978_3	GACATAAGCCACCTCAGTG	480	707	949	1384	362	265	167	497	702	558	179	71	331	363	923	939	97	165	229	510	1139	655	214	180	1127	462	1020	983	592	212	1130	1215	704	1744	723	417
CLP1	10978	CLP1_10978_4	GACTTGCCCACATCAGTG	1883	1251	2353	2256	1075	679	376	640	1755	1987	908	530	306	367	1635	2058	517	822	1115	1245	2510	1215	423	774	1731	1574	3006	2791	1484	1891	2118	1585	3259	4660	1999	1130
CLP1	10978	CLP1_10978_5	GCGGAAAAGGAAGAAGAGCG	369	418	863	834	318	227	146	194	497	926	55	85	201	223	355	866	177	147	669	655	1291	294	115	120	550	188	739	1027	915	902	1105	707	919	1742	1279	565
CLP1	10978	CLP1_10978_6	GAGGTGGCTTATGTCTCCA	764	954	1286	1827	399	238	379	231	1030	1207	424	213	285	432	1099	1127	207	420	342	755	1723	936	178	139	1188	1483	2423	1759	1205	1722	1162	2304	2684	3398	1291	1168
CLP1	10978	CLP1_10978_7	GTGTTGAGGTAAAGCAACAT	177	425	513	812	192	43	207	385	285	437	123	145	176	116	377	355	187	52	302	269	350	377	89	65	568	629	1095	732	450	162	660	405	1282	1306	433	594
CLP1	10978	CLP1_10978_8	GCACAGTGCGTACAAAGT	327	501	995	947	368	347	153	236	519	767	108	118	187	269	527	624	70	116	375	448	1208	836	381	124	541	1016	1080	755	460	297	229	601	1076	1794	622	609
COPS2	9318	COPS2_9318_1	GTGACTGCACTCCGAATAT	879	855	1194	1182	1190	700	118	417	628	829	309	254	213	203	798	855	352	371	245	276	970	451	1231	1478	974	375	1026	1478	3231	2196	943	657	944	807	1886	2904
COPS2	9318	COPS2_9318_2	GCAGCTATTGACCTATATT	656	560	703	974	573	499	183	212	657	821	188	129	320	331	831	498	406	190	558	190	654	337	830	1029	527	501	1078	637	2014	678	376	395	683	1302	856	1232
COPS2	9318	COPS2_9318_3	GTAACTCCGAGCCAAATG	869	569	1408	1976	1819	1559	371	414	1416	1474	763	369	322	481	1214	1565	516	580	348	482	1362	779	2170	1712	1123	1366	2485	1840	2251	3081	722	634	1945	2290	2503	4456
COPS2	9318	COPS2_9318_4	GTAAAATGCACTTGAGGGA	487	339	1382	1445	1246	1429	437	486	1402	1482	332	235	301	173	1123	973	262	422	334	181	1189	478	1369	1838	856	1010	1669	1137	2537	2607	662	930	1722	1609	2988	4741
COPS2	9318	COPS2_9318_5	GTGGTGGTAAAATGCACTTG	892	494	1191	1029	1354	1634	187	342	860	1073	419	288	138	497	667	1119	398	517	197	335	928	464	2188	2308	898	903	1565	966	4284	3656	658	491	825	1705	3750	4902
COPS2	9318	COPS2_9318_6	GATAACTCCCATAATCAG	147	233	711	685	1564	807	290	324	640	740	149	60	205	283	531	648	213	255	193	63	592	278	1388	1442	376	258	691	497	2241	1533	417	535	304	485	1597	1467
COPS2	9318	COPS2_9318_7	GAATTCTATGAAACAACAC	212	57	272	510	460	362	77	94	402	277	48	12	103	44	317	326	39	63	31	226	368	308	170	385	376	379	273	517	447	366	80	191	238	286	535	371
COPS2	9318	COPS2_9318_8	GTTATTAGAAATATATGCTT	89	242	652	743	424	471	101	141	561	513	118	74	91	94	420	504	92	248	54	152	623	289	358	509	326	590	651	493	1362	607	87	62	649	454	1689	1783
COPS3	8533	COPS3_8533_1	GGATGCCAATTCCTCGCAG	364	123	756	685	646	304	102	180	595	664	263	177	80	100	355	742	293	334	286	140	307	350	717	1543	280	128	826	628	1399	890	350	137	469	618	1701	1923
COPS3	8533	COPS3_8533_2	GCCCTTCCATATCTTGACG	504	186	766	983	754	1105	114	427	590	842	112	172	230	98	680	971	239	124	126	423	759	468	879	990	963	649	1800	1409	2836	1654	527	653	733	1543	2274	3473
COPS3	8533	COPS3_8533_3	GCAGAGATCAGCATGTATTG	447	351	501	752	927	827	135	108	552	556	136	156	114	106	534	848	199	258	158	157	388	286	1588	1518	419	277	762	636	340	749	274	390	213	432	1130	1373
COPS3	8533	COPS3_8533_4	GCAAGTATTAACCAGAAGGA	419	369	616	706	963	864	144	159	522	744	304	274	133	221	399	790	259	284	185	187	624	479	904	959	580	400	1405	806	2101	1634	371	295	748	957	2798	3267
COPS3	8533	COPS3_8533_5	GTTTCGAAGTCAGGAACACT	227	184	985	1169	537	854	123	269	573	965	209	116	90	158	617	925	154	229	222	246	643	422	1185	1014	567	1047	1305	668	1098	1465	422	823	585	938	2162	2225
COPS3	8533	COPS3_8533_6	GCAGTTGTCTGGACCTCAGG	187	304	552	948	699	553	125	106	559	705	196	304	195	149	511	446	455	398	125	332	741	264	694	917	173	184	775	523	1149	388	34	73	307	519	1593	1850
COPS3	8533	COPS3_8533_7	GTGAACTGATCAACAAGAG	194	531	655	1296	1006	1098	286	255	705	1184	417	232	156	324	654	831	416	427	164	193	987	560	889	1018	694	710	1712	1259	2868	2069	522	813	822	1807	4562	6855
COPS3	8533	COPS3_8533_8	GCGAAGAACTTATCCCATC	271	315	271	541	432	310	79	235	165	419	74	47	146	163	456	308	81	188	256	104	110	77	514	444	347	193	336	256	805	508	268	417	122	450	372	1254
COPS4	51138	COPS4_51138_1	GATTGCTAGGCTATATCTGG	436	346	479	872	1056	1022	141	290	868	981	447	251	222	171	797	788	319	277	598	242	1025	221	1149	1170	420	337	1616	1241	3032	3231	269	695	1452	1299	4938	7174
COPS4	51138	COPS4_51138_2	GTCAGTCTCGTGATCTCG	251	314	591	801	1165	795	264	269	680	873	324	426	268	133	676	501	642	607	104	203	411	276	1061	1704	585	494	883	751	3463	2856	614	655	237	460	4499	6770
COPS4	51138	COPS4_51138_3	GATGATCCAGTCCAGGCAG	2171	1071	2657	2876	2649	3177	716	1954	2851	2655	906	688	766	910	2624	2912	1061	1207	1079	1121	2963	1065	2932	4232	1810	2173	4106	4436	6908	6171	1289	1693	3216	3371	9459	10792
COPS4	51138	COPS4_51138_4	GAAATCTATCACTTCACCT	122	271	316	828	706	607	207	195	910	777	189	233	203	145	713	766	216	137	214	56	682	550	289	216	263	614	639	1092	666	2034	189	601	504	912	828	2415
COPS4	51138	COPS4_51138_5	GTATCTGTAATTGTTCAT	122	52	187	80	505	99	7	69	156	139	41	8	20	52	179	62	31	51	21	8	76	43	53	191	44	44	176	94	64	72	8	1	50	161	384	748
COPS4	51138	COPS4_51138_6	GTACAATGTAGATTATAAAC	37	9	285	69	196	54	4	3	72	159	6	34	5	9	34	215	20	15	19	0	11	28	4	48	1	1	32	150	57	55	0	6	16	2	18	326
COPS4	51138	COPS4_51138_7	GACTTACTTGAAGATTGCT	368	400	977	1497	1383	1043	335	632	1291	1172	316	202	362	438	1227	1250	321	342	241	611	1502	654	1517	2540	1084	987	1622	1325	4244	2181	688	957	699	1251	4490	3215
COPS4	51138	COPS4_51138_8	GAAGATTGCTAGGCTATATC	159	98	206	507	343	486	64	94	187	504	34	124	112	92	84	314	199	64	195	46	365	189	315	484	494	49	657	311	667	356	129	163	235	456	672	1164
COPS5	10987	COPS5_10987_1	GCCTTGAAAATGCAATCGGG	370	273	627	1211	1047	818	105	103	686	869	381	217	127	277	632	787	276	167	329	268	495	430	1089	1182	550	739	1349	774	1764	1151	23	516	360	922	2866	3441
COPS5	10987	COPS5_10987_2	GATGGGTCTGATGCTAGGAA	502	779	1303	2079	1070	1652	449	544	1268	1373	339	334	224	396	1244	1118	353	468	422	308	1200	764	1095	2301	1186	877	2824	1808	2801	2846	550	489	1292	1260	5075	6535
COPS5	10987	COPS5_10987_3	GATGCTAGGAAAGGTGGA	623	324	1588	1618	1847	2001	329	613	1434	1938	563	370	334	434	1203	1253	403	349	194	660	2040	811	1722	1983	1217	1440	2256	1810	2753	2597	987	766	1332	1219	7412	8361
COPS5	10987	COPS5_10987_4	GGTGAAACCATGATCATTA	271	181	743	1021	912	782	143	248	1023	819	157	164	125	179	1140	872	282	216	125	254	1132	478	1079	1218	1069	861	1723	934	605	1514	646	392	344	1472	1874	3572
COPS5	10987	COPS5_10987_5	GGTCTGATGCTAGGAAAGG	192	78	566	373	437	655	62	106	422	274	134	58	96	63	611	421	143	103	372	64	332	208	1016	728	124	562	434	174	921	690	492	160	166	376	1216	1669
COPS5	10987	COPS5_10987_6	GCCGCCTTGAAAATGCAATC	350	248	1072	919	1537	658	188	127	607	1667	168	285	309	187	1413	1415	345	357	382	529	1694	398	814	880	547	216	898	642	3006	2251	282	592	423	831	1508	2810
COPS5	10987	COPS5_10987_7	GCTGCTGCATATGAATACA	644	381	1677	1951	1410	1843	350	439	1161	1345	381	316	353	469	1374	1495	596	469	254	292	1322	883	1375	1676	873	1641	2338	1386	2011	3048	589	620	824	1858	7023	6031
COPS5	10987	COPS5_10987_8	GCAGCCTGAGCATTTACTC	8	5	99	180	47	202	1	14	41	5	51	1	7	110	172	50	13	9	1	1	43	13	135	108	0	3	1	72	239	128	2	5	25	2	121	18
COPS6	10980	COPS6_10980_1	GCTCTGATTGGCAAGCAGGA	779	743	1080	1375	851	1405	318	324	912	967	452	475	109	282	733	392	345	498	373	295	1159	799	1419	1518	576	396	1012	1444	2431	2809	927	358	1220	1310	2393	3556
COPS6	10980	COPS6_10980_2	GAGCTGCTGTCCCACACCG	127	391	489	892	936	568	109	125	878	903	154	229	247	134	435	610	346	231	153	338	830	497	980	830	679	349	693	406	891	743	108	663	609	438	1532	1818
COPS6	10980	COPS6_10980_3	GCCGCGTCAAGCTCATCT	581	402	466	720	389	625	242	128	472	572	162	217	170	273	707	695	252	193	147	220	612	396	909	1047	626	310	631	823	1323	1127	237	735	771	969	1716	2462
COPS6	10980	COPS6_10980_4	GAGATGTTGAGAATGACAAG	794	339	691	1012	1138	890	167	344	755	649	425	334	166	434	443	647	381	597	186	248	1176	411	1436	1157	354	760	926	480	2056	1703	136	106	409	539	1774	2967
COPS6	10980	COPS6_10980_5	GGATCCGCATGCGCTCCC	0	88	74	184	136	41	1	0	121	52	33	12	0	39	27	44	47	58	0	8	119	77	67	63	2	145	128	68	331	85	0	3	123	110	369	592
COPS6	10980	COPS6_10980_6	GACCTACACTCTGGCCACAG	580	682	1473	2458	1697	1536	333	656	1193	1482	546	545	380	293	1717	892	636	660	978	496	1653	642	2222	2247	1039	790	1463	1568	2693	1264	587	212	1307	1903	2681	3725
COPS6	10980	COPS6_10980_7	GGTTCAACTTCAGAAAGAG	235	176	470	677	226	243	109	175	686	645	127	64	290	223	377	478	52	140	76	361	695	267	361	222	694	652	597	710	801	896	536	777	352	1005	587	645
COPS6	10980	COPS6_10980_8	GAGACAGTGACACAGAGCAT	442	302	1179	1490	957	1757	369	296	1530	1413	414	291	270	317	1456	1082	464	459	249	399	1503	530	1066	1495	748	395	1466	1726	1692	2210	355	822	1032	1526	3242	3874
COPS7A	50813	COPS7A_50813_1	GCCAGGGTGACAACTGAG	90	206	549	737	441	698	140	311	439	831	188	144	217	149	532	472	140	97	141	246	673	330	492	334	1245	1056	435	493	558	470	533	905	634	1197	455	1052
COPS7A	50813	COPS7A_50813_2	GTGACTTTGCCTCTACCTTC	204	44	336	382	274	136	63	44	208	227	88	19	13	20	298	317	80	116	155	22	320	340	153	177	363	859	463	703	95	51	57	382	255	397	695	388
COPS7A	50813	COPS7A_50813_3	GCTCACAGTGTTTGCTTAT	258	129	174	272	291	217	78	209	304	280	122	34	105	155	212	392	68	60	217	136	315	357	16	37	284	323	406	349	364	187	143	110	353	370	146	360
COPS7A	50813	COPS7A_50813_4	GGGGCCTCCAGCACCTGA	288	173	451	736	622	428	73	153	750	689	292	214	145	117	791	237	350	203	109	372	754	289	295	152	405	269	806	631	818	1237	93	489	719	768	444	1103
COPS7A	50813	COPS7A_50813_5	GTTAGTGGAGGAAGATTCC	119	50	514	272	339	254	92	220	191	272	333	127	80	77	210	422	126	217	86	105	614	204	31	35	434	235	967	975	747	710	342	346	707	986	978	1321
COPS7A	50813	COPS7A_50813_6	GCTGGCCACACTCATCCATC	986	816	868	1146	421	426	365	574	1018	774	297	473	222	437	1005	1186	311	397	174	376	918	807	629	504	1357	1906	1743	1707	486	1045	1724	1078	1408	2420	2023	2494
COPS7A	50813	COPS7A_50813_7	GCCCCTGGTGTCTACGTGTT	538	421	1398	1460	1194	717	411	410	1205	1391	543	268	373	228	824	881	341	366	622	571	1679	1089	1053	464	562	662	1626	1751	3614	2846	536	1176	832	1106	1835	1676
COPS7A	50813	COPS7A_50813_8	GTTAGTGGAGGAAGATTC	76	75	232	555	317	210	34	146	65	107	86	81	30	70	124	125	28	29	98	38	390	265	150	121	166	137	358	445	446	427	210	184	261	453	478	552
COPS7B	64708	COPS7B_64708_1	GAGCTGTGCTCAGTTCTGGC	273	132	613	739	379	125	63	118	562	570	271	390	175	294	433	480	166	260	393	276	731	626	374	380	689	1177	1281	1516	1539	1403	222	1127	1496	1407	826	1637
COPS7B	64708	COPS7B_64708_2	GTTGAACCTGTTTGCCTAT	173	180	956	1322	1001	1207	479	481	883	1284	133	288	363	478	624	1218	129	229	321	380	2230	712	633	259	1151	1545	2160	1634	729	1726	1591	2213	1034	2805	3002	3232
COPS7B	64708	COPS7B_64708_3	GTAATCTGGGTATGTCCCAT	27	61	256	300	277	75	58	116	200	283	33	47	71	13	185	140	43	47	149	235	290	238	119	89	82	2	180	221	80	12	140	8	137	14	237	295
COPS7B	64708	COPS7B_64708_4	GCTGAGCCACTGGTACCTT	468	498	1420	1909	1295	881	434	347	1359	1624	630	495	405	360	1510	1828	361	170	1008	701	2047	1075	1027	919	843	1135	2705	2177	2472	730	874	1847	3589	4828	1980	2276
COPS7B	64708	COPS7B_64708_5	GTATGTCCCATAGGCAAAC	43	46	14	217	188	99	12	35	142	155	26	28	31	0	56	92	84	108	1	80	323	133	156	39	187	68	117	45	240	195	20	226	279	305	788	697
COPS7B	64708	COPS7B_64708_6	GCTCCCGGAGTGTATGTCTT	852	472	1443	2217	1091	847	438	840	1293	1545	144	219	510	633	1197	1173	231	261	989	437	2050	1512	620	393	928	1075	1746	1977	2072	1162	1922	726	2002	3003	2446	1813
COPS7B	64708	COPS7B_64708_7	GTAGACAGCCTCAATGATA	313	193	973	1797	817	640	170	143	824	1306	406	373	384	308	1032	833	501	316	268	823	1847	1113	679	377	633	258	1479	1145	625	1700	1273	612	1248	2501	2357	2116
COPS7B	64708	COPS7B_64708_8	GTATGTCTTTGGAGAACTTC	159	139	200	806	206	331	81	60	264	365	37	34	118	170	192	240	24	10	78	71	352	301	159	32	286	261	389	524	507	121	511	138	181	217	543	109
COPS8	10920	COPS8_10920_1	GATGGTTGTATAGATCCCA	597	412	712	1219	956	638	185	688	1102	1065	315	445	166	264	1100	1116	371	542	317	556	876	694	1402	1179	711	734	1991	1486	2208	1119	334	626	907	1608	2902	3502
COPS8	10920	COPS8_10920_2	GTCAGTAGGACAAAGAATC	156	112	405	551	190	385	71	256	209	320	78	23	55	109	81	294	102	31	164	97	268	166	174	287	381	118	307	153	164	490	48	24	33	233	645	606
COPS8	10920	COPS8_10920_3	GGTGTAGCAATTCCTCCAG	517	265	415	724	585	491	115	326	504	368	65	93	111	76	468	229	78	84	102	189	537	218	574	513	80	143	388	334	709	680	84	352	449	791	489	1620
COPS8	10920	COPS8_10920_4	GATGGTTGTATAGATCCC	70	58	227	248	195	83	8	24	213	135	29	43	74	45	225	232	49	43	35	66	191	163	225	92	135	101	247	231	456	190	68	242	283	254	225	380
COPS8	10920	COPS8_10920_5	GCTAGAAGCTGACCATACAC	141	101	153	370	221	171	58	34	175	287	39	30	66	102	218	207	26	30	102	32	285	116	225	154	355	182	595	289	45	278	99	46	337	303	142	227
COPS8	10920	COPS8_10920_6	GTGCGAGAACCAGGAGCTCG	359	223	469	504	423	508	72	122	614	706	186	156	219	129	594	705	198	167	150	294	698	457	320	453	620	348	808	758	651	593	234	54	633	665	1228	1073
COPS8	10920	COPS8_10920_7	GACCACTGGTGAGCGTTGA	1222	1109	2198	4015	2682	3238	689	1149	2601	3332	1217	768	557	1011	2434	2683	1026	874	591	980	3338	1500	2425	2916	3687	3044	4273	5309	6872	4428	961	1265	2536	2906	11488	18061
COPS8	10920	COPS8_10920_8	GCTGATTCCACCACAAGAA	705	629	1286	2023	810	692	293	554	1301	1887	527	614	382	284	1483	1741	465	518	732	1019	1822	1410	478	605	1601	1784	2744	2695	1638	2491	2043	1339	2570	2533	3056	4035
COPS9	150678	COPS9_150678_1	GTGGACGAGATGTTCCCCGA	770	503	958	1259	577	679	357	517	1849	1692	484	510	397	518	1596	1892	322	411	443	541	1393	802	627	450	1713	1776	3756	3246	1407	1382	1065	2612	3106	5621	896	2332
COPS9	150678	COPS9_150678_2	GGCAGCACCGGGCTCTTGA	486	495	881	1802	499	1012	201	282	1017	1496	293	262	294	382	1229	845	270	153	398	970	1397	963	621	429	1081	699	1864	1801	597	1021	798	609	1819	2183	1363	1368
COPS9	150678	COPS9_150678_3	GCATGAACGGCCTTTTCAT	972	673	223	259	197	237	159	344	414	670	123	85	196	51	391	392	89	81	399	617	672	241	29	98	823	764	1237	1413	552	746	830	747	1004	2075	1379	598
COPS9	150678	COPS9_150678_4	GTGGACGAGATGTTCCCCG	493	397	919	1520	579	696	128	148	679	623	150	149	148	229	483	613	45	104	294	381	1558	1078	674	558	541	434	941	699	289	516	307	550	1333	1829	312	538
COPS9	150678	COPS9_150678_5	GCCCTACGTGGACCTGGACG	920	491	947	1351	794	388	436	407	1095	1272	265	317	247	486	750	972	402	309	767	344	1397	647	686	236	757	262	935	1515	787	951	912	911	1932	2346	873	854
COPS9	150678	COPS9_150678_6	GGCCCCGAGATGAAGCCGG	133	239	420	571	261	325	78	192	673	817	156	110	144	121	731	682	127	172	54	355	755	497	376	280	382	563	851	737	461	585	641	480	1015	1471	535	683
COPS9	150678	COPS9_150678_7	GACAAGCCAGCAGTCCTCCA	1200	1092	2722	4230	2225	1705	769	1211	2412	3310	565	715	767	942	2239	3408	592	629	1167	1676	3642	2112	1871	1178	2953	2800	4767	4283	2323	1372	2678	2852	5398	5845	2219	3097
COPS9	150678	COPS9_150678_8	GACTGCCCTCGCTGCAGTG	1471	1221	3540	4847	2375	1772	554	1037	2933	4233	730	602	768	798	2857	3499	545	564	1107	1627	4671	3024	1055	1186	2301	2441	5318	4129	2162	1670	2846	3959	5068	7529	2333	2054
CRBN	51185	CRBN_51185_1	GCTGATATGGAAGAATTTCA	551	190	490	1539	811	627	197	311	994	1123	419	201	235	188	932	941	245	303	231	448	1062	636	841	737	567	764	1305	696	376	245	740	608	878	1337	1065	1644
CRBN	51185	CRBN_51185_2	GCACCATACTGACTTCTTGA	540	416	1474	1671	439	626	453	939	2244	2268	593	398	613	841	1700	1821	397	408	552	395	1588	1101	561	435	1810	1416	3233	3239	1202	1875	1695	3103	3096	4152	1712	1715
CRBN	51185	CRBN_51185_3	GAGCTAAGAACACAGTCAGA	1802	1278	1301	2172	843	900	713	676	1857	1890	591	460	553	698	1794	2354	425	644	822	1672	2388	1331	799	688	1898	2681	3699	2783	1916	2035	2449	3299	3462	5511	1199	2471
CRBN	51185	CRBN_51185_4	GCACCATACTGACTTCTTG	1237	759	1180	2135	511	667	160	437	747	799	168	151	334	407	849	685	169	185	919	1288	1944	1063	477	476	1071	941	1321	1290	533	803	873	1592	1293	1931	680	935
CRBN	51185	CRBN_51185_5	GCACGATGACGACAGCTGTC	75	74	317	564	312	238	301	207	214	455	189	37	121	133	298	400	136	48	162	174	462	331	419	97	878	1023	1299	717	168	255	458	585	893	1467	499	501
CRBN	51185	CRBN_51185_6	GGTTTTGAAGGAAATATC	234	404	338	731	265	48	131	163	338	347	58	50	93	78	265	461	99	124	50	588	554	302	167	88	308	464	464	658	256	85	507	451	343	635	232	132
CRBN	51185	CRBN_51185_7	GTTGAAGGCAACACACATTC	172	180	427	928	410	98	122	128	592	787	156	128	92	76	566	741	156	62	212	160	728	428	390	369	530	640	947	690	76	489	447	423	1549	1877	171	171
CRBN	51185	CRBN_51185_8	GAATTTGCACTTTAGCTTGC	212	192	329	758	263	198	118	70	364	579	168	144	96	119	517	514	98	99	65	191	437	256	90	63	291	364	641	717	203	264	256	348	1457	1179	198	588
CROT	54677	CROT_54677_1	GTGAAGGAACAGGCAGTGA	565	533	1394	2035	966	860	264	724	1480	1809	289	295	475	490	1552	1578	551	229	433	1338	2022	1191	467	209	1704	1597	2500	2199	622	1809	826	1525	2247	2687	1161	1197
CROT	54677	CROT_54677_2	GGAGATCCAACAGTACGCTG	547	699	1289	1815	708	450	523	530	1366	1364	258	231	307	405	1151	1130	210	126	998	1332	1875	1400	368	438	1504	1738	1785	1472	528	851	1345	1496	1973	2342	1293	1156
CROT	54677	CROT_54677_3	GCACAGTTGAAGCAGTGAGG	746	533	451	393	308	149	198	274	387	630	235	89	177	273	376	618	58	155	190	493	686	286	119	280	1000	612	1202	1396	419	231	1254	988	899	1449	268	663
CROT	54677	CROT_54677_4	GAAGGGACTCAATTAGAAAG	205	401	976	1435	436	287	309	387	932	1086	298	332	218	253	577	711	253	296	162	465	973	687	501	526	1293	570	2515	2012	1136	831	678	846	2442	5008	1087	1190
CROT	54677	CROT_54677_5	GGAATTGATTCATATCTAG	320	51	570	789	389	279	98	182	468	820	240	175	107	99	931	734	123	85	377	209	593	267	369	209	539	528	897	925	939	576	759	602	1396	2149	901	130
CROT	54677	CROT_54677_6	GGAGCGAACTCGATGGGCTA	955	276	1419	2959	862	703	260	676	1268	1857	490	246	505	222	1839	1517	196	273	947	1050	2552	1636	506	890	1004	603	2123	1800	914	991	1086	1008	2575	2591	770	1233
CROT	54677	CROT_54677_7	GTCTTTGATGTAATACATGA	505	479	718	596	246	1027	213	308	465	935	255	192	202	198	650	515	229	171	180	122	729	529	339	212	554	214	819	925	1553	2083	315	719	441	1259	571	932
CROT	54677	CROT_54677_8	GTGCCATAGTGAACCTGA	572	248	790	702	413	295	198	300	547	791	196	104	142	179	658	646	91	117	239	268	1683	306	367	201	720	517	525	598	909	149	1091	697	890	1240	596	203
CTNS	1497	CTNS_1497_1	GATTTCAAAAGTGATCACCA	512	413	1341	1477	545	878	156	273	624	1169	347	290	191	177	1089	698	323	304	328	490	1415	688	674	529	957	910	1438	1493	483	1314	1034	862	1374	1742	1226	1203
CTNS	1497	CTNS_1497_2	GAGGAGTTTGTCACTCCAGG	577	624	1120	930	1077	453	221	516	680	823	203	451	234	253	671	738	133	235	553	667	1238	747	554	307	666	824	1002	699	547	943	766	667	1300	2781	1160	616
CTNS	1497	CTNS_1497_3	GGTGATCATGAATTGGAGG	325	295	519	651	516	367	224	198	618	683	134	130	129	66	491	620	211	107	64	365	638	386	403	107	368	329	889	833	888	1259	367	277	1133	2021	240	313
CTNS	1497	CTNS_1497_4	GATGTAGGGCACCCAGAGG	811	610	1733	1586	1345	1097	329	731	1647	1787	512	281	410	586	1518	1643	413	359	674	887	2777	1123	445	713	2545	2690	3502	4010	2165	2767	2336	3211	3137	4235	2132	2806
CTNS	1497	CTNS_1497_5	GAGATGTCACTTGAAAAG	741	231	1281	1515	959	564	406	400	1371	1282	314	194	494	281	1217	1833	313	340	876	885	2442	1131	629	486	1508	865	1872	1692	1087	1094	1063	1299	1252	2684	768	1419
CTNS	1497	CTNS_1497_6	GATGCTAATGGCGCTGCTG	1199	1205	2014	2923	1934	1469	372	777	2298	2573	643	482	532	530	1645	2144	392	390	729	1067	3028	1605	1536	967	1873	1731	3370	3026	3065	3468	1380	1990	4239	4620	2164	2952
CTNS	1497	CTNS_1497_7	GATTGGCTGGATCTACTTTG	716	760	2159	2751	1375	1207	349	479	1810	1832	789	694	662	466	1820	2466	582	518	1105	605	2023	1437	1448	672	1546	1640	3832	4699	2429	1494	1901	1191	6678	6495	3120	2739
CTNS	1497	CTNS_1497_8	GGTCTGAGCTTCGACTTCG	479	284	1783	2129	715	509	258	506	1337	1876	324	205	450	543	1141	1428	168	267	466	643	2081	1033	773	333	1092	947	3001	1829	1760	1261	1035	1474	2506	3101	1070	1766
CUL1	8454	CUL1_8454_1	GCATCCAGCAGGTGTACACA	523	474	1194	1608	1023	1139	227	315	1387	1325	514	348	290	335	959	1287	319	284	746	721	2065	1107	636	472	1147	1186	2647	1890	935	441	2151	1081	1830	2893	1917	1154
CUL1	8454	CUL1_8454_2	GATTGAAAAGGAAAGGAA	430	394	663	1304	287	594	202	302	831	802	365	148	191	153	602	785	211	245	483	250	1887	800	236	255	744	280	1404	509	625	1485	280	1301	645	1395	425	1075
CUL1	8454	CUL1_8454_3	GACTCGAGGTTTGAACCTGG	706	361	1268	2220	579	909	262	198	866	844	380	296	294	349	974	1081	342	296	506	414	1845	1204	422	598	650	411	1141	1398	1353	935	899	1356	1110	1668	707	1212
CUL1	8454	CUL1_8454_4	GACCTCGCCAAGTAACTGC	184	182	938	1237	554	430	95	264	796	862	413	217	185	152	643	396	172	152	295	534	1354	654	298	177	147	154	1045	1016	382	230	461	231	862	1948	458	455
CUL1	8454	CUL1_8454_5	GCGAACCCAATGTCTATTG	109	193	621	542	572	156	50	161	467	337	130	79	118	199	230	448	101	126	246	438	426	371	152	162	320	161	186	98	28	55	143	238	125	160	75	425
CUL1	8454	CUL1_8454_6	GTTGAATGCAGACATTACCA	613	358	716	498	238	225	204	185	568	476	79	122	176	502	277	454	201	165	454	598	608	411	199	183	334	394	810	382	282	158	272	238	632	973	157	811
CUL1	8454	CUL1_8454_7	GTCAGCTGCTGCACAGTGT	106	267	439	489	522	269	41	93	378	511	178	165	115	59	523	530	253	151	362	213	771	374	387	28	443	465	493	494	759	607	518	275	312	692	724	351
CUL1	8454	CUL1_8454_8	GCCTACCTCAATAGACATT	1562	1007	1097	1135	811	782	281	577	1280	1376	528	299	347	317	1046	1619	326	310	1423	1321	2143	872	335	217	1330	1208	2591	2149	917	848	1960	1673	2894	3543	916	1305
CUL2	8453	CUL2_8453_1	GTACTGGGAAGAATACAGCA	389	75	227	432	79	506	57	135	169	175	361	222	113	167	540	269	53	33	27	390	445	239	56	91	159	151	526	453	467	530	394	401	649	655	272	612
CUL2	8453	CUL2_8453_2	GTAAACCAGTGGACACAGCA	395	151	668	1113	365	722	71	118	332	370	481	846	95	180	501	388	97	223	296	130	1112	437	520	305	131	112	789	591	118	337	302	494	719	667	395	271
CUL2	8453	CUL2_8453_3	GTATAAAGTCTTTCTCCAAG	16	108	172	259	84	180	19	154	219	276	53	51	100	101	193	198	21	26	29	161	302	171	87	85	282	373	282	707	136	133	98	507	946	313	37	513
CUL2	8453	CUL2_8453_4	GTGGCCTATCCTGAACCCCT	205	234	274	763	372	252	73	195	420	515	784	735	86	349	572	645	229	132	57	561	545	384	335	266	402	561	762	591	320	894	383	412	730	671	802	338
CUL2	8453	CUL2_8453_5	GATATCTATGCTTTATGTG	533	384	1643	1426	840	766	405	494	949	988	424	375	444	241	1370	1179	124	177	212	353	1634	1160	539	403	952	589	1715	1943	986	356	694	994	1270	1970	437	627
CUL2	8453	CUL2_8453_6	GATATGAATGAACCACTTA	424	385	797	1580	541	449	299	523	796	862	469	409	379	251	977	1254	198	137	657	486	1458	872	361	347	795	483	1390	1605	323	696	447	975	1297	1264	415	483
CUL2	8453	CUL2_8453_7	GCTGGTAAACTCATAACCAC	41	84	83	362	224	187	12	45	148	133	99	33	18	110	271	46	9	31	18	47	106	141	27	17	125	143	196	260	18	80	66	68	92	292	126	145
CUL2	8453	CUL2_8453_8	GCAAGGGTGCAGACTATA	800	389	919	1116	575	358	148	157	615	829	283	208	172	242	727	859	173	165	137	299	844	480	255	325	873	926	1627	750	1330	948	727	801	1128	1888	493	621
CUL3	8452	CUL3_8452_1	GGATATGATTGCAAGAGAG	114	165	211	310	296	544	54	48	417	517	168	65	71	46	503	444	59	56	46	133	524	337	204	227	248	476	727	968	201	730	362	85	737	697	302	510
CUL3	8452	CUL3_8452_2	GCACTGCCTTGACAAATCAA	546	527	796	1070	2314	1823	326	362	781	873	363	436	306	415	889	677	222	222	830	535	2228	1220	527	467	504	254	1639	951	1021	986	1004	755	1157	2750	1234	1574
CUL3	8452	CUL3_8452_3	GTGGTAAACCAACACAGC	187	75	305	284	395	640	42	83	275	412	235	81	88	121	507	446	86	21	165	196	528	313	165	173	260	17	278	750	460	330	127	507	125	290	268	461
CUL3	8452	CUL3_8452_4	GACCTAAAATCATTAACATC	500	233	1530	1415	845	885	149	491	1062	1118	250	255	238	214	773	904	157	181	435	229	2087	1093	314	285	698	427	1960	1369	800	949	922	1100	1412	2289	847	1491
CUL3	8452	CUL3_8452_5	GCACAATGTTCTAGTAGCGG	873	568	631	476	585	629	279	511	763	1028	141	143	308	337	688	745	163	133	471	529	946	672	161	128	1428	1252	2190	1528	493	731	1374	759	1659	4058	458	363
CUL3	8452	CUL3_8452_6	GTTCCTATTTGAGGGAGCA	358	300	596	1065	859	1316	146	286	514	901	149	138	168	189	723	807	68	212	171	614	1221	548	665	395	786	883	1163	716	571	893	953	997	709	1886	1582	1044
CUL3	8452	CUL3_8452_7	GTGTTGGTTTACCACAGGCG	169	288	462	392	341	911	224	209	615	574	201	243	166	245	862	468	119	75	355	77	947	622	576	238	1085	1952	1748	1305	2655	2021	1314	522	1563	2272	781	1581
CUL3	8452	CUL3_8452_8	GTGTATGAGTTCCTATTTGA	939	783	793	1106	446	618	145	117	516	812	468	536	89	65	476	655	300	357	504	234	966	421	798	247	350	459	942	885	3234	3688	415	186	1577	2232	517	792
CUL4A	8451	CUL4A_8451_1	GGTTAATGCAGGAAAGAG	737	498	548	956	153	176	104	310	565	669	67	66	246	113	622	641	52	70	279	472	446	422	208	340	412	455	651	607	95	446	723	1144	797	898	550	520
CUL4A	8451	CUL4A_8451_2	GATGGAGGTGCTGCTCTGCA	713	693	1636	2729	1347	1200	384	685	1916	1884	540	349	372	575	1914	1680	415	264	584	706	2133	1112	1524	871	1634	1608	3722	3281	2351	2112	2046	2145	3185	4027	2459	2570
CUL4A	8451	CUL4A_8451_3	GTTGCTTGTAGAGCATTG	139	122	300	402	41	226	72	116	303	195	76	51	71	25	251	189	86	11	135	13	150	333	138	96	201	488	222	257	4	59	312	318	149	404	60	255
CUL4A	8451	CUL4A_8451_4	GAAGATTAACACGTGCTGGC	342	316	947	1335	229	412	89	250	570	1075	173	222	328	310	760	933	130	121	127	358	1199	806	897	370	347	546	950	1188	539	727	434	144	1673	2132	935	402
CUL4A	8451	CUL4A_8451_5	GCAGTAGGATTCCATCAA	568	349	1154	2068	444	279	129	312	1059	1168	538	211	215	166	1101	1229	270	294	118	624	1311	726	575	636	1157	555	1918	2578	856	1308	595	1291	1988	3098	646	1247
CUL4A	8451	CUL4A_8451_6	GCAACAGGCTCCGGTCCA	414	406	1418	2525	1018	986	495	721	2092	2248	563	530	357	503	1857	2151	345	795	428	509	1596	1099	1060	1205	1924	1690	3915	2818	1544	1867	2571	1225	3580	3136	2062	2310
CUL4A	8451	CUL4A_8451_7	GAAGCATCTTCCTGTTCT	437	378	1021	1472	1092	963	257	412	914	1154	387	246	212	341	1165	1259	296	389	206	152	1389	538	1735	797	1112	1288	1684	2036	1817	1096	779	1210	1699	3144	1956	1669
CUL4A	8451	CUL4A_8451_8	GTGTGGAGAAACAGCTATT	258	221	749	554	106	65	44	101	297	197	62	59	37	18	467	268	42	103	56	150	476	131	143	296	228	319	473	261	323	305	143	138	580	548	443	322
CUL4B	8450	CUL4B_8450_1	GTGCTGGTATTACCATCAG	49	196	449	1076	150	235	73	304	388	743	62	66	85	165	424	719	82	63	147	83	525	487	114	136	275	263	964	753	51	341	90	293	805	746	347	224
CUL4B	8450	CUL4B_8450_2	GAATCCCTGGGTTGTAAAGG	436	95	451	683	255	80	244	284	617	704	132	172	190	222	539	741	300	207	392	86	736	461	304	230	804	916	1149	927	817	236	573	619	1152	1748	601	812
CUL4B	8450	CUL4B_8450_3	GAGGCTACTACCTCTAAAGA	1255	1115	1637	2348	973	1177	807	869	1428	1447	365	483	766	577	1420	1559	336	438	1528	1356	2173	1308	792	474	2922	3039	3057	2181	1540	1757	2329	2519	1585	2902	2819	2830
CUL4B	8450	CUL4B_8450_4	GAGGTCAGATCTGCCACTGA	1847	1324	4062	4842	1798	1878	1018	1410	3212	3790	658	717	1076	1255	3593	3693	860	563	1115	1840	5528	2753	2389	1793	3623	4704	5273	5383	2730	3391	2718	2458	4630	7770	4008	4383
CUL4B	8450	CUL4B_8450_5	GAGTATATTAATCTCTTCTG	3435	3271	1227	1316	601	167	1060	1151	1570	2007	145	229	680	966	1578	1207	271	338	1433	1801	2325	1008	727	599	6363	5631	4628	4041	776	1568	3919	5386	6782	8157	1281	1738
CUL4B	8450	CUL4B_8450_6	GAAGGGGATGCCGAATCCCT	1743	1264	1653	2495	1421	1465	431	782	1775	2370	327	277	342	373	1626	1630	452	590	417	630	2396	1301	906	1008	1743	1201	3963	2448	1953	1712	601	895	4620	4033	2579	2321
CUL4B	8450	CUL4B_8450_7	GCTGTTTAACTTTCTCTTCT	128	239	644	672	349	185	183	519	348	585	78	72	234	329	387	588	66	108	88	128	556	385	316	167	1044	1284	573	341	449	389	940	1790	583	1058	774	336
CUL4B	8450	CUL4B_8450_8	GAGCAGCAGCAGCAGCTGA	596	334	764	1201	976	690	335	394	1511	1491	817	769	376	470	901	1062	550	697	530	301	1263	765	548	337	1120	1038	1622	1131	2636	1850	911	1249	1040	2075	2224	1931
CUL5	8065	CUL5_8065_1	GCCAATGTTGAAAGACTTGG	195	257	452	564	629	621	306	248	693	1022	176	219	246	226	450	1104	137	315	134	685	903	318	523	273	878	1213	968	1383	704	426	187	1102	625	731	2235	1990
CUL5	8065	CUL5_8065_2	GATGGACAAAGTTCCTAA	287	400	1202	1814	369	564	83	317	728	762	461	341	214	194	970	755	379	150	302	312	1625	601	484	314	574	420	1032	1643	955	435	1082	870	1139	954	745	609
CUL5	8065	CUL5_8065_3	GTTTGCAGCTCACTACAGAA	221	160	918	1258	519	96	128	137	782	676	332	99	146	151	661	510	409	227	313	258	1084	650	227	276	739	205	742	904	203	254	477	337	530	674	1553	864
CUL5	8065	CUL5_8065_4	GAATGCTGTGTAAATGCCC	120	172	440	414	256	340	74	56	269	269	32	81	88	62	145	258	31	158	108	76	697	232	427	102	17	276	379	202	121	69	235	116	182	513	81	317
CUL5	8065	CUL5_8065_5	GTGCATGCAGTCTGTCTTT	104	214	408	385	272	134	36	85	236	201	153	92	47	55	315	202	88	53	12	47	383	300	31	62	83	265	335	264	878	219	355	137	415	1266	47	491
CUL5	8065	CUL5_8065_6	GATAAACTTCAAATTTATA	290	160	597	679	177	156	41	178	335	419	78	83	94	117	333	411	162	125	284	369	1014	536	263	174	289	307	821	519	847	415	479	405	826	961	260	503
CUL5	8065	CUL5_8065_7	GGTAATTCAAGTTTAAATA	186	260	442	935	587	687	109	351	598	709	320	251	193	139	605	425	324	179	405	273	680	433	226	306	467	212	1038	1027	876	1002	517	557	640	1565	196	663
CUL5	8065	CUL5_8065_8	GTTGGTCAATATGATTTGG	159	260	338	648	252	36	84	37	561	262	100	25	197	197	314	289	95	57	278	318	922	453	58	178	310	506	695	491	208	155	490	334	414	1326	97	616
CUL7	9820	CUL7_9820_1	GAATGAGGGACTTCACGT	477	464	374	724	408	98	143	50	268	437	54	95	88	161	285	361	87	137	481	300	869	527	101	63	501	945	863	382	69	334	585	310	790	1193	64	405
CUL7	9820	CUL7_9820_2	GATCCGTTGGCTCATCCTG	1984	1357	3549	4022	2857	1721	735	923	2439	3460	1083	707	654	1102	2529	3188	826	737	1057	1503	3861	2332	1060	1251	3344	3370	5162	3847	2475	2807	2700	4192	4576	8504	2229	1881
CUL7	9820	CUL7_9820_3	GGAGTATTCAAGGACCCAA	127	345	803	1183	312	405	140	327	725	1185	232	186	160	360	803	773	276	68	131	452	1054	677	488	367	1058	540	927	1425	173	537	1231	895	1860	2163	1254	787
CUL7	9820	CUL7_9820_4	GATCTGGAGAACCTCCTGA	442	184	647	668	154	359	91	53	663	609	154	98	165	317	575	488	223	201	70	224	663	357	185	208	279	373	669	668	647	400	209	493	676	892	385	527
CUL7	9820	CUL7_9820_5	GGCAGCCTCGTCATCAGGG	298	305	330	449	179	111	38	116	506	441	164	90	78	77	348	207	119	277	241	131	732	314	217	235	320	394	472	662	661	656	422	660	818	778	405	516
CUL7	9820	CUL7_9820_6	GAGGCTGGAAGATGGAACCG	664	445	673	1116	537	599	219	342	1124	959	426	542	410	388	893	1212	376	355	356	718	1070	586	357	276	1003	1261	1672	1894	2126	2096	1156	962	805	2126	2223	2049
CUL7	9820	CUL7_9820_7	GCAGCTGGTGGACTTCCCCG	118	83	67	139	3	7	28	152	172	438	293	125	58	79	158	267	216	134	62	168	144	76	15	118	103	8	29	90	350	168	69	27	136	131	60	298
CUL7	9820	CUL7_9820_8	GATTCGCTGGAGTGCAGGC	741	638	1830	1752	657	1086	404	358	1641	1294	503	285	332	487	1340	1326	276	356	385	974	2953	1170	616	647	805	1173	2387	2772	1501	1634	1648	2037	3187	4679	703	1049
CUL9	23113	CUL9_23113_1	GCTTTCCTCGAGATCCAGG	650	611	1373	1464	444	519	160	434	1207	1210	464	312	332	315	1166	1263	280	284	231	634	1119	978	1084	436	742	566	1960	2152	2219	1219	399	574	1489	3594	1182	1489
CUL9	23113	CUL9_23113_2	GCTATTCAGCTGATCCAGGA	646	461	824	1162	684	523	109	212	793	721	415	365	185	258	697	750	269	269	296	542	1326	535	626	238	670	811	1291	620	5102	4127	608	1548	838	1685	1471	2751
CUL9	23113	CUL9_23113_3	GCATTTTGCCTGCACTCCGG	793	407	838	1473	293	636	128	196	605	774	138	233	160	137	917	587	339	213	450	424	658	698	658	464	364	466	922	1401	606	881	722	486	1532	2017	462	1158
CUL9	23113	CUL9_23113_4	GTGGATGGTGTGAAGCACAG	143	106	1081	937	146	721	169	417	597	540	593	626	171	412	453	546	602	486	153	376	680	297	546	426	889	449	1018	540	6685	5397	997	1205	519	582	5987	5739
CUL9	23113	CUL9_23113_5	GCGGGAACTGGAGTTCAGCA	533	305	937	1131	819	475	323	342	593	811	279	252	355	289	669	699	120	203	482	416	1135	781	482	417	733	703	1417	1604	217	830	611	827	1312	1154	372	727
CUL9	23113	CUL9_23113_6	GTGAAGTAGACGAGCTGCT	275	159	417	454	153	309	99	95	339	397	138	123	126	137	274	367	134	61	124	145	750	473	215	272	245	197	467	647	332	348	403	60	782	1113	257	423
CUL9	23113	CUL9_23113_7	GAGCTGCTGACCAACCAGG	1048	838	1979	2634	1503	504	481	767	2479	2539	1061	805	570	757	1944	2056	934	1014	510	1332	2244	1316	1225	430	1862	1346	3804	3441	6914	5023	2497	2956	3353	5317	2791	3469
CUL9	23113	CUL9_23113_8	GAAGCTAGTGAAGATGCTGG	346	408	660	799	620	354	158	323	874	858	295	208	239	438	723	1005	232	282	383	503	999	608	445	417	803	407	1111	1699	1232	1610	764	1103	1884	2056	1739	1516
DCAF1	9730	DCAF1_9730_1	GGATGTCGATCATCAAAT	241	154	314	608	204	284	101	177	341	442	96	24	142	206	252	506	37	137	526	178	737	433	101	149	753	147	563	558	401	120	294	706	1270	1153	823	403
DCAF1	9730	DCAF1_9730_2	GAACTCAACAACCAAACCTG	1434	736	2199	1982	1285	946	654	1001	2180	2814	512	550	760	927	2570	2645	555	494	1407	3017	3591	1505	717	570	3086	2782	4097	3830	1302	1897	1937	2795	4327	4215	2656	3657
DCAF1	9730	DCAF1_9730_3	GAAACTGAAGAGTATCGTAA	217	242	537	806	467	290	173	274	643	892	340	217	151	204	716	882	104	192	317	617	920	468	479	195	465	520	1425	628	985	590	1236	1075	1104	1751	1151	821
DCAF1	9730	DCAF1_9730_4	GTGCAGAGCGGACATCCCAG	176	308	676	1118	611	263	142	471	668	760	49	107	276	255	692	938	154	146	298	792	1054	716	165	71	756	855	846	853	1228	464	1460	1130	1273	795	1118	574
DCAF1	9730	DCAF1_9730_5	GTGGTGAACTATACCCTG	109	251	461	508	398	267	127	117	504	545	52	169	46	131	587	586	244	64	311	229	569	325	108	52	207	373	872	723	700	359	283	479	926	830	630	521
DCAF1	9730	DCAF1_9730_6	GCTTTGGCTGTAGGCACCA	370	291	736	937	371	346	143	182	801	1052	275	205	163	211	887	1135	285	318	222	482	1368	900	522	219	577	337	1418	907	976	810	489	722	1436	1297	1353	608
DCAF1	9730	DCAF1_9730_7	GCCCTGGCATGATGTCTAAT	197	385	798	1087	691	182	178	348	989	1155	90	167	315	241	905	734	137	210	432	903	1331	593	208	256	1094	589	1752	1439	942	572	500	1337	1445	1238	624	513
DCAF1	9730	DCAF1_9730_8	GCTGATCCAGAGTGTATGC	131	106	76	289	136	236	31	30	268	263	76	70	24	47	301	181	42	45	27	360	287	236	54	31	199	141	540	213	198	160	118	111	210	570	365	468
DCAF10	79269	DCAF10_79269_1	GCGGCCCGGGCCAGACTGCA	1463	1734	2565	3890	1626	1450	690	1347	2688	3883	924	780	826	1056	3062	3251	722	932	1193	1471	3486	1879	1289	863	2722	3072	4786	4518	3724	3821	3736	2927	5153	9154	1935	3018
DCAF10	79269	DCAF10_79269_2	GGCTCTTGGCCCTGCAGTC	466	351	1460	1171	676	618	194	444	1350	1475	332	310	516	455	1392	1147	234	250	968	717	1594	1049	497	308	2485	1949	2525	2759	1478	1538	2384	2170	2177	4707	783	1813
DCAF10	79269	DCAF10_79269_3	GAGGTACACCGAGTCCGCG	2438	1830	5309	7088	3712	3032	1446	1850	5553	6087	1333	1073	1368	1188	4822	4982	1336	1333	2085	2053	7875	4232	3074	1982	4651	6245	9355	9131	3193	3831	4574	6912	10142	13637	4252	4348
DCAF10	79269	DCAF10_79269_4	GAGGAGCCGACGCCCCACGA	1849	1269	4065	5307	2470	2800	1165	1580	3804	4680	802	898	1102	1236	4396	4941	855	762	916	1887	5544	3009	1943	1201	4124	5031	6887	5629	3268	3502	5842	6215	6427	10520	3691	2905
DCAF10	79269	DCAF10_79269_5	GGCGCTAGGCTGTTCGGG	960	898	1446	1906	667	825	357	736	1833	2033	320	231	353	547	1780	1710	146	159	638	975	2001	1274	556	530	1762	2472	3060	3323	931	1549	2486	2029	3068	5132	678	822
DCAF10	79269	DCAF10_79269_6	GAGTACTCGAGGTTGAAGA	494	646	1294	1771	851	775	182	326	1179	1507	235	294	436	293	1150	1128	186	292	380	610	1901	1274	819	370	1138	1283	2274	1524	494	944	2023	1793	1864	2145	527	369
DCAF10	79269	DCAF10_79269_7	GGGCGGCGAGGGCTTCGGG	196	118	336	467	530	423	150	170	473	610	202	184	84	200	465	828	132	229	208	152	909	282	467	132	353	257	625	474	337	361	95	616	1067	995	745	373
DCAF10	79269	DCAF10_79269_8	GCTGCTGCCTGCCCCTCGT	656	975	1481	1747	957	832	316	511	1233	1936	591	466	361	464	1347	1586	348	431	428	921	2251	1250	429	672	903	1082	2954	2041	914	1633	959	1190	2532	3455	2724	1528
DCAF11	80344	DCAF11_80344_1	GGTCCGGAGACCCCTCCGA	874	600	1881	2720	1029	909	783	547	1957	2359	882	817	313	675	1635	2099	1089	1225	679	900	2759	1256	774	765	2280	1466	4135	4154	2961	3566	338	387	1619	1363	11956	15333
DCAF11	80344	DCAF11_80344_2	GAGGGCTTGCCCCGAAGAG	958	813	1177	1732	409	452	436	340	1328	1430	410	263	292	243	884	940	156	208	393	588	1285	724	454	156	1138	662	2375	1805	542	1037	195	385	845	949	2075	4960
DCAF11	80344	DCAF11_80344_3	GAGGAGATAGGCCAGTACCT	504	424	416	992	651	396	321	415	848	903	458	164	299	220	879	940	297	300	582	652	997	483	514	231	388	720	1038	1508	920	505	78	137	323	461	5821	5290
DCAF11	80344	DCAF11_80344_4	GCAGGCCAGCCCCTCTTCG	866	239	1890	1678	629	894	185	283	1548	1725	242	363	308	514	1400	1259	235	289	761	576	1763	1016	738	346	723	795	2087	1739	1443	502	5	32	926	838	4193	5370
DCAF11	80344	DCAF11_80344_5	GAGGAAGTGGTTCCCATCAG	327	441	1181	1677	1047	609	339	501	1302	1428	428	460	434	354	1497	2147	410	557	251	448	1932	1142	824	505	1213	971	2390	2213	991	1865	128	233	809	641	8952	8984
DCAF11	80344	DCAF11_80344_6	GACGCAGGCCAGCCCCTCTT	932	688	1815	2477	1057	1484	535	652	1862	1788	416	634	666	660	2097	1737	553	559	1110	752	2298	1306	759	608	1530	1277	2008	2443	1382	2533	600	314	756	1222	5212	8761
DCAF11	80344	DCAF11_80344_7	GTGGCCTTCACCCCTGAT	1285	811	927	1189	342	365	74	182	442	643	548	611	207	105	568	600	356	309	299	329	690	690	319	291	345	161	967	586	4511	4615	5	8	417	377	2215	4192
DCAF11	80344	DCAF11_80344_8	GCTTGGGATGGTCGTCTTG	215	122	443	712	245	499	138	269	387	731	66	90	243	114	476	501	62	132	203	329	522	428	100	222	486	281	819	814	600	433	435	298	428	515	1506	2028
DCAF12	25853	DCAF12_25853_1	GGTTCTATGGGACTCTGGG	421	298	1139	1382	284	393	77	586	647	1039	195	108	117	322	625	644	192	141	353	546	1106	708	264	240	349	312	1106	1544	402	457	397	648	1584	2961	796	864
DCAF12	25853	DCAF12_25853_2	GTTCTTCAAGTAGTATACTA	138	98	241	405	204	276	52	175	227	377	106	80	71	45	437	423	15	36	220	178	684	204	66	93	372	237	656	507	243	101	124	117	257	1043	19	284
DCAF12	25853	DCAF12_25853_3	GAAAGACCGGGAGCCTGG	1015	591	1019	1712	974	1270	359	638	1886	1652	797	239	528	728	1061	1331	248	403	691	883	1948	1295	573	462	997	1277	1848	2252	2009	653	1672	934	2428	3044	1126	1336
DCAF12	25853	DCAF12_25853_4	GCAACTTCCCAGTCTCCTGA	170	368	1073	1616	683	725	269	436	883	1259	329	211	258	299	925	913	365	246	484	451	1157	672	275	504	541	859	1392	1247	1355	1118	1272	267	1823	2662	335	1171
DCAF12	25853	DCAF12_25853_5	GCATGGATCAGCGACACTA	152	331	520	782	483	608	255	247	756	938	107	66	250	172	636	452	130	176	243	443	960	558	233	146	1167	924	1510	756	398	343	1862	1216	900	1096	1719	861
DCAF12	25853	DCAF12_25853_6	GCTACTCTCGAGTGTTGCA	626	586	1603	1640	645	1038	322	317	1353	1544	275	370	263	288	1215	1795	367	280	316	555	2130	720	435	489	1066	648	2067	1840	813	523	1257	835	2614	3344	659	804
DCAF12	25853	DCAF12_25853_7	GCGTAGGTAGTCGATAGA	287	445	1089	1340	558	465	178	257	856	1131	345	135	214	255	759	1488	222	253	214	334	1251	773	607	388	631	531	1864	1171	554	754	1226	323	2047	2213	966	1065
DCAF12	25853	DCAF12_25853_8	GATGCAAACACTTTATTAA	299	357	833	1284	689	506	197	409	1128	1321	196	272	201	428	813	1218	225	316	329	649	1842	685	569	463	1219	1172	1923	1680	947	780	1346	490	2544	3130	326	1138
DCAF13	25879	DCAF13_25879_1	GAATTTGGAATCTAACTCAG	463	551	754	713	354	205	195	220	647	710	419	338	207	99	514	503	193	195	164	583	901	542	227	74	213	367	1024	906	415	1083	578	243	642	1016	757	744
DCAF13	25879	DCAF13_25879_2	GCTGGATGGTCACCGTGA	568	449	563	738	474	291	272	173	825	971	202	161	332	273	589	752	187	179	176	503	779	433	271	127	1496	452	708	699	362	969	615	480	590	1351	323	551
DCAF13	25879	DCAF13_25879_3	GTACAATACAAGCACATGA	418	128	156	404	178	154	48	60	241	197	159	232	37	78	256	161	90	89	226	161	327	218	118	125	198	65	223	87	833	199	303	98	165	748	56	333
DCAF13	25879	DCAF13_25879_4	GCAAATACTCGTTCCAGTT	210	169	387	631	61	385	81	112	293	355	112	51	82	103	255	190	109	144	183	157	418	261	197	21	282	349	744	327	608	159	32	165	312	608	34	364
DCAF13	25879	DCAF13_25879_5	GACATAATTGTCCGGATTC	133	201	762	954	341	327	149	225	640	559	129	217	97	182	347	497	123	161	174	422	636	409	116	178	615	287	515	295	506	572	263	283	334	1268	321	247
DCAF13	25879	DCAF13_25879_6	GGCATAAGAGTCCTCTCGT	153	270	465	1093	318	475	154	234	769	883	213	65	120	65	749	474	118	238	324	56	742	384	309	243	727	460	1247	1065	426	153	760	796	1349	2108	218	595
DCAF13	25879	DCAF13_25879_7	GAAAAGCGGAAGTCGCCTGT	912	814	1684	2033	1316	756	375	775	1748	1323	302	331	303	763	1743	1479	399	282	756	814	1242	1098	679	302	1684	877	1934	2128	994	1427	1141	2504	2310	2183	734	960
DCAF13	25879	DCAF13_25879_8	GCTCTTATATATTCTCGT	169	90	197	384	120	12	13	31	147	198	42	27	18	44	134	233	28	25	12	87	269	132	319	90	73	299	222	178	96	239	53	77	775	869	418	152
DCAF15	90379	DCAF15_90379_1	GTGTCCCTCAAGAACATTG	215	176	933	976	257	319	102	276	599	588	427	201	119	106	600	504	303	388	118	875	693	688	197	351	348	915	1183	1153	1031	760	128	458	1140	1465	322	1007
DCAF15	90379	DCAF15_90379_2	GCTGCACACCAAGTACCAGG	408	367	947	1081	448	694	161	298	790	1064	303	174	206	133	748	923	345	166	282	485	1114	900	673	296	523	609	1494	1191	821	514	617	1193	1542	3723	607	1290
DCAF15	90379	DCAF15_90379_3	GCTGACGTAGATGTCACGG	566	338	936	752	771	618	150	403	772	883	283	232	238	366	741	754	298	282	444	724	1326	1099	355	427	786	434	1219	1024	708	843	815	267	1293	1436	682	743
DCAF15	90379	DCAF15_90379_4	GACATCTACGTCAGCACCG	382	532	1249	1112	513	405	282	427	1065	1046	173	258	230	312	830	1195	253	314	336	1055	1669	899	315	235	1264	968	1601	1257	876	349	478	842	1689	2556	1034	823
DCAF15	90379	DCAF15_90379_5	GCCCGCCTTCCAGCTCAAGA	1172	815	1303	1970	1138	751	359	1037	1331	2106	607	476	461	534	1726	1855	457	571	443	724	2248	1116	851	465	2212	1749	3287	2433	863	1127	2266	2201	3773	4071	482	886
DCAF15	90379	DCAF15_90379_6	GGTGTAGGAGAGGACGTAG	239	207	389	765	182	66	138	76	461	653	361	96	166	100	547	438	133	184	92	427	485	438	569	332	242	509	662	944	770	780	139	276	962	1302	167	357
DCAF15	90379	DCAF15_90379_7	GAAGATCAGTCACCACGA	1259	861	1398	2349	1136	882	346	637	1844	1836	574	414	472	459	1190	1786	432	654	388	1070	2666	1428	1162	414	1658	1421	2631	2481	965	1439	1328	2198	2364	4014	1370	1047
DCAF15	90379	DCAF15_90379_8	GCAGCATGAAGCCATGCCGT	610	512	931	1173	581	405	243	404	1189	1135	562	301	234	290	934	1090	172	424	581	587	1169	630	328	349	532	416	1780	1385	1956	1149	1492	951	1773	2016	1093	643
DCAF16	54876	DCAF16_54876_1	GCCAGGCAAGACTCTCAAG	1311	705	1837	2477	1149	728	462	660	2024	2073	422	479	45	21	128	57	5043	4594	53	130	113	95	6174	5217	135	42	275	186	28935	31261	3649	2377	3843	6656	607	1428
DCAF16	54876	DCAF16_54876_2	GTTGTATCATGCTAAACTGT	138	216	373	627	197	478	64	101	241	197	72	113	18	12	72	25	446	571	129	20	302	52	1054	1754	138	20	150	244	4107	4912	765	561	328	1006	245	266
DCAF16	54876	DCAF16_54876_3	GGGACACAATGGGAACAAT	260	272	1152	1510	1119	539	221	342	988	732	160	179	10	50	58	43	2352	2185	100	64	128	134	3985	3478	39	18	166	142	19526	20440	1179	1227	2466	2280	1160	1393
DCAF16	54876	DCAF16_54876_4	GCCTCTTGAGAGTCTTGCC	185	87	179	451	102	191	21	17	310	157	197	67	41	0	20	70	449	615	8	109	23	36	848	772	153	29	156	71	4542	4562	587	265	313	892	614	205
DCAF16	54876	DCAF16_54876_5	GTTCCAGTTTGGGGACACAA	283	224	902	938	434	413	143	85	544	373	150	247	1	7	211	33	1509	1664	18	4	113	108	2197	1654	147	18	59	29	6797	7866	247	377	961	896	1205	823
DCAF16	54876	DCAF16_54876_6	GTTGTGGAATATTTTAAA	504	487	447	1329	704	654	146	245	956	1020	344	318	117	62	365	710	1390	1522	247	181	524	164	2094	1573	261	278	632	655	9509	9920	420	349	1163	1466	776	1099
DCAF16	54876	DCAF16_54876_7	GTTTAGCATGATACAACC	106	3	341	353	62	23	71	146	61	162	3	25	9	11	24	83	320	250	1	18	22	12	426	1001	248	101	23	19	2680	2880	132	120	689	400	209	54
DCAF16	54876	DCAF16_54876_8	GGGGACACAATGGGAACAA	667	297	967	1001	364	572	63	154	909	934	107	146	13	11	30	94	1618	1483	10	30	20	24	1794	2121	92	7	84	163	8311	9150	466	261	969	1447	528	524
DCAF17	80067	DCAF17_80067_1	GTAGAACTCGGAACACTGCA	779	393	975	1237	487	682	363	462	781	1524	133	57	287	533	866	1382	90	158	515	542	1349	848	283	351	986	858	1834	1658	268	495	1708	2060	1884	2957	812	694
DCAF17	80067	DCAF17_80067_2	GTTAAGTCAGCTCAGAACAG	254	321	486	964	896	426	158	219	594	836	143	155	236	203	392	588	157	106	240	287	854	591	323	200	694	695	703	690	444	229	743	450	723	680	234	128
DCAF17	80067	DCAF17_80067_3	GCACTGACTGCTCATAAT	249	465	990	1575	634	647	82	329	722	1009	368	390	145	203	661	743	212	255	288	688	1714	882	397	812	781	505	2071	1778	604	585	397	1037	1619	2418	820	780
DCAF17	80067	DCAF17_80067_4	GCAACAGAAACTTGACTTA	980	898	1264	1088	617	741	226	529	1198	1111	319	380	384	318	636	1283	270	387	370	632	1895	741	515	371	1414	1793	1993	1221	847	1348	2061	4161	1943	2565	1502	797
DCAF17	80067	DCAF17_80067_5	GCCCGCAGGATGCCCAGGT	199	201	567	688	409	428	183	425	578	563	166	226	160	220	689	592	128	192	221	606	893	481	297	204	778	1018	929	1127	415	951	520	730	699	873	171	944
DCAF17	80067	DCAF17_80067_6	GAATATATTTTGACAATTAT	128	162	768	1285	810	642	209	313	1035	1095	322	248	155	153	858	1092	287	195	223	196	1002	724	306	431	396	518	1116	1360	1231	1378	923	499	1234	2041	428	1161
DCAF17	80067	DCAF17_80067_7	GTCTGGACAACTCATTCC	97	2	90	187	41	19	44	131	174	256	8	48	26	41	94	129	41	0	67	43	113	96	1	57	109	33	243	166	23	30	256	15	160	321	11	275
DCAF17	80067	DCAF17_80067_8	GCAGTCAGTGCTATGAGTG	659	543	1377	1599	628	501	531	416	1668	1756	598	357	325	396	1248	1543	447	700	375	514	1973	881	710	607	1195	765	2160	1716	1252	945	1686	1895	1734	2696	1816	2634
DCAF4	26094	DCAF4_26094_1	GATGGAGAGCAAGAGACTG	667	653	1492	1806	825	1028	488	549	1658	1864	385	481	332	486	1304	1516	394	431	271	568	2223	1573	559	337	954	1048	2406	1759	1619	1805	1107	1146	1861	2350	2260	1843
DCAF4	26094	DCAF4_26094_2	GGAGACTCGTCATCACCG	81	89	297	416	183	264	74	67	422	421	87	191	74	95	383	469	87	67	187	138	358	277	21	102	130	53	769	564	259	271	187	115	819	1861	235	167
DCAF4	26094	DCAF4_26094_3	GACGTTGAGAAAACCCAGC	771	657	879	983	456	247	233	312	1037	1115	254	289	240	228	825	966	164	297	293	963	1440	596	373	432	968	677	1511	1085	1977	1893	616	1245	1237	1118	1366	1311
DCAF4	26094	DCAF4_26094_4	GAGTCTCTGCGAGTCCCATG	1685	1429	4092	5764	1735	2092	1388	1646	3531	4009	913	647	1267	1249	3086	4147	624	666	2451	1929	5389	3368	1000	1307	3829	4022	6333	6408	1463	1648	3656	4366	5789	10096	1809	1915
DCAF4	26094	DCAF4_26094_5	GGTTGATGATACCATACT	291	256	753	775	361	465	145	483	419	664	221	249	136	108	433	403	176	254	286	344	1125	515	284	250	796	501	1113	922	407	777	398	785	961	1040	945	1910
DCAF4	26094	DCAF4_26094_6	GTGAAGAGCCGGTCACTGT	220	231	1137	948	430	517	43	236	670	1186	307	249	223	347	837	814	100	247	224	370	1689	537	324	228	785	639	1628	1593	578	983	564	1063	2191	2973	1514	530
DCAF4	26094	DCAF4_26094_7	GTGAGCGGGCTGTGCTGCC	432	317	437	538	136	253	111	238	381	517	189	145	105	95	501	442	50	129	181	231	431	177	288	493	685	622	484	679	162	435	396	263	523	1278	175	410
DCAF4	26094	DCAF4_26094_8	GACCGATTTAACCTCATAC	137	120	233	631	175	172	35	51	276	361	3	14	171	97	188	197	41	110	144	42	256	311	46	327	535	155	351	532	66	120	325	168	241	614	133	236
DCAF5	8816	DCAF5_8816_1	GTGCCATAGCAGAACCCGG	786	629	961	1285	832	305	384	326	798	1145	621	554	277	405	877	857	308	363	994	465	1623	544	422	732	616	678	1599	1184	4707	3633	1033	965	2253	3440	623	1667
DCAF5	8816	DCAF5_8816_2	GCCACAGCCAATTCAAAGGA	2145	1938	3619	5579	2578	2363	746	1260	2827	3507	1170	1125	855	722	3029	2662	1040	1457	1315	1970	4731	2407	1833	1454	4163	3996	7186	5853	3549	4363	4233	3906	5879	7845	4854	7347
DCAF5	8816	DCAF5_8816_3	GTGTCATGTTTAACCCTG	175	348	401	694	276	226	31	173	550	541	208	146	43	65	328	335	128	208	247	182	502	328	97	60	156	209	489	770	241	523	615	56	584	702	500	522
DCAF5	8816	DCAF5_8816_4	GTCAAGCCCATACAGCTGAA	480	427	1393	2418	598	898	326	705	1312	1315	636	325	323	436	1461	1306	332	307	602	403	2158	694	544	570	1962	1798	3154	2554	749	1884	1666	2815	3164	4559	1553	1866
DCAF5	8816	DCAF5_8816_5	GGATGTCATAGAGCACAG	165	128	685	790	199	182	153	129	651	798	91	69	160	183	462	654	44	90	107	257	732	269	224	277	906	160	773	640	501	184	458	625	953	1754	64	164
DCAF5	8816	DCAF5_8816_6	GATGTACTGGAGACCTCGA	1589	1242	1992	3059	1025	1176	473	918	1685	1937	1044	901	420	638	1979	1702	771	783	1139	1576	2389	1340	710	949	2081	1288	3728	3261	1876	3260	1392	1578	4039	6313	2089	3087
DCAF5	8816	DCAF5_8816_7	GCTCATGAAGATGCAGTATA	550	360	1210	1168	911	662	138	179	800	1037	258	272	175	290	1052	1352	237	293	291	460	1582	810	300	564	1071	1186	2183	2336	832	1711	2311	540	2231	3278	648	1170
DCAF5	8816	DCAF5_8816_8	GTTGGCCACAGCCAATTCAA	609	428	1328	2765	1374	1161	378	427	2324	2525	499	380	466	606	1447	2130	332	253	848	839	2898	1389	1176	682	1526	1130	2789	2442	540	1223	1199	1031	3138	6069	1150	1185
DCAF6	55827	DCAF6_55827_1	GTGAAGATGGAACTGTTAGG	106	315	544	865	487	443	150	298	460	623	91	205	272	138	603	629	67	122	530	164	1188	378	338	386	795	566	574	497	543	242	456	482	433	586	976	326
DCAF6	55827	DCAF6_55827_2	GCAACCCTTAATGTGCATGA	490	326	1049	1841	347	716	324	318	1145	1036	463	321	279	410	807	1092	346	193	542	624	1362	725	395	417	1256	776	1589	1189	830	455	842	1416	1543	2892	663	852
DCAF6	55827	DCAF6_55827_3	GACGGGTCCTCCAGCCCGA	2401	1319	2014	2286	1648	1295	526	1522	2445	2657	828	786	847	1009	2401	2521	563	549	1660	1904	3025	1788	1164	614	2864	2711	4320	3319	1841	2031	2571	4621	3601	5597	1466	2364
DCAF6	55827	DCAF6_55827_4	GGCTGCGGAGTCGCTACCT	402	99	472	758	455	163	83	225	735	598	166	170	134	201	511	804	66	135	521	99	393	409	190	110	290	147	592	500	308	353	362	796	418	1939	107	596
DCAF6	55827	DCAF6_55827_5	GCCAATTTACGTGTCATTA	717	457	1053	1543	622	353	454	464	1243	1607	399	243	355	170	1238	1535	161	280	266	521	1674	844	546	563	673	694	1748	1143	1123	925	1335	1464	1396	2572	753	1059
DCAF6	55827	DCAF6_55827_6	GCTTCAAGTTTTAATCTT	66	148	425	827	360	269	70	325	423	799	167	184	218	300	499	329	129	93	323	279	639	420	73	15	327	1396	988	450	51	238	635	1123	380	899	481	411
DCAF6	55827	DCAF6_55827_7	GTGGTGAAGATGGAACTGTT	470	605	1223	2050	610	140	334	506	763	1379	239	224	235	145	1013	927	285	242	453	1249	2002	882	274	696	709	616	1470	989	445	899	756	1578	1849	2424	227	392
DCAF6	55827	DCAF6_55827_8	GCTCAGTACGAATATATGAT	1573	1052	384	743	410	341	298	209	603	793	333	173	249	417	625	661	202	108	826	776	1234	405	434	237	2509	1688	1406	1642	811	789	2790	2112	1423	1594	866	1514
DCAF7	10238	DCAF7_10238_1	GGGATCCACATGAGCTTTG	522	271	644	1216	453	485	173	606	1163	1051	451	166	245	251	1216	981	179	180	401	197	867	657	359	392	1092	934	1957	1591	762	876	1286	1576	1367	2698	636	1345
DCAF7	10238	DCAF7_10238_2	GTGGATCCCTGACACAAA	477	605	1356	2090	745	905	428	547	1053	1661	468	402	357	393	1414	1434	287	290	349	672	1926	1189	639	243	1483	1853	2773	2087	1651	1621	1655	1213	2772	4749	2303	3064
DCAF7	10238	DCAF7_10238_3	GTGGAGGAGTACAACAACA	371	346	923	1236	593	300	256	507	865	1018	226	121	323	345	860	916	150	130	354	397	1018	579	500	500	1478	880	1732	1300	678	601	1068	1036	1304	1666	397	1112
DCAF7	10238	DCAF7_10238_4	GCGATGAACTGGAGTGTG	1701	890	2083	3019	1474	628	544	829	1679	2118	428	385	711	811	2250	2545	289	294	1199	843	2855	1492	660	466	2431	2255	3848	2879	1518	2160	1034	1228	4156	4334	1358	2562
DCAF7	10238	DCAF7_10238_5	GACCTCCTTTGACTGGAATG	753	848	2055	3466	1702	1357	726	631	1972	2066	455	591	504	792	2091	2497	364	563	658	1189	3027	1516	683	448	1357	1442	3611	2716	2553	1498	1751	2550	2945	4413	2980	2953
DCAF7	10238	DCAF7_10238_6	GATACGACATGCACCATCTG	2222	2215	3849	4947	3484	3129	960	1443	4932	5727	1183	1390	991	1178	4488	4516	1381	1130	1557	1845	6170	3279	1955	1805	4431	2754	10986	8704	6918	7297	3754	5900	10504	16032	6386	7491
DCAF7	10238	DCAF7_10238_7	GTCCTGCTTGTTCCAGCAG	141	148	532	191	95	135	58	49	203	195	83	32	66	22	362	349	63	66	148	55	521	321	41	24	239	198	137	437	253	25	64	162	462	419	157	324
DCAF7	10238	DCAF7_10238_8	GCGGTGACTATCTCCGTGTG	736	620	1087	1131	750	414	493	384	1106	1267	177	243	298	383	1100	1071	332	162	406	653	1520	804	422	208	1530	1084	2315	2498	1081	1222	1020	1707	2358	4941	1029	792
DCAF8	50717	DCAF8_50717_1	GAGTCCATGACCGCTCAG	671	986	2852	3455	1506	1194	371	701	2701	3166	496	495	615	985	2884	2621	390	458	861	1096	2743	2003	792	705	1546	1390	3014	2465	871	875	2134	1993	2251	5556	1417	3082
DCAF8	50717	DCAF8_50717_2	GCCTGTCTAGCAGTCCAG	489	362	493	419	205	144	191	93	310	586	243	82	134	113	345	464	77	97	103	580	694	373	188	82	202	300	856	884	684	620	288	634	1183	898	846	634
DCAF8	50717	DCAF8_50717_3	GATGTCTGGAGCTGAAGAG	1483	1218	1500	2807	1096	1459	612	609	1723	1767	1253	1119	457	700	1977	1446	913	768	530	831	2362	1253	459	695	1297	1593	3992	2661	6689	7486	1919	2408	3313	4522	814	2670
DCAF8	50717	DCAF8_50717_4	GAGTAGAATCACCACTGTT	707	250	1168	1236	602	463	229	215	653	903	132	128	200	203	892	1173	329	183	318	532	1261	839	546	309	577	683	1666	1100	1285	566	601	1663	1443	2422	346	660
DCAF8	50717	DCAF8_50717_5	GCGCCGTGTACAGCGCAAGC	301	291	304	571	152	197	102	156	336	563	49	39	112	108	549	400	27	68	158	253	742	232	74	207	493	247	800	699	131	96	662	330	890	774	416	595
DCAF8	50717	DCAF8_50717_6	GAGGACACCCAGTCCTCTA	162	174	343	593	284	158	292	375	516	460	131	132	256	254	301	466	169	248	116	653	939	285	192	160	375	216	551	411	332	235	210	591	777	912	415	635
DCAF8	50717	DCAF8_50717_7	GGTATTGACACAACCAGTA	253	123	465	705	459	260	136	304	265	427	298	137	119	135	422	446	293	526	153	558	692	596	159	236	268	466	553	841	333	493	408	400	942	653	732	869
DCAF8	50717	DCAF8_50717_8	GTGGCAGCGATGACCTGA	573	489	1099	1323	468	676	484	542	1317	1352	379	433	387	415	1403	1463	298	401	623	785	1648	1201	698	430	478	600	2037	2065	825	989	1604	704	2089	2312	646	892
DCUN1D1	54165	DCUN1D1_54165_1	GAGAGTGTAAAAGGATCAT	692	401	613	968	234	262	236	308	615	587	249	69	258	185	738	734	132	135	268	390	664	500	234	94	374	755	1149	1007	350	155	773	564	599	1377	287	595
DCUN1D1	54165	DCUN1D1_54165_2	GCCATCCATGAACTCCTGTT	557	511	1132	2047	857	603	335	269	1530	1331	436	300	352	312	1006	1466	423	392	238	481	1953	1062	330	594	701	828	2029	1399	1629	1017	1584	514	1874	2977	1473	1242
DCUN1D1	54165	DCUN1D1_54165_3	GTGTAAAAGGATCATTGGAC	96	45	439	590	42	70	20	219	282	340	66	38	42	65	245	315	71	110	6	302	288	96	236	125	213	141	598	578	811	98	100	549	821	1054	656	248
DCUN1D1	54165	DCUN1D1_54165_4	GTTGTCTTTCTCAAAATGAC	231	198	114	258	240	60	20	39	143	174	62	177	53	87	148	242	128	144	28	42	227	165	105	209	286	121	232	734	513	175	118	294	212	475	84	725
DCUN1D1	54165	DCUN1D1_54165_5	GCTGGCTGGATCGAGTGCC	263	184	859	827	452	402	173	201	935	839	114	316	245	308	695	1165	115	129	120	229	931	324	587	387	804	774	1624	1463	2545	1001	744	858	1971	3427	685	1232
DCUN1D1	54165	DCUN1D1_54165_6	GAAGATTCCAAGTGTCTTT	196	221	800	1379	701	340	273	373	679	837	256	160	179	232	774	1004	97	245	281	540	1047	529	273	245	703	687	1151	1005	708	320	1078	418	1214	1704	147	1062
DCUN1D1	54165	DCUN1D1_54165_7	GCACGCCCTCAAATTGCT	1172	1395	775	979	360	337	348	479	970	1152	356	418	436	408	1084	739	273	271	535	575	1058	710	568	469	2258	1773	1618	1857	1407	1453	1804	2898	2417	4443	549	1085
DCUN1D1	54165	DCUN1D1_54165_8	GAAAGAACCAGGACGATTTA	688	476	1885	2615	1020	837	392	704	2073	1764	552	450	542	587	2142	1931	482	406	775	1188	2560	1057	1120	831	2308	1962	3384	2678	1549	1661	1954	3178	4225	4740	2489	1950
DCUN1D2	55208	DCUN1D2_55208_1	GCAGAAAGGAATTTCTAGA	179	202	402	970	539	453	125	55	596	725	198	151	95	300	618	763	136	188	231	94	671	415	287	402	574	351	1049	1009	739	1242	199	269	1310	1529	1064	1608
DCUN1D2	55208	DCUN1D2_55208_2	GAGTCCATGCGGAACGCTG	1723	1315	1175	1697	946	731	243	526	957	1674	524	317	351	358	1512	1575	235	390	1002	756	2097	1196	626	322	1620	580	2666	2080	1210	770	1244	1322	2508	2919	1426	1001
DCUN1D2	55208	DCUN1D2_55208_3	GCTGTGGACAAGAAGAAGC	117	161	122	185	20	292	17	33	125	186	94	73	48	57	83	147	44	37	102	124	284	47	69	25	242	147	317	172	76	72	236	651	94	486	114	88
DCUN1D2	55208	DCUN1D2_55208_4	GCTCCACAGGGAGTCCATG	653	551	2036	2939	2217	801	369	767	1820	2388	827	733	584	521	2229	2301	450	789	758	1365	2248	1131	694	955	1553	2110	2958	3411	4167	3720	1827	1859	3745	5195	2617	3401
DCUN1D2	55208	DCUN1D2_55208_5	GAAGCTGGAGCGGCTGTA	2667	2065	3363	5064	1530	2254	995	1584	2908	3548	1193	1002	1156	1563	3271	4956	989	897	1445	1846	3777	2423	1697	1487	3419	3398	6225	6500	4282	4047	4625	4342	6629	11133	2904	3697
DCUN1D2	55208	DCUN1D2_55208_6	GTTTTGGAAGAAGCTGTCCG	503	554	967	833	649	548	202	680	845	1025	196	310	353	405	1144	1222	117	192	308	618	1075	785	379	544	1835	1426	2118	1979	1322	724	2676	1833	1908	1942	1126	1493
DCUN1D2	55208	DCUN1D2_55208_7	GTCATAGCGTGGAAGTTCA	946	779	1825	2353	812	837	287	638	1506	1449	394	294	377	286	1327	1736	223	322	702	1183	2127	1023	623	708	1862	1625	2644	1911	518	1120	1385	1364	1927	3370	1328	1413
DCUN1D2	55208	DCUN1D2_55208_8	GTTTTGTGATGATCTGAGCC	120	124	278	465	343	175	46	106	181	431	124	29	117	46	189	257	26	12	230	90	309	202	118	51	420	538	453	475	253	96	497	817	434	665	15	81
DCUN1D3	123879	DCUN1D3_123879_1	GTGGTACCTGCTCCTCACGG	244	180	562	1135	607	412	133	167	809	1016	460	372	108	240	962	760	237	162	307	345	1389	1032	275	333	598	666	1510	1158	1621	928	553	588	1185	1556	386	1912
DCUN1D3	123879	DCUN1D3_123879_2	GAACTGTTCAGGCGCTACA	962	939	1677	2766	1257	924	513	574	1670	2029	489	378	400	641	1473	1824	364	628	767	1675	3020	1379	610	727	1919	2646	3196	2757	1073	1191	1332	1796	2242	3683	2069	2102
DCUN1D3	123879	DCUN1D3_123879_3	GGGTGGTACCTGCTCCTCA	177	68	349	557	260	150	168	182	559	810	201	73	139	127	676	554	196	76	266	427	630	386	285	98	605	513	1278	899	139	333	335	612	1661	2238	315	504
DCUN1D3	123879	DCUN1D3_123879_4	GAGGAGCAGGTACCACCCTG	1184	808	1277	2003	1137	846	585	731	1784	1849	1118	850	607	673	1990	1650	624	740	831	792	1938	1251	612	643	1951	1814	3262	2263	2035	2019	1880	2408	2846	4338	1921	2425
DCUN1D3	123879	DCUN1D3_123879_5	GCAGCACTCGAAATTCTGTG	1763	838	1700	1765	1092	991	483	931	1389	2093	385	184	715	460	1638	1239	235	378	826	1391	2196	939	425	561	4214	3872	2836	3004	926	838	8849	8103	2056	3733	1045	1588
DCUN1D3	123879	DCUN1D3_123879_6	GCGGGAAGATGCAATTTTGG	599	388	812	1381	1392	576	555	265	939	1161	492	589	280	272	845	997	517	500	298	854	1865	954	563	477	1670	1314	1910	1531	1963	1826	1852	993	1874	2618	2667	3980
DCUN1D3	123879	DCUN1D3_123879_7	GTCCTCGGGAGATGCTGGG	1438	509	928	1116	842	649	307	499	938	1071	246	152	414	475	933	1024	104	164	351	894	1288	888	236	290	1279	1262	1906	2115	1124	819	1607	1552	1524	3723	993	965
DCUN1D3	123879	DCUN1D3_123879_8	GAGGACGTTGGCAGCTGGC	580	243	1061	1908	1237	816	284	297	1138	1284	545	516	410	350	1135	978	437	271	435	580	1524	883	655	592	1430	852	2032	1821	2197	1939	1264	1210	1644	2398	1343	1845
DCUN1D4	23142	DCUN1D4_23142_1	GATGATGTTGTAGGCCCTGA	681	516	1726	2582	767	937	481	783	1390	1414	417	235	498	754	1352	1502	184	255	541	1324	2142	1686	753	639	1015	1119	2189	1829	1063	627	1475	1351	1571	3495	400	898
DCUN1D4	23142	DCUN1D4_23142_2	GGCGGCTCCGTGAGAAAGG	713	393	595	1246	539	462	244	487	1179	1308	520	274	417	347	1079	1247	136	284	209	486	1348	856	439	391	729	1121	2145	1925	763	837	918	1093	2156	3489	696	1835
DCUN1D4	23142	DCUN1D4_23142_3	GGATTTCCAAAGGGCTGAG	233	183	511	1297	606	346	114	290	859	636	103	229	181	83	581	616	81	163	276	244	848	616	364	592	295	150	1233	939	961	312	600	413	1397	1328	312	1052
DCUN1D4	23142	DCUN1D4_23142_4	GCCAAGACGATCACCAAAC	408	204	990	1232	384	530	250	310	848	969	101	229	263	419	802	809	154	178	283	367	1417	894	640	451	596	969	506	829	573	514	718	708	875	1157	537	909
DCUN1D4	23142	DCUN1D4_23142_5	GAATGGTTCTATGAATATGC	142	200	275	482	152	207	81	52	407	443	76	80	51	58	638	226	104	42	49	372	866	477	231	110	469	206	830	803	177	103	208	98	432	895	361	415
DCUN1D4	23142	DCUN1D4_23142_6	GCGAGCGAGCGGGGCACAA	1032	850	1599	2749	882	726	450	850	1435	1884	368	296	489	660	1666	1492	312	434	790	1321	2887	1641	608	537	1821	1445	2233	1856	1447	855	1741	1276	2716	4165	1361	1371
DCUN1D4	23142	DCUN1D4_23142_7	GCAGATAAATCATCTCCAG	211	251	356	838	116	129	25	157	306	435	56	103	61	36	640	547	65	85	82	242	478	467	181	147	401	324	694	845	270	181	704	473	737	1149	738	908
DCUN1D4	23142	DCUN1D4_23142_8	GAACTCTCATCTCTCAACAC	684	309	649	1129	915	780	249	282	826	1270	119	75	248	381	826	731	197	160	442	397	1344	636	653	463	1261	894	1675	1626	185	594	848	1081	1501	2879	241	298
DCUN1D5	84259	DCUN1D5_84259_1	GTTTTAGCGTGGAAATTGG	151	131	432	1100	229	403	271	166	489	612	113	107	125	226	522	779	118	74	286	238	989	496	315	248	113	393	698	875	87	322	493	400	932	1228	97	584
DCUN1D5	84259	DCUN1D5_84259_2	GATGAAGTTGTAGGGCCAGA	1564	797	2027	2855	868	547	476	481	2012	1869	511	357	450	495	1702	2024	257	239	377	911	2351	1543	1323	672	1691	2511	3109	2144	1175	1000	1426	2129	3520	4227	1401	2090
DCUN1D5	84259	DCUN1D5_84259_3	GCTTGGTTTTATGAATATGC	2	34	156	309	37	77	110	27	60	126	15	1	22	104	167	328	7	16	15	49	227	93	204	16	26	74	51	338	13	205	75	323	40	148	278	65
DCUN1D5	84259	DCUN1D5_84259_4	GCAGCAGCAGTAGCGGAAGA	1081	1382	2025	2915	990	712	257	730	1551	1323	381	298	336	504	1680	1471	287	331	601	900	2692	1570	628	795	1733	1310	3166	2716	1785	777	1210	1445	1738	2760	2031	2350
DCUN1D5	84259	DCUN1D5_84259_5	GGTAAAATACTGAAAACAG	81	59	124	315	63	280	85	64	215	289	68	32	59	45	97	112	46	27	75	360	274	134	110	108	227	80	247	131	42	60	36	150	338	136	132	199
DCUN1D5	84259	DCUN1D5_84259_6	GTGTTATGAACAAAGATCAA	300	306	595	1568	309	367	172	364	451	898	259	63	260	231	615	705	90	239	273	311	958	494	366	544	628	231	910	709	394	639	261	166	828	1027	373	539
DCUN1D5	84259	DCUN1D5_84259_7	GTTAGCTCTTCTGCTTGGG	498	326	975	1231	478	326	173	121	538	1012	263	224	265	155	630	827	149	281	419	508	1175	727	318	259	316	445	757	907	991	282	567	537	995	1073	928	1004
DCUN1D5	84259	DCUN1D5_84259_8	GATATGCCTTTGATTTTGCA	405	400	1332	1967	443	649	262	545	812	1123	213	234	316	306	773	988	274	285	520	565	1242	1014	257	293	786	766	1828	845	491	1001	1005	670	938	1397	433	518
DDA1	79016	DDA1_79016_1	GTAAGACTCCTTCTCAAAG	373	112	739	567	299	146	89	121	533	505	86	59	104	251	516	497	125	141	124	149	438	300	213	286	589	414	817	529	235	303	797	386	806	1264	788	307
DDA1	79016	DDA1_79016_2	GGCACATTTGGGTGTCCCC	59	60	430	822	139	127	168	178	393	395	102	68	47	221	285	346	163	92	207	126	584	323	150	88	489	240	702	883	297	263	706	357	377	382	663	330
DDA1	79016	DDA1_79016_3	GCAAGACGTGGCCCCTTC	431	216	666	587	281	352	82	133	501	418	138	78	81	69	392	365	76	154	192	402	800	401	532	233	166	527	484	770	693	185	441	380	323	676	410	689
DDA1	79016	DDA1_79016_4	GCCTCCTGGAACATCGTCTG	1041	704	2479	3916	2302	1365	489	701	1819	2335	436	338	548	471	1838	2102	325	366	1207	1899	4358	2358	1125	1004	1967	2037	3015	2715	1716	1224	2350	1863	2499	3994	1139	1749
DDA1	79016	DDA1_79016_5	GCCTCCTGGAACATCGTCT	425	159	392	1083	169	198	438	634	1670	2259	375	253	471	416	1660	1862	306	344	142	400	719	557	188	271	1864	1942	2916	2508	1644	1123	2268	1735	2301	3629	984	1639
DDA1	79016	DDA1_79016_6	GCTCCCCAGACGATGTTCC	156	93	779	623	201	289	67	80	234	290	191	50	108	77	276	362	56	62	88	242	370	169	208	66	340	207	544	618	256	416	217	1044	663	698	125	395
DDA1	79016	DDA1_79016_7	GAGACAGTGGGAAGAGCTTG	844	385	912	1547	284	460	255	431	1088	1607	381	444	188	401	1007	851	318	700	247	611	1246	696	514	583	940	830	1789	1460	1825	1505	1379	2021	1446	2122	1273	1109
DDA1	79016	DDA1_79016_8	GCCTCCTGGAACATCGTC	327	501	985	1673	664	427	117	138	243	364	35	36	95	135	357	338	41	58	245	517	1252	1032	421	532	211	297	564	412	81	69	372	439	367	584	261	287
DDB1	1642	DDB1_1642_1	GATTGTGTGCCACAATCGAG	695	432	493	695	315	253	101	199	459	461	308	83	111	129	455	375	234	264	60	493	596	179	696	908	710	322	891	770	2456	3681	402	566	899	1168	535	487
DDB1	1642	DDB1_1642_2	GACATGCAGCTCCTCCAGG	1921	1616	3730	3537	1637	1747	631	1658	3034	3720	1019	890	441	408	1993	2052	3393	3238	264	496	925	368	8029	7302	2496	2166	3543	2785	27587	26551	4752	5095	5277	6622	4847	8261
DDB1	1642	DDB1_1642_3	GAGTCAATCACCTATCACAA	469	303	788	1774	806	482	284	259	773	995	285	190	105	153	521	402	1103	1367	35	48	247	70	2585	2674	390	450	705	246	8186	7658	685	1957	1265	2297	441	1989
DDB1	1642	DDB1_1642_4	GAGCGGCAGCACCTCCAGG	733	669	1979	2345	1101	696	368	891	1392	1721	585	543	170	179	1030	1218	1532	1200	334	166	581	217	4553	4123	925	794	1756	1404	8582	8311	2172	1929	2350	3529	2683	1468
DDB1	1642	DDB1_1642_5	GCCTTCAACATCCGCCTGG	1498	1094	1409	1626	878	1146	499	826	1429	2019	344	167	260	379	699	1171	1807	1597	400	322	339	142	3915	4022	1171	1416	1604	1418	11635	10463	3141	3118	2203	3640	1168	1400
DDB1	1642	DDB1_1642_6	GAAAAGACCAACCTCCTGG	944	670	953	1700	695	613	494	641	1496	1863	339	300	325	306	1019	1650	755	574	247	120	1149	250	2789	2937	1606	875	2796	2301	5918	6493	2530	2752	2275	4000	2200	2084
DDB1	1642	DDB1_1642_7	GCCGCCCCAAGATGCAGG	1135	795	1749	2147	1041	706	412	537	1535	2078	423	339	175	211	802	1194	1937	2171	217	185	389	156	4606	4548	725	770	1152	1339	12452	12632	2428	2214	1995	3457	1533	3219
DDB1	1642	DDB1_1642_8	GCTTCGGCCCGTCAAAGAGG	479	758	1860	2675	967	875	303	520	1722	2514	443	326	463	555	1486	1454	1068	1065	269	380	1214	572	2973	2636	1669	1562	3244	2046	8486	6455	2283	2317	4056	6355	2209	1434
DDB2	1643	DDB2_1643_1	GACGATGCTGCGGCATGG	807	846	1087	1276	624	531	110	434	1147	1480	296	366	356	515	1138	1771	315	427	939	416	1474	919	360	240	1208	1302	1699	2126	599	497	1403	1366	2450	4664	384	379
DDB2	1643	DDB2_1643_2	GACTCAGACTGCCTCTGGG	425	332	1297	1700	347	606	380	571	1215	1323	185	242	350	418	1029	1610	243	225	836	612	1757	1177	407	439	1167	1183	1886	1476	233	853	982	1696	1943	3813	1452	856
DDB2	1643	DDB2_1643_3	GCCCTTCGCACAGAGCTTCT	801	538	701	1160	512	458	282	370	914	984	332	143	257	319	874	862	141	159	242	613	1247	1134	603	167	714	690	1625	1335	484	840	820	1190	1816	2407	733	881
DDB2	1643	DDB2_1643_4	GCTACTAGCAGACACATCC	103	103	258	504	189	124	99	85	432	391	49	8	187	229	362	347	43	5	105	190	395	380	34	46	246	129	428	559	397	369	417	231	595	456	232	50
DDB2	1643	DDB2_1643_5	GAGGAGGCGTAAAACTGGT	781	583	1442	1996	635	673	184	464	784	1440	629	379	286	333	946	1166	262	670	723	1123	1846	1032	453	345	1054	684	1442	1351	1224	1875	771	1429	1555	2231	1407	1775
DDB2	1643	DDB2_1643_6	GAGCTGGAGGGAGCATCACT	616	310	822	382	553	117	348	225	621	993	373	367	146	186	651	734	375	225	338	537	542	245	110	104	526	600	406	593	712	1265	294	911	580	1496	667	1259
DDB2	1643	DDB2_1643_7	GTGGCTGTGGGTTCCAAAG	202	309	660	1001	223	293	49	218	618	723	568	226	130	218	618	677	329	183	121	614	1068	393	566	102	562	488	1018	919	1396	731	403	542	1050	789	520	685
DDB2	1643	DDB2_1643_8	GCATGGTGGCAGGATCTGT	365	232	971	802	436	694	137	236	617	699	295	193	252	77	374	733	165	108	403	409	895	456	239	154	382	958	729	448	370	554	900	540	1440	1232	124	284
DET1	55070	DET1_55070_1	GTCCAATGGCAATGACCAG	535	773	1090	1122	515	259	296	293	925	1013	757	548	288	396	1033	1080	400	601	392	458	2030	1067	339	478	1359	1328	2398	1600	1335	1983	297	765	1579	1749	2910	2840
DET1	55070	DET1_55070_2	GAGCCCACGATGACACAG	773	585	1899	2368	1474	987	553	1108	2060	2477	658	808	557	810	2696	2104	589	400	776	1200	2719	1493	785	676	2300	1966	3687	2203	1368	2474	1630	2669	3317	5711	2370	2812
DET1	55070	DET1_55070_3	GCAGCAGAGGACCTACTGCA	376	232	558	1378	697	470	225	182	899	967	172	121	316	209	554	1067	240	173	723	738	1269	592	199	169	1085	860	1874	1171	956	1023	964	2551	1143	2032	1045	721
DET1	55070	DET1_55070_4	GTTGTTGCACAGACAAGA	378	274	867	1334	396	300	224	318	849	1032	175	212	244	321	961	886	198	103	201	131	1009	657	306	172	602	1106	1430	1070	791	374	373	702	678	1431	176	1118
DET1	55070	DET1_55070_5	GGTCTTGTCACACAACCAA	883	621	1000	975	520	304	236	227	548	603	269	216	216	288	581	632	192	243	465	802	1706	618	438	382	595	483	948	791	1360	1758	374	1008	1084	1087	162	711
DET1	55070	DET1_55070_6	GAGGGTGAGGCTCATCTGGG	767	565	1835	2348	727	1139	331	353	1364	1880	646	306	319	369	1417	1501	544	239	694	778	2463	1027	555	547	579	586	1361	1692	2379	1061	1127	1596	2172	2430	752	1443
DET1	55070	DET1_55070_7	GCTCAAGTTTGAGATCCAGG	318	265	666	754	251	177	122	247	765	684	179	185	107	93	556	480	199	165	198	663	937	507	72	256	454	104	661	279	549	357	224	835	434	739	308	438
DET1	55070	DET1_55070_8	GTGCGTGTATCACATAAG	222	138	687	893	548	345	183	221	281	439	305	181	43	50	212	354	145	212	96	76	675	417	294	267	537	472	463	283	123	333	364	203	589	985	940	473
DHX15	1665	DHX15_1665_1	GCGAGAGAGGGAGAAAGAAA	1	24	0	17	86	4	84	35	186	158	281	338	17	18	38	78	287	184	37	82	11	1	39	19	43	20	44	74	268	180	1	17	19	0	362	671
DHX15	1665	DHX15_1665_2	GTGAACGGATTAATGCACTG	160	265	923	1168	563	626	110	165	652	1053	303	143	159	255	694	1023	93	127	211	338	1315	556	622	683	479	747	1593	1067	1311	573	776	335	1216	1916	896	1020
DHX15	1665	DHX15_1665_3	GTACTCCACACACCACTG	608	516	398	972	1361	898	388	388	1099	1259	285	262	530	283	733	893	228	294	490	350	1108	825	1023	662	596	657	1237	887	2277	2021	383	920	721	1192	1300	2442
DHX15	1665	DHX15_1665_4	GGAGATAGAGAGCGAGAGA	212	25	105	44	70	15	21	38	214	234	109	85	98	58	234	134	88	150	65	27	26	130	116	40	73	27	129	85	280	669	112	93	127	122	278	116
DHX15	1665	DHX15_1665_5	GAGGGAGAAAGAAAAGGAGA	6	19	2	6	0	0	45	9	45	33	267	220	2	12	23	54	110	126	6	29	18	6	1	1	12	0	83	1	493	92	0	0	12	0	41	237
DHX15	1665	DHX15_1665_6	GCCCAGGAATAGTTAGGAG	241	158	336	938	169	401	166	250	470	876	67	44	223	98	518	409	90	53	59	82	880	501	536	235	388	208	474	467	578	291	66	68	400	1295	612	715
DHX15	1665	DHX15_1665_7	GTGTACGCCCAGGAATAGTT	261	150	192	428	433	371	82	133	416	430	220	140	116	113	282	389	146	131	204	78	518	262	162	271	296	213	453	411	328	113	149	79	466	326	307	59
DHX15	1665	DHX15_1665_8	GTACAGGCAACTCCTCTCTT	1281	782	620	485	203	299	202	83	698	880	128	69	173	91	513	667	121	144	428	709	912	361	235	340	892	629	856	663	258	478	1768	680	857	1314	382	337
DTL	51514	DTL_51514_1	GGAAGAGATGGCAACATTA	423	230	449	778	225	227	231	244	919	850	216	256	308	331	722	1046	207	128	605	721	911	470	253	173	1351	969	1091	947	717	583	1261	1104	715	890	1361	930
DTL	51514	DTL_51514_2	GGTATTCTCGTCTTGAAAG	513	220	414	1193	517	343	160	304	1138	1408	121	230	266	361	953	834	239	323	394	476	702	455	287	207	1469	1009	2357	1531	1193	2029	2045	1190	1460	2860	2009	2421
DTL	51514	DTL_51514_3	GAGCTGATTGGAACATGCAA	1351	616	2112	879	620	103	594	824	2036	2613	751	663	788	712	2286	2931	739	714	1074	1265	1621	762	1084	424	2831	2332	3511	3159	4686	3533	1873	2090	2250	4360	3768	4212
DTL	51514	DTL_51514_4	GAAAAGGCAACTGACTTG	547	145	532	500	229	60	360	475	951	1025	401	204	378	375	1027	1062	305	275	504	356	937	243	537	886	526	369	1785	1677	2882	923	829	1380	1075	2416	1186	2611
DTL	51514	DTL_51514_5	GGCAAGTGAATCAAATCAG	302	80	340	153	96	17	54	142	458	530	130	228	72	63	393	192	319	93	112	245	251	196	95	155	461	291	570	608	773	657	377	182	340	826	652	521
DTL	51514	DTL_51514_6	GTAAAAGCTGGTGAGCTGAT	241	20	98	229	34	4	116	187	597	563	381	94	138	157	409	808	187	65	146	86	359	248	163	133	424	666	406	618	335	228	490	317	322	693	589	859
DTL	51514	DTL_51514_7	GAGAAGGTACATCCAAAAGG	282	241	440	223	140	111	231	273	469	649	306	157	306	262	643	598	128	454	143	393	385	211	164	86	420	280	612	468	611	975	816	487	937	994	665	1024
DTL	51514	DTL_51514_8	GCACTGATAACCAGTCAGA	776	679	1271	1429	428	421	403	614	1133	1856	448	318	385	574	1493	1524	544	670	559	738	1352	826	414	171	1348	1123	2150	2423	1932	1763	1498	1056	2161	3590	2291	3416
ECT2L	345930	ECT2L_345930_1	GACTGGCTGACACCTAGGG	1609	1171	2059	3453	793	1292	255	996	1824	2466	402	394	354	649	1781	1764	436	703	874	1537	2585	1691	1085	609	1413	1784	4072	3261	2042	1564	3048	2190	4900	5800	1353	1286
ECT2L	345930	ECT2L_345930_2	GACGTTGCTTGTTAGTCCAG	582	695	1633	2636	840	841	679	939	1358	2042	402	245	770	874	1508	1384	304	246	732	971	2942	1659	704	536	2557	2962	2531	2095	1092	1293	1493	1495	2312	2794	1264	1618
ECT2L	345930	ECT2L_345930_3	GGTGTCAGCCAGTCTAAGT	809	496	648	1398	585	447	249	343	1027	849	65	176	258	253	681	1123	59	139	606	553	2160	542	308	320	1126	1297	2411	1563	1217	249	1235	1640	1815	2958	376	680
ECT2L	345930	ECT2L_345930_4	GGAGGCTGCTGCTACTTAT	160	368	921	1055	696	248	257	361	859	725	626	502	236	246	753	706	440	394	614	659	1128	660	159	770	837	396	1525	1487	1205	2049	514	780	1879	2996	1815	2213
ECT2L	345930	ECT2L_345930_5	GTGCCTGAGGAAAAGAATTT	293	139	496	729	366	233	105	212	636	676	153	101	132	139	413	576	38	131	114	198	780	545	63	195	312	624	607	519	143	71	385	217	870	939	198	594
ECT2L	345930	ECT2L_345930_6	GCAGCGGCACACAAATCTTT	429	394	968	1813	825	619	247	582	1005	1373	290	274	222	405	1109	1265	174	219	207	600	2143	964	862	434	1190	1347	2088	1286	854	1424	1201	1635	2763	4068	1027	862
ECT2L	345930	ECT2L_345930_7	GATGATATTAACATGAAGTG	638	724	2126	2462	913	600	401	577	1232	1641	184	348	322	586	1402	1461	149	402	918	1128	2181	1049	646	533	1463	985	2444	1762	1252	840	1581	1093	1976	3865	1195	1378
ECT2L	345930	ECT2L_345930_8	GCCCAAATGCGTTAAGTT	352	259	745	1392	213	483	204	362	665	697	190	245	362	355	486	588	251	179	158	372	1115	595	166	342	958	784	1106	835	1284	566	595	1139	1619	2113	245	736
EED	8726	EED_8726_1	GATTATGGAATATCCAGA	453	369	849	886	866	1063	324	252	496	678	301	184	170	174	616	370	206	97	212	338	1010	382	368	264	1006	698	950	885	1183	623	989	1022	796	1801	504	866
EED	8726	EED_8726_2	GCTCATTGATAGCATTTCCA	589	306	952	1060	567	580	131	387	849	1302	267	271	167	216	915	885	364	256	644	467	1012	742	460	213	561	790	1484	1087	426	1142	1233	1220	897	3510	1143	692
EED	8726	EED_8726_3	GAAGATTTGGATCTCTTGGA	290	344	899	1498	553	1231	311	234	992	1217	499	249	228	180	1041	1539	360	310	342	464	1271	653	419	396	726	1407	1621	888	1790	999	945	623	1685	2573	1371	1159
EED	8726	EED_8726_4	GTGCTGGAAACCTGGCAAGA	882	390	1775	2410	1247	1253	384	572	1284	1536	377	338	343	313	1126	1801	555	223	511	948	2121	1420	942	411	1149	599	2968	2644	1201	1874	1308	1436	2742	2593	1557	2655
EED	8726	EED_8726_5	GGATCTAGAGGCATAATT	356	366	703	822	660	511	221	238	667	555	280	341	391	160	673	495	210	302	144	167	1450	826	312	582	589	622	971	947	894	1165	409	471	1382	1524	668	1395
EED	8726	EED_8726_6	GGTTGTTGCAATCTTACG	256	183	745	715	537	429	66	219	536	404	184	102	93	257	308	609	237	140	227	514	915	445	320	105	671	479	1301	1348	1074	366	615	1140	1454	1391	526	573
EED	8726	EED_8726_7	GAGAATGATCCATACCAC	203	130	375	419	493	597	173	101	595	428	178	109	176	75	379	451	66	49	77	99	477	388	416	243	318	234	595	379	499	580	306	72	424	1088	142	329
EED	8726	EED_8726_8	GTGCATTTGGCGTGTTTGT	105	56	201	362	173	250	93	65	235	377	21	88	167	146	391	372	63	42	81	200	501	414	71	80	340	201	439	362	184	759	88	326	425	470	42	320
EIF4A1	1973	EIF4A1_1973_1	GGTTAAGCATATCAAACACA	459	291	422	441	198	95	197	178	654	448	290	167	211	126	244	518	191	293	156	261	630	375	31	33	420	298	894	1077	474	398	196	703	488	804	162	233
EIF4A1	1973	EIF4A1_1973_2	GCTGACGAAATGTTAAGCCG	188	177	114	271	85	72	52	51	305	273	299	207	51	146	251	273	144	84	99	434	81	133	7	63	435	143	554	461	496	871	278	376	683	516	510	1005
EIF4A1	1973	EIF4A1_1973_3	GAATGGCTCGCTGCTGGA	119	158	142	840	24	24	167	234	242	218	74	104	65	151	340	282	181	86	196	486	445	202	152	216	262	86	135	68	99	81	49	168	64	368	30	139
EIF4A1	1973	EIF4A1_1973_4	GCTGAGCCAATTCTCGAGT	367	195	335	798	108	86	96	152	625	485	280	279	191	188	467	407	164	231	491	262	886	279	254	103	526	980	1047	732	1052	616	506	552	1183	1256	1680	1210
EIF4A1	1973	EIF4A1_1973_5	GCTAGGACCAAGGCCTGGG	142	67	4	72	3	2	27	69	132	230	170	115	26	22	102	154	104	95	51	148	54	172	10	4	25	26	77	21	380	575	34	186	51	275	631	503
EIF4A1	1973	EIF4A1_1973_6	GAGGTGCAGAAACTGCAGA	451	237	330	385	553	31	108	233	841	1209	669	359	149	234	755	911	318	457	222	436	397	294	231	253	659	520	1137	856	1767	1788	367	686	680	1718	1290	2013
EIF4A1	1973	EIF4A1_1973_7	GCACATCAGAAGGCATTG	239	255	1020	1371	177	28	110	241	650	687	152	103	160	356	507	724	127	67	192	282	858	684	343	90	762	274	1621	1166	534	665	366	695	634	1833	420	309
EIF4A1	1973	EIF4A1_1973_8	GCTCGCTGCTGGATGGCAGA	346	257	803	213	338	24	101	59	343	564	245	304	75	112	591	403	232	303	96	203	362	215	43	103	532	323	690	534	525	1024	476	507	522	497	1997	834
EIF4A3	9775	EIF4A3_9775_1	GGAATTCGAGACCAGCGAGG	133	238	476	366	271	22	31	179	766	554	227	284	210	117	658	932	126	144	23	116	578	351	863	398	374	171	523	257	466	1359	115	218	599	788	1306	918
EIF4A3	9775	EIF4A3_9775_2	GTTGGCTGTGCAGATCCAGA	1067	277	1093	992	652	192	131	458	701	823	173	108	256	257	705	1182	119	227	210	432	755	307	876	775	442	495	668	738	2817	1456	584	153	901	948	3331	2881
EIF4A3	9775	EIF4A3_9775_3	GTGGAATTCGAGACCAGCG	4	50	0	3	0	0	4	9	36	89	108	83	19	1	47	10	27	37	20	0	15	9	0	2	82	15	10	0	0	77	237	2	11	15	40	84
EIF4A3	9775	EIF4A3_9775_4	GTTGTCGCGGGCACTCCA	1285	290	938	1113	664	433	331	448	881	1206	397	468	370	372	1251	1304	323	327	731	516	957	305	1260	572	714	1286	1201	955	1921	2692	852	1144	1007	1067	4564	5121
EIF4A3	9775	EIF4A3_9775_5	GGAGGCACCAATGTTGGCG	949	518	1493	1392	1218	437	270	435	1454	1434	221	220	502	470	2023	1880	374	353	501	553	1804	836	605	828	1529	1560	2170	2219	1763	2769	2265	1388	1543	2722	4658	4655
EIF4A3	9775	EIF4A3_9775_6	GGAGGACTGAGATACTGA	690	229	141	130	239	54	71	67	80	242	69	55	105	78	205	255	26	117	257	143	94	182	662	157	177	159	523	422	1089	1414	904	336	258	571	2445	1130
EIF4A3	9775	EIF4A3_9775_7	GCGAAAGCGGCTGCTCAAAG	300	222	535	571	549	302	97	71	361	578	171	146	93	134	347	419	269	200	113	170	712	342	728	527	220	169	240	341	539	921	33	397	72	80	397	495
EIF4A3	9775	EIF4A3_9775_8	GAGATCAGGTCGATACGGC	500	454	600	530	419	316	285	184	565	560	232	241	146	184	778	629	183	210	238	458	1078	525	518	392	468	614	1025	907	1281	633	452	912	672	1256	722	721
ELOA	6924	ELOA_6924_1	GACCACTACAGATCCCTGG	564	321	836	1109	444	384	441	250	957	843	354	279	162	175	778	987	263	277	238	823	1584	497	342	196	371	340	1476	1345	620	1075	1083	817	1383	1526	831	1753
ELOA	6924	ELOA_6924_2	GATGAGGACTGGTACAAGA	556	808	1631	3116	499	941	501	654	1480	2080	729	365	434	670	1041	1369	295	271	377	1022	2636	1610	395	318	1982	2235	2327	2851	1335	1253	1904	2073	2640	3782	1132	1473
ELOA	6924	ELOA_6924_3	GTGGCGTAAAGAAAGAGA	179	192	379	1186	156	106	74	258	405	367	29	56	145	155	381	280	74	151	150	280	628	744	125	92	882	657	734	426	178	434	688	1455	1024	768	81	285
ELOA	6924	ELOA_6924_4	GCTATAGGATCGGCTCCCCG	534	402	1266	1795	318	314	173	220	1034	1137	270	124	183	341	866	958	214	207	348	583	1226	808	194	79	832	809	1614	1588	381	291	896	1258	2865	2239	656	832
ELOA	6924	ELOA_6924_5	GAAACCTGGAAAGCCACG	1320	1362	2101	3217	1258	1416	731	1051	2106	2614	719	638	666	599	2033	1877	786	705	1334	2283	3547	1790	637	388	2961	2606	3460	4197	1833	1595	2590	3603	3369	5743	1928	2420
ELOA	6924	ELOA_6924_6	GAGTCGGCGCTCCAAGTTG	1018	726	1755	2335	1422	1106	679	568	1636	1461	167	176	549	489	1812	1260	397	402	1020	1895	3509	1498	265	363	3280	3860	3295	2686	872	1857	4318	3693	2728	3883	645	510
ELOA	6924	ELOA_6924_7	GCGAAAACACGAGCATGT	660	526	1361	1304	706	554	264	267	1123	1317	280	269	305	394	1412	1683	225	220	598	518	1306	960	247	127	1373	842	1819	1485	1010	761	718	981	1543	2702	456	574
ELOA	6924	ELOA_6924_8	GCTTCTGGTGTGAAACAAT	322	318	648	1355	494	151	324	380	714	766	188	181	320	215	515	599	138	211	509	604	755	594	59	134	1342	1257	1462	1098	465	616	985	2044	1330	1556	1339	1043
ELOA2	51224	ELOA2_51224_1	GCTTAAGAGAGGAAACCCCA	505	271	638	953	992	471	328	147	709	922	614	443	211	156	717	741	352	305	136	554	915	575	641	243	447	725	894	763	1010	918	456	567	1208	1042	275	718
ELOA2	51224	ELOA2_51224_2	GAAGAGGCCCAGTCTAGA	1104	418	1945	2958	1463	1039	551	819	1409	1629	413	432	407	472	2026	1887	365	445	730	812	3221	1562	835	1089	1043	1789	2318	2385	1743	1612	1061	1178	2215	3519	1940	1270
ELOA2	51224	ELOA2_51224_3	GCGGGGCCTGCTTAAGAG	791	611	1011	1087	616	328	106	262	637	765	532	630	224	202	692	900	527	494	246	125	1076	746	435	168	819	569	1624	1415	2066	959	793	1157	1477	2518	3153	1557
ELOA2	51224	ELOA2_51224_4	GCCGTTGTGAGCCACAGCA	675	691	1844	2027	753	782	283	604	1394	1722	612	408	552	419	1334	1646	475	524	798	995	2733	1495	593	740	1064	629	2319	3042	2991	1979	1272	1154	2654	3565	514	1456
ELOA2	51224	ELOA2_51224_5	GATCAGGGAGAAATCATGCG	1099	807	1832	2988	2231	1184	234	366	1046	1362	694	451	310	314	963	1405	426	438	836	1156	2456	1650	1169	1078	1176	1178	1703	1938	2142	1842	1472	1006	2803	3147	1355	1543
ELOA2	51224	ELOA2_51224_6	GATCAGGGAGAAATCATGC	334	127	272	634	198	42	270	337	1101	1493	771	476	326	338	1026	1575	474	452	323	207	722	364	132	186	1252	1191	1792	1925	2293	1967	1492	1056	2949	3223	1440	1616
ELOA2	51224	ELOA2_51224_7	GCCGTGTGTCCCATTTCCT	406	202	617	613	333	388	213	463	438	556	84	133	325	265	514	671	61	62	126	384	835	411	235	29	379	718	542	904	286	393	445	202	589	759	217	84
ELOA2	51224	ELOA2_51224_8	GGAAGAGGCCACACTCACG	811	387	1462	2253	973	396	352	446	1580	1262	441	331	308	326	1303	2037	390	393	605	492	1771	1306	623	691	1803	1713	1740	2257	1597	721	1540	1248	3499	3107	1838	1210
ELOA3	162699	ELOA3_162699_1	GGCGCGGAGAGTGCTTCT	181	291	574	460	389	505	216	171	366	830	340	53	222	139	334	552	118	35	187	100	981	278	360	148	436	176	721	817	599	486	358	551	893	822	298	522
ELOA3	162699	ELOA3_162699_2	GCTGGCGCGGAGAGTGCTTC	180	415	1462	1149	1167	464	398	347	980	1080	408	473	237	173	1077	1274	370	489	615	424	1433	723	1022	443	911	1504	1777	2125	2047	1582	1758	822	1613	2881	2794	2595
ELOA3	162699	ELOA3_162699_3	GTCTGCGGTCATGGGCAAGG	377	322	1164	1278	594	768	80	224	436	782	190	155	171	260	461	819	152	92	154	133	1412	662	211	184	514	192	1192	1083	402	493	810	891	1195	1340	659	567
ELOA3	162699	ELOA3_162699_4	GTCTCCGCCAGGATGTCTG	0	0	0	0	0	0	0	0	0	0	0	0	0	0	0	0	0	0	0	0	0	0	0	0	0	0	0	0	0	0	0	0	0	0	0	0
ELOA3	162699	ELOA3_162699_5	GCAGCTTCCTCCTGGAGCGC	136	121	687	1440	416	470	173	179	901	989	347	323	238	165	949	861	229	250	234	170	831	706	396	217	698	421	1027	1467	730	184	302	375	1310	3079	447	629
ELOA3	162699	ELOA3_162699_6	GGGTTCAAGAACCGAGTAG	386	406	941	1168	399	444	85	130	486	789	353	313	226	101	573	698	220	278	441	421	1190	586	620	253	616	415	950	947	746	731	728	414	984	1841	795	805
ELOA3D	100506888	ELOA3D_100506888_1	GGCCGTCGCTGATTCCGCC	160	172	207	362	85	91	72	70	263	262	64	50	133	75	263	367	45	41	198	112	255	201	216	115	256	360	402	207	67	50	233	86	178	571	296	113
ELOA3D	100506888	ELOA3D_100506888_2	GGCCCGGCGGAATCAGCGA	1274	868	3498	3871	1665	1900	968	1046	3186	3557	564	673	786	891	2702	3386	594	668	1367	1558	4169	2454	1477	1012	3333	3210	5857	4556	1952	2042	3950	4085	5633	7707	1160	2339
ELOA3D	100506888	ELOA3D_100506888_3	GCGGCCGTCGCTGATTCCGC	191	121	620	707	246	351	124	239	586	704	209	267	203	220	857	597	122	186	257	214	759	500	300	84	568	486	992	817	642	783	931	702	1092	1026	593	800
ELOA3D	100506888	ELOA3D_100506888_4	GCTCTTGAACCCGTTCTGGA	1207	597	629	1461	909	496	258	329	794	892	205	98	217	164	942	830	100	115	433	723	1303	862	434	287	772	1164	1479	1028	665	651	885	1952	1537	1743	793	750
ELOA3D	100506888	ELOA3D_100506888_5	GGGTTCAAGAGCCGAGTAG	369	214	736	922	427	409	238	175	750	816	201	123	172	291	744	700	171	283	219	165	947	522	226	378	429	690	1080	647	767	437	941	1146	1491	1480	508	633
ELOA3D	100506888	ELOA3D_100506888_6	GGGTTCAAGAGCCGAGTA	370	271	565	977	414	280	251	211	813	798	225	130	177	294	729	723	172	249	279	375	986	727	394	596	402	656	1132	670	782	436	915	1061	1513	1447	509	622
ELOB	6923	ELOB_6923_1	GAACTGAAGCGCATCGTCGA	1208	1368	1280	1973	904	747	262	179	586	541	3148	2890	602	537	1433	1620	584	725	541	1403	1560	1508	715	475	1046	539	1798	1719	567	897	910	572	1098	3388	762	1579
ELOB	6923	ELOB_6923_2	GAACTGAAGCGCATCGTCG	625	292	813	878	251	148	66	27	94	151	382	289	60	69	284	218	33	53	173	262	635	752	132	353	114	72	453	357	119	131	274	84	231	315	77	144
ELOB	6923	ELOB_6923_3	GGATGATGGCAAGACACT	228	138	319	625	85	58	122	20	129	152	452	272	70	124	161	378	83	67	227	388	335	108	324	64	258	156	168	417	427	336	133	336	139	351	604	71
ELOB	6923	ELOB_6923_4	GTCGAGGGCATCCTCAAG	105	119	346	559	160	285	13	19	118	150	421	356	113	164	180	416	15	94	125	136	847	321	123	61	223	96	252	226	28	42	84	672	437	748	37	63
ELOB	6923	ELOB_6923_5	GCTTCACCAGTCAAACAGCA	1092	733	1270	1356	569	413	132	338	900	820	739	938	299	385	1229	1336	177	214	645	847	1691	816	194	282	695	574	1626	904	766	354	820	1308	1533	2018	738	793
ELOB	6923	ELOB_6923_6	GAACACCGTGCTGGACTCCT	403	307	725	740	397	156	176	169	381	820	1022	838	198	289	690	736	468	217	376	779	900	482	511	186	565	777	1119	1023	1213	2099	1493	1015	1956	1683	1473	1165
ELOB	6923	ELOB_6923_7	GATGACCAACTCTTGGATGA	1295	839	1829	2201	668	733	227	650	1253	1331	1605	1343	832	729	1590	1683	352	153	1022	1336	1881	1354	410	958	1799	2106	2480	2242	846	777	1550	2927	1649	2188	1672	1912
ELOB	6923	ELOB_6923_8	GACGCCAAGGAGTCCAGCA	895	709	1196	1701	957	563	24	87	281	359	1943	2317	287	265	1112	856	437	359	650	755	1630	1133	617	586	661	387	758	691	1554	708	261	336	300	588	738	871
ELOC	6921	ELOC_6921_1	GCTGAGAACGAAACCAATG	351	168	284	324	141	65	127	161	425	427	404	674	97	86	579	666	162	322	231	315	601	460	286	173	184	459	462	1115	2142	925	131	576	708	838	1113	810
ELOC	6921	ELOC_6921_2	GAGAACATGCATTAACATC	143	28	172	282	134	153	148	123	188	289	407	334	44	48	151	151	97	208	33	52	369	160	124	101	100	38	326	207	145	254	184	151	249	217	396	283
ELOC	6921	ELOC_6921_3	GTGCAATTTCAGGTGCAAT	1119	586	1519	1320	496	624	264	517	1116	1044	251	150	297	252	816	1718	241	261	300	453	1632	639	626	409	1389	1048	1480	1864	1461	1067	1190	945	2432	2975	715	437
ELOC	6921	ELOC_6921_4	GCATGTATTTTACGTACA	259	154	430	581	262	256	62	67	303	613	185	181	175	100	407	471	162	141	185	157	779	422	147	158	498	274	620	935	124	477	279	124	830	1101	341	708
ELOC	6921	ELOC_6921_5	GCAGTTCCAGTGCAATTTC	484	569	1081	1395	513	646	338	350	1053	1022	335	385	300	295	952	1136	202	287	507	369	1544	986	513	177	1591	1219	1698	1833	853	905	1833	2511	3097	3935	705	582
ENC1	8507	ENC1_8507_1	GCAGCTCCAAGACTTCTGGG	461	452	936	1149	561	444	129	222	853	840	442	340	125	158	622	580	214	239	480	509	1185	686	680	216	659	560	1753	1510	1102	871	694	445	1915	3124	718	1830
ENC1	8507	ENC1_8507_2	GTCTGCAACAGTTCTGGG	95	148	627	939	625	344	211	141	511	882	108	158	222	353	486	665	96	115	312	335	1010	540	261	154	438	510	1604	1128	585	457	648	1102	2043	1947	103	404
ENC1	8507	ENC1_8507_3	GAAAGAGAGCCAGGACAGTG	1112	602	2368	3096	1927	878	674	1210	2622	3041	908	839	669	972	2814	2664	538	699	713	972	3915	1935	693	1091	1695	2916	4339	3248	2610	2009	1769	1970	3868	6392	3287	2104
ENC1	8507	ENC1_8507_4	GATTTTCAGTTTGCACCTGA	687	378	1449	2150	1008	618	446	384	1227	1913	299	302	585	503	1412	1540	348	252	314	1231	2358	943	812	373	1164	2079	2567	2131	712	1386	1599	2728	2504	4098	907	1171
ENC1	8507	ENC1_8507_5	GAAAATCCTGCAGAATGA	297	363	1084	1434	654	531	199	440	1185	1728	162	228	347	420	1245	1138	226	139	702	447	1905	1219	248	478	1994	1802	1849	2468	1059	791	1930	1579	2026	3314	508	746
ENC1	8507	ENC1_8507_6	GGGCATGGCCAGTTTTCCG	608	347	591	1172	517	485	248	231	742	1028	274	294	212	290	604	899	299	209	184	322	874	616	439	382	428	202	1160	1167	909	1377	816	604	1683	2489	506	742
ENC1	8507	ENC1_8507_7	GCATGCAGTCGCTACTTTG	102	68	593	481	651	145	60	67	255	241	80	81	131	159	310	297	94	177	194	174	589	368	109	157	323	252	310	584	520	318	266	40	715	1031	478	331
ENC1	8507	ENC1_8507_8	GCAGCAGCTCCAAGACTTCT	1395	1110	983	1502	359	654	323	350	1266	1404	301	407	476	530	1369	1637	302	540	918	964	1810	1108	399	493	2657	2536	2629	2440	1640	876	2157	2208	2758	3207	723	1432
EPHA4	2043	EPHA4_2043_1	GTTTCCTGACACCATCACAG	240	250	602	518	489	182	87	179	376	326	40	44	92	139	369	188	78	119	108	543	592	270	139	169	291	317	347	347	26	147	143	629	493	555	428	314
EPHA4	2043	EPHA4_2043_2	GGTCACAGGTGCACGAGG	152	181	958	760	791	466	130	420	594	678	94	64	231	197	467	566	120	95	168	525	892	738	414	151	713	847	995	971	357	411	1625	817	878	1162	903	753
EPHA4	2043	EPHA4_2043_3	GGAGCCTCGAACTTCCACCA	557	364	1302	1196	767	520	302	274	1118	1303	397	266	241	332	1109	1088	339	242	157	404	1510	989	645	455	1408	1104	2041	1408	694	1658	1532	735	1652	2352	659	1092
EPHA4	2043	EPHA4_2043_4	GATGAGAGCTTCACCCAAG	1490	1343	2523	2798	1203	681	561	809	2422	2933	599	626	588	659	2777	3187	464	390	696	1208	2975	2008	900	940	1723	1708	4103	3663	2680	1915	2228	2100	4950	5105	1570	3251
EPHA4	2043	EPHA4_2043_5	GATTGGATCACCCGAGAAG	879	491	1393	2374	810	1076	410	768	1522	2147	486	197	454	611	1555	1748	379	341	517	874	1679	1432	646	278	1547	1032	2798	3569	1310	1565	1578	2097	2912	5458	1469	1697
EPHA4	2043	EPHA4_2043_6	GAACACACGGACTGATACCA	945	495	2474	3227	1361	1374	732	923	1906	1916	432	477	530	501	2179	1729	237	721	1004	1142	2927	2089	1141	891	1821	1411	4231	3318	2558	1362	1635	1904	5139	7536	1926	2288
EPHA4	2043	EPHA4_2043_7	GTTCAGGGAGAACTTGGG	130	174	1186	962	586	336	181	222	863	884	337	125	123	83	795	914	131	262	172	269	923	643	331	270	296	322	1166	1119	880	535	889	121	986	2259	508	639
EPHA4	2043	EPHA4_2043_8	GGATAGCAAGCCCTCTGGA	926	625	1704	2145	1093	772	217	586	1369	1522	177	351	300	430	1202	1562	239	232	696	494	2743	1169	459	294	1743	1836	2030	2009	1166	830	2015	1073	3206	3796	568	1401
ERCC8	1161	ERCC8_1161_1	GATGTTGAAAGAATCCACGG	491	610	1175	1299	398	397	410	390	983	978	402	220	333	353	662	1039	194	223	351	585	1475	648	455	460	1019	1503	1719	2202	1244	1077	894	1156	2449	2890	971	1226
ERCC8	1161	ERCC8_1161_2	GATGTTCACAGATACAGTG	1094	998	2474	3399	976	1498	296	722	1763	2136	681	534	444	505	1871	2545	473	620	632	1185	2618	2029	489	860	1608	2098	3702	3119	1413	1943	2228	2152	3099	5332	1721	1175
ERCC8	1161	ERCC8_1161_3	GAGATGTTGAAAGAATCCA	385	572	834	1009	515	651	236	280	938	1016	306	128	273	323	1211	1053	280	236	307	513	1388	804	256	499	648	715	1818	1263	989	1557	690	553	1803	2694	714	1400
ERCC8	1161	ERCC8_1161_4	GTGTTGACTCTGCTCTCCGA	218	273	1432	1190	514	232	191	233	651	995	461	251	81	151	742	561	229	186	340	514	1162	950	226	406	551	588	1059	1479	644	924	511	521	1751	2946	1368	750
ERCC8	1161	ERCC8_1161_5	GCCAAGATATAGTCATAACG	382	325	848	1402	758	494	155	240	927	1423	232	302	171	277	934	869	253	251	498	431	1357	581	341	336	1394	1124	1986	1534	532	455	1296	1189	1752	1987	766	922
ERCC8	1161	ERCC8_1161_6	GCTACCAAACAGTGCTTGG	186	396	1467	1987	500	469	238	457	1146	1263	394	402	210	225	928	1715	325	415	245	435	1998	835	532	468	808	834	2166	2153	1072	1090	698	836	2638	3854	388	1216
ERCC8	1161	ERCC8_1161_7	GTGTAATAAGATTGTCTGC	3	5	308	226	48	7	33	20	343	464	82	160	43	58	266	114	10	13	1	7	194	60	74	32	79	23	617	282	11	276	76	21	331	607	72	73
ERCC8	1161	ERCC8_1161_8	GACATTGAACCTGTTGAA	2216	1005	3091	6436	1048	2722	1287	1789	5145	6970	499	716	1247	1421	5334	6920	1099	591	916	1345	5536	3295	1772	1257	5207	3223	14193	10220	4712	3132	8194	6439	12874	17266	3043	5051
ESCO1	114799	ESCO1_114799_1	GCTTAACCGGAGATCACAA	319	252	815	1559	269	489	163	360	973	977	231	163	312	401	650	809	221	172	360	488	905	461	285	549	1102	1124	2410	1667	700	475	1200	1290	1608	2654	413	751
ESCO1	114799	ESCO1_114799_2	GGCTACAACAATTAACAG	123	118	414	770	537	291	127	292	415	493	49	59	69	125	448	305	78	148	171	171	719	601	169	116	428	705	415	647	120	188	468	1064	419	885	103	502
ESCO1	114799	ESCO1_114799_3	GTAGTTCTCAATGCACGCA	1072	897	1082	1468	377	364	236	199	1416	1181	196	196	364	308	1482	1296	263	301	288	543	2040	866	402	498	750	967	2101	1397	1077	956	867	948	2324	3218	774	586
ESCO1	114799	ESCO1_114799_4	GTTCAGGCACTGATGGCTG	229	310	373	819	561	497	66	281	696	607	51	90	182	183	530	540	138	119	177	486	820	356	156	134	630	607	966	456	977	220	1479	1078	1035	681	230	176
ESCO1	114799	ESCO1_114799_5	GGAAACACGCATGAGTACA	445	454	1383	2615	1026	1024	253	503	1897	2595	455	422	434	525	1636	2009	387	307	413	617	2399	1093	781	673	1475	941	2903	2992	2884	1755	1733	811	4653	8066	1431	1692
ESCO1	114799	ESCO1_114799_6	GTGATTTTATAGTCTCCTT	131	255	355	670	245	326	138	94	237	552	79	135	88	86	383	373	54	35	209	201	488	293	142	186	402	881	838	543	345	659	513	1274	1149	1542	614	336
ESCO1	114799	ESCO1_114799_7	GCTCTGTGAAGAAATTGC	214	149	882	835	207	215	135	136	488	497	59	104	195	165	433	413	114	115	236	153	576	429	315	258	194	457	1044	1246	251	537	636	669	1084	1888	366	364
ESCO1	114799	ESCO1_114799_8	GTCCAGTTGGAGTTCTTCT	157	216	693	1042	812	319	70	313	739	912	244	150	119	169	712	630	206	89	199	374	789	573	232	90	381	418	1248	1038	184	344	947	816	653	1546	529	406
FAM9A	171482	FAM9A_171482_1	GAAACCCTTTTACAGAAACA	1889	1216	3036	4520	1758	1395	859	860	2473	3016	857	758	643	656	2439	2578	479	419	692	1337	3839	2365	975	971	2849	1934	4393	4128	1545	2057	2203	3103	4815	7542	2633	2915
FAM9A	171482	FAM9A_171482_2	GCAATATGTTCTAGCTTCA	2186	1194	905	1357	586	350	665	1088	1207	1289	78	132	672	905	1390	1092	99	85	662	1422	1410	854	378	252	4206	3884	3068	1968	558	708	3550	4133	2720	4044	556	588
FAM9A	171482	FAM9A_171482_3	GAGCTTCCAACTGAGCTT	1392	935	1478	2795	1052	1351	517	941	2545	2588	190	363	495	831	2444	2928	473	367	773	1866	3259	1971	915	477	1887	2165	3557	3493	2012	1833	2749	3149	3549	7528	2404	1293
FAM9A	171482	FAM9A_171482_4	GGCTGTCCTGGGAAGTTAG	259	261	617	981	354	308	359	464	587	772	230	135	158	197	462	465	83	114	85	598	1005	483	320	272	737	1050	690	544	138	257	294	609	1309	1037	94	775
FAM9A	171482	FAM9A_171482_5	GAAGGCTGCCAAAGCTCAGT	1042	930	2417	3538	1833	1590	595	850	2827	2837	533	503	612	670	2052	2783	407	535	789	1174	3308	2396	890	988	2098	1606	3168	3951	2874	2195	1578	2205	3824	4177	1281	1220
FAM9A	171482	FAM9A_171482_6	GCTCCATGGTTGGCTGTCCT	920	505	1881	1872	805	701	271	441	1326	1796	260	284	445	548	1298	1388	454	277	358	1222	1566	843	452	430	922	934	1961	1316	656	690	815	1825	1951	2616	716	715
FAM9A	171482	FAM9A_171482_7	GCCCCGGCGAAGAAGCACAC	318	171	951	1237	477	460	299	330	645	741	185	200	124	104	707	600	100	163	132	287	1218	848	673	205	506	478	1484	912	664	501	873	718	1878	2487	679	745
FAM9A	171482	FAM9A_171482_8	GCCAACCATGGAGCCCGT	302	471	1081	1676	835	988	214	528	1148	1520	487	298	338	379	1081	1686	210	357	584	687	1830	668	496	518	1111	780	1978	2206	1581	529	1269	810	2653	2005	931	1248
FBXL12	54850	FBXL12_54850_1	GATGGGCACCATGCTCAGGT	932	453	1659	1787	834	868	202	262	1264	1587	302	360	448	315	946	974	389	327	589	701	2200	862	463	393	1022	776	2918	2284	1364	1659	963	1208	1918	3708	784	1257
FBXL12	54850	FBXL12_54850_2	GCATTCAAGCAGGGGCAGCA	820	462	1722	2146	1365	771	202	403	1615	1673	484	415	441	388	1164	1480	437	381	862	882	3025	1208	935	716	1143	1407	2411	2040	802	1722	974	1529	2453	4109	1390	950
FBXL12	54850	FBXL12_54850_3	GCACAGCTGCGAGATCTCCA	688	415	739	1059	529	356	72	378	495	564	211	313	183	112	470	616	143	180	385	404	1095	679	161	265	502	794	916	1023	926	477	1082	489	1091	2137	1870	406
FBXL12	54850	FBXL12_54850_4	GATCCGGTCCCGTACCGGG	897	580	856	875	666	702	323	522	871	1028	422	364	363	507	998	1290	270	259	366	685	1476	786	487	365	1553	1072	1595	1209	728	432	853	1167	1333	2356	570	1033
FBXL12	54850	FBXL12_54850_5	GCACGATGCATTCAAGCAG	342	385	1121	1825	826	707	242	491	1234	1317	260	397	308	346	1244	1148	314	267	707	1020	1692	1180	481	850	931	670	3115	2731	1588	1137	1001	611	3298	4163	1319	1448
FBXL12	54850	FBXL12_54850_6	GCAGGTGCTCGTCACGGA	338	244	1400	1484	1050	451	179	482	805	1113	347	217	160	239	736	876	167	166	296	666	1584	869	283	165	267	553	919	520	535	1058	608	821	764	770	1693	739
FBXL12	54850	FBXL12_54850_7	GGTAGCCACCCATCCGCA	513	333	1003	1344	702	1141	202	340	1041	1474	672	414	228	450	1209	1287	141	333	284	715	1294	1056	445	258	690	1102	1873	1163	807	703	653	2061	1565	2478	1040	1153
FBXL12	54850	FBXL12_54850_8	GTCCACCAGCCTCTTCCAG	449	261	1055	1238	306	291	160	275	734	1049	164	146	180	196	620	795	216	124	500	196	944	558	235	276	741	697	1236	1026	426	806	919	797	786	2245	428	629
FBXL13	222235	FBXL13_222235_1	GACACAACTAAACTCACTG	455	271	800	1399	501	564	220	344	872	999	336	104	320	192	1098	1099	161	204	397	425	1430	1024	181	293	1099	545	1578	1733	973	652	575	881	1481	2054	493	989
FBXL13	222235	FBXL13_222235_2	GTGCTGCGTTTGAATTTTCG	486	607	2278	2810	918	796	339	349	1341	1680	494	340	257	455	1496	1840	353	306	937	813	2343	1589	956	498	2062	1103	3072	2587	1767	2528	1879	948	3416	6142	2198	2181
FBXL13	222235	FBXL13_222235_3	GGAGTCGCATCGTCCTGT	1566	1192	1156	1798	685	654	220	561	1303	1823	622	473	108	403	1634	1180	687	654	344	1015	2157	1383	447	385	895	1034	2693	2240	3049	2484	880	798	4116	4743	2145	1611
FBXL13	222235	FBXL13_222235_4	GTTGTGTCATCAACATCC	128	175	117	568	275	128	105	111	159	365	69	124	53	36	284	207	103	35	73	234	416	187	126	67	488	186	288	277	44	91	127	529	256	292	22	228
FBXL13	222235	FBXL13_222235_5	GAGTTGGCATGTCATTAA	788	785	1401	2074	732	1179	287	517	1550	1356	370	439	517	553	1355	1357	499	389	648	870	2090	963	665	728	1102	1502	2404	1807	1130	436	1857	967	2042	3837	1665	1271
FBXL13	222235	FBXL13_222235_6	GACTAAAGCAATTTCTTGA	541	422	1940	1943	789	943	359	501	1379	1701	362	305	308	421	1392	1539	334	346	249	490	2258	1122	838	653	1403	932	2914	2031	2126	740	1042	2002	3264	5015	1272	1686
FBXL13	222235	FBXL13_222235_7	GTTGTTTGCAGCCTATCTGA	749	593	1353	1904	641	818	275	162	1302	1330	429	209	172	307	1329	1213	478	358	382	803	1141	1271	866	453	1213	510	1758	1917	1252	1638	484	1278	2034	4413	947	1420
FBXL13	222235	FBXL13_222235_8	GTTGTCAAGCTCTGTAACA	562	551	1889	3005	1035	894	283	901	2260	1594	503	545	414	555	2062	1083	540	689	521	493	2428	2008	582	620	1689	1018	2479	2001	1234	954	1619	1752	2797	4856	655	1152
FBXL14	144699	FBXL14_144699_1	GATCTCCTGCACAAACGCG	2155	1854	4511	5307	3022	1567	869	1201	3933	4445	1251	965	820	1297	4343	3687	675	514	2169	2965	6572	3337	1758	1578	4665	4921	6966	7033	3118	3136	5705	5440	7339	10262	3857	4329
FBXL14	144699	FBXL14_144699_2	GATGCCCACATCCGAAAGG	875	650	1375	2338	1522	1324	689	661	1794	2212	509	339	625	418	2036	2018	406	369	615	1246	2406	1478	731	694	1499	1061	2493	2787	1849	1305	1357	1473	3063	4980	2608	1455
FBXL14	144699	FBXL14_144699_3	GCCCGATGCCCACATCCGAA	1037	820	1916	3743	1225	1118	716	1007	1766	2093	397	381	681	671	2067	1676	462	389	495	1026	2080	1375	770	343	2389	1802	3184	2664	1983	1406	2589	1656	3723	4964	1912	2715
FBXL14	144699	FBXL14_144699_4	GCATAGCCCAGTACCTCAA	581	532	2083	1817	412	663	242	544	1335	1483	525	461	338	549	1628	1191	395	430	311	335	2475	1121	718	379	2074	1470	2977	3508	1500	789	1640	1669	4052	4926	1560	1054
FBXL14	144699	FBXL14_144699_5	GCTCAGGATCTGCACCCGG	910	509	939	1097	583	474	267	591	1020	1051	203	219	374	520	1165	1040	255	221	160	518	1294	786	462	466	1111	1469	1582	1450	1034	436	2103	2077	2119	3462	400	380
FBXL14	144699	FBXL14_144699_6	GACGCCGCCTACCACAAGT	1974	1440	3813	4940	1637	1591	826	1390	2832	3782	1066	776	992	1385	3296	3266	764	1102	1543	1920	4487	2835	1244	1294	3100	3662	5746	4350	5418	3255	4061	4523	5215	8145	2919	3336
FBXL14	144699	FBXL14_144699_7	GCAGGTGTGCACCGCCTGG	438	319	1203	1764	369	531	415	510	818	1258	481	332	469	265	1038	1131	303	328	413	431	1486	969	813	493	1056	653	2292	2321	2116	1463	2272	1618	1974	3407	853	2410
FBXL14	144699	FBXL14_144699_8	GCCTCAGCTACGTGATCCA	1307	684	1306	2109	1075	757	687	1062	1845	1837	197	156	722	744	1554	2093	191	280	982	1211	1508	1012	310	373	2974	3248	3007	3816	1198	1072	3358	3842	3357	6203	726	769
FBXL15	79176	FBXL15_79176_1	GCATCGAAGCGACGCAGCC	212	383	842	1046	259	306	218	440	521	463	55	111	124	218	626	468	107	94	288	231	817	609	139	75	269	392	703	686	203	343	402	643	499	1166	364	389
FBXL15	79176	FBXL15_79176_2	GCAAGAGCCCGGAGCCGTC	346	275	622	631	85	325	229	387	451	370	137	99	88	159	403	267	41	51	141	146	569	369	208	142	490	532	707	879	89	351	630	696	846	954	123	382
FBXL15	79176	FBXL15_79176_3	GCGGAGTGTGGCGTTGGG	343	534	1520	1278	788	473	189	205	1062	1326	524	224	176	156	811	1102	223	182	369	402	1438	596	533	370	797	771	1207	1114	486	1043	1076	832	1296	1927	1785	718
FBXL15	79176	FBXL15_79176_4	GCTGCTGCGGGATGCCGAG	977	668	2147	2617	1719	861	323	462	1881	2419	568	344	435	485	1498	1662	318	348	341	663	2579	1586	889	524	1280	895	3292	2318	727	1394	1436	1465	3293	5148	1920	1489
FBXL15	79176	FBXL15_79176_5	GTGGGTCCGCAGATCCCGC	62	126	434	286	217	276	43	38	233	310	123	29	43	41	225	280	54	45	37	177	395	289	167	132	33	29	151	172	151	455	416	68	184	799	185	292
FBXL15	79176	FBXL15_79176_6	GCAGCAGCCGGGCCAATG	1088	1100	1879	3278	1086	1013	435	883	1961	2957	543	651	505	548	2471	2879	350	332	936	943	3230	2166	616	836	1829	2217	3822	3514	1148	2745	2485	1705	4591	5503	1369	2176
FBXL15	79176	FBXL15_79176_7	GCCAGCTCCTGCAGCCCCT	310	130	318	281	363	128	55	69	273	384	150	52	99	233	202	274	88	67	108	272	302	232	216	140	218	82	477	422	531	638	331	653	530	1323	51	159
FBXL15	79176	FBXL15_79176_8	GTCGCTGGTGCAGCTTCACC	355	457	1411	1552	1324	584	571	378	1358	1316	515	481	422	478	1192	1105	380	353	995	519	2145	1242	873	478	1281	788	2854	1760	1183	1205	1825	1017	2124	4387	1212	1767
FBXL16	146330	FBXL16_146330_1	GAACTCACAGATGTCCAGGT	3101	2126	812	1308	564	780	355	415	1305	1151	517	417	522	409	1375	1205	477	708	539	836	1779	1221	490	645	1286	1289	2171	2472	2994	5317	1886	1549	3107	5117	1242	1308
FBXL16	146330	FBXL16_146330_2	GTTATGCTTGAACAGATGCA	474	344	1325	1484	1019	507	207	381	1080	1116	170	153	307	362	970	1483	174	163	558	424	1465	905	410	346	750	901	1104	1204	897	936	570	337	1889	1756	510	404
FBXL16	146330	FBXL16_146330_3	GGAGTTCGTGAACCTGCA	665	226	1234	760	696	316	135	210	1003	1042	233	120	335	302	774	803	259	119	587	702	1236	631	258	182	316	1099	1315	1255	1548	1115	825	843	758	1803	985	910
FBXL16	146330	FBXL16_146330_4	GGCTGCAACGACTTCACCG	380	127	300	679	278	190	78	151	394	436	199	198	157	248	613	499	175	222	127	266	453	316	154	471	403	551	860	781	723	229	403	361	1114	827	45	496
FBXL16	146330	FBXL16_146330_5	GTGCGGCCAGCATCACCAA	231	385	1008	1950	601	582	192	352	1085	1499	735	362	232	656	1289	801	399	423	352	491	1629	1181	1184	381	1072	849	2546	1895	1197	1328	932	1337	3337	4204	1397	1717
FBXL16	146330	FBXL16_146330_6	GCCAGCACACACTTCTCGC	236	97	578	637	163	331	22	153	354	350	73	124	76	46	398	526	60	140	405	192	481	263	125	153	292	193	739	254	492	103	340	411	555	762	611	262
FBXL16	146330	FBXL16_146330_7	GGTGCGGCCAGCATCACCA	389	380	1158	1240	696	316	529	313	1312	1399	251	209	188	289	1071	1239	371	412	179	482	1079	607	452	498	649	724	1682	890	755	926	504	1023	1864	2735	685	1415
FBXL16	146330	FBXL16_146330_8	GGGCTCTTCTGGTATTTCT	55	123	247	295	146	143	159	62	194	517	42	96	69	105	367	269	47	11	102	75	448	161	203	18	143	401	640	440	199	124	65	190	642	1027	891	398
FBXL17	64839	FBXL17_64839_1	GGCACCAACTGCAACAGCG	844	514	1372	2135	665	780	247	288	1140	1287	190	162	195	236	1301	1118	282	202	802	724	1455	1251	708	322	750	896	1800	2017	1158	1257	1373	825	3464	2837	674	781
FBXL17	64839	FBXL17_64839_2	GAGGCAACCGCAATAATAG	689	331	1314	1222	878	729	292	389	1171	1048	150	216	229	341	1225	1021	174	103	269	798	1338	847	339	506	963	659	1438	1301	221	541	1301	1068	1670	2020	694	1378
FBXL17	64839	FBXL17_64839_3	GAACTCAAAGATATTCATTT	238	340	1291	1290	809	655	244	241	1078	1063	360	165	242	252	1044	1210	234	311	562	252	1357	836	488	211	689	690	1423	1642	528	851	1020	802	1064	2423	537	1112
FBXL17	64839	FBXL17_64839_4	GCATGATCGTCATAGCTAA	709	350	1026	2040	826	657	261	283	1136	1264	429	536	292	357	1239	1383	346	369	333	432	1293	669	632	395	1056	663	2057	1573	1554	1294	712	612	2666	3242	1180	1072
FBXL17	64839	FBXL17_64839_5	GCTGTATACCTAAGAAGTCC	54	75	127	270	227	25	19	35	70	217	62	24	43	26	124	122	21	33	61	285	323	167	32	30	248	34	219	243	111	444	140	550	274	234	54	60
FBXL17	64839	FBXL17_64839_6	GTGATGGAAATTGTCAAG	527	712	1177	1565	786	746	559	221	1135	1265	279	259	358	364	1141	1059	189	203	360	915	1749	1044	750	539	1771	1319	1759	2289	1004	434	1001	1885	2545	3380	840	1000
FBXL17	64839	FBXL17_64839_7	GCAGCGTAGGCCCCGTCCCG	849	874	1454	1949	1310	773	563	744	1634	1870	366	452	627	819	1737	1403	336	253	945	754	2336	1615	792	390	1708	1292	3560	3507	1172	1588	1860	1691	3422	5401	1290	1956
FBXL17	64839	FBXL17_64839_8	GAAGCGCACCGGCCCCAAGC	151	134	293	249	373	209	111	266	809	865	380	240	204	294	463	849	227	135	352	163	725	298	173	211	692	562	1164	932	649	926	610	546	893	1632	958	1420
FBXL18	80028	FBXL18_80028_1	GTTCACTCCCTCCTACGGCG	233	274	1207	1222	659	270	349	228	860	893	460	218	178	509	854	826	216	243	482	458	1660	666	508	273	537	963	1506	1935	1315	892	847	1230	1791	3382	661	1370
FBXL18	80028	FBXL18_80028_2	GCACGACATTGCGCGCCA	339	350	752	1681	397	529	176	435	854	824	404	324	164	339	1054	780	180	226	343	323	843	786	200	230	445	689	1040	1409	1736	1244	496	622	1107	1390	880	1330
FBXL18	80028	FBXL18_80028_3	GAATTTCATGTGCTGCAGGA	734	727	2208	3142	962	1193	617	858	2136	2474	793	663	509	691	1730	2745	492	523	688	800	3029	1860	563	468	1809	1870	3292	3165	2427	1042	3019	4125	4272	6386	1440	2008
FBXL18	80028	FBXL18_80028_4	GAACGTCCGGCGTACCTGT	629	769	1665	2789	1384	649	734	650	1642	1970	594	661	598	551	1890	2159	287	474	981	895	2127	1689	890	629	1148	1054	2277	2159	1905	1596	1777	2050	3670	4130	1007	1632
FBXL18	80028	FBXL18_80028_5	GCAGCAGTCGCTTCTCCGC	247	221	401	740	88	220	133	140	513	529	126	149	109	181	387	317	258	134	246	450	529	423	63	133	339	257	642	778	743	681	426	415	1244	1116	651	514
FBXL18	80028	FBXL18_80028_6	GCCGCTGTACCCTGTCAGG	281	206	880	1125	379	584	206	185	1065	829	235	319	271	354	764	937	236	243	787	499	1189	544	655	492	877	470	1693	1004	1636	1434	892	946	1757	2396	304	1148
FBXL18	80028	FBXL18_80028_7	GCGCGCCATGGAGTCCAGG	482	163	1349	1178	534	316	123	353	555	761	99	166	268	132	632	595	149	185	614	450	1155	657	320	280	1260	847	1545	1556	522	671	615	1032	1282	2120	336	594
FBXL18	80028	FBXL18_80028_8	GCTCTGGCCCACCATAAGC	475	337	642	594	157	103	87	21	521	534	68	108	79	26	578	817	113	66	102	151	516	118	297	65	117	67	1075	626	562	320	362	196	879	1568	258	921
FBXL19	54620	FBXL19_54620_1	GAGCGGATGGAAGCTGACAG	359	260	1670	1646	530	623	276	222	1548	1765	246	294	381	378	1746	1857	352	483	528	751	1879	1099	643	353	1169	731	2327	1670	1127	1113	1495	644	3584	3385	246	1103
FBXL19	54620	FBXL19_54620_2	GAAGCTAGAGCGTTTCAAG	629	868	1504	2800	676	1165	801	547	1934	2083	247	477	595	542	2041	1732	439	440	596	731	2728	1102	712	711	1573	2238	2821	2812	1171	2164	1769	2300	3050	4963	1727	1701
FBXL19	54620	FBXL19_54620_3	GCAGATTGTACACTCCATG	678	542	1208	2045	237	367	206	428	915	1051	402	315	297	337	1174	1044	348	202	500	828	1592	914	566	469	1558	1600	2153	1647	1828	1861	674	1121	1433	4073	709	1733
FBXL19	54620	FBXL19_54620_4	GTAGGGCCGACAACGGCG	757	552	885	1447	484	423	422	712	1303	1255	196	137	374	426	851	1435	219	362	810	720	1516	784	543	364	1249	1215	2019	1667	1265	1092	991	1491	1650	2801	497	1043
FBXL19	54620	FBXL19_54620_5	GCGATGTGCCCGAAGAGT	622	507	1194	2129	927	987	307	519	1233	1643	379	282	278	177	1549	1711	154	245	611	1241	1537	728	261	295	977	1803	2689	1650	1130	613	1466	1282	1578	2834	613	1183
FBXL19	54620	FBXL19_54620_6	GCGAGGGCACTCCCAGCAGT	873	802	1164	1918	848	954	370	558	1621	1754	840	597	374	458	1487	1630	499	566	636	546	1827	1286	679	619	1490	1941	2991	1838	2821	2224	1703	1542	2457	4405	1528	2854
FBXL19	54620	FBXL19_54620_7	GCCTGGGTCCGATCCTCGG	257	357	823	1190	262	474	232	152	751	514	148	146	233	429	762	796	131	122	303	393	1197	529	204	436	828	740	1090	1368	289	961	469	646	1394	2646	537	428
FBXL19	54620	FBXL19_54620_8	GCCGTTGTCGGCCCTACGG	783	599	934	1438	498	419	382	572	833	947	166	110	258	267	769	1169	175	259	858	763	1628	822	517	358	1025	952	1599	1350	1099	371	820	1202	1181	2415	352	565
FBXL2	25827	FBXL2_25827_1	GGAACATCTTAGCCCTGGA	387	435	822	1326	713	543	139	265	997	1098	251	188	300	493	748	887	264	219	579	692	1352	1004	531	426	921	1187	1295	1082	990	694	361	493	1163	2075	862	823
FBXL2	25827	FBXL2_25827_2	GCGATGCGGTGGATTCCTG	1037	588	2522	3214	1079	748	626	661	2846	3052	1293	1111	671	670	2284	2709	784	783	855	903	2971	1899	1464	818	2999	2774	7458	7472	4831	2810	3544	3924	7350	10201	4396	5173
FBXL2	25827	FBXL2_25827_3	GATGTGCACAGATTTCCA	1314	599	1471	1812	743	606	464	398	1021	1615	727	515	295	462	1132	866	625	595	282	994	2135	1147	859	187	1248	1172	2301	1459	3292	2967	703	946	1163	1881	1185	2110
FBXL2	25827	FBXL2_25827_4	GTGATCAGATCACGAAGGA	402	319	821	1226	550	521	129	287	695	858	287	153	171	262	756	736	225	117	181	242	1329	767	265	359	512	552	901	1095	754	563	746	320	1528	2294	585	569
FBXL2	25827	FBXL2_25827_5	GATCACGAAGGATGGCATCG	1041	687	1954	2777	1199	891	494	835	1728	1887	563	542	565	489	2141	1619	438	289	1036	1187	3118	1697	921	771	1965	1045	3434	2819	3047	1021	2224	1669	3875	4840	734	1388
FBXL2	25827	FBXL2_25827_6	GATCTGATCACACCAAGAG	1185	733	597	1253	795	354	219	274	1133	1109	298	375	319	233	903	1318	368	179	641	1356	1185	862	504	354	1415	1087	1469	1281	1899	995	1089	1317	1410	1830	606	953
FBXL2	25827	FBXL2_25827_7	GTTTGTAATAGACACACAGG	240	255	419	481	188	194	126	107	359	425	174	106	254	208	296	294	69	183	68	176	436	265	154	294	228	166	832	698	197	345	307	293	1346	1249	371	493
FBXL2	25827	FBXL2_25827_8	GCTGTTTGTAATAGACACAC	212	39	628	299	35	158	57	63	214	144	36	22	30	92	197	141	31	41	87	71	255	239	52	74	40	12	92	119	370	90	68	65	79	147	15	67
FBXL20	84961	FBXL20_84961_1	GACCTATTTGATTTCCAGA	524	384	1359	1685	964	662	409	481	1339	1224	441	295	388	534	1803	1376	222	378	494	795	2156	969	456	475	915	1294	2338	1801	1691	1244	2560	1414	1896	3347	2062	1656
FBXL20	84961	FBXL20_84961_2	GTGACCAAGTAACCAAGGA	559	512	1712	2320	1402	1224	252	503	1582	1758	931	537	490	770	1895	1386	584	683	623	855	2798	1100	708	827	2025	1695	5124	3355	2638	2555	1460	2032	4613	7009	2124	3172
FBXL20	84961	FBXL20_84961_3	GGTGTGACCAAGTAACCA	528	441	1254	1222	531	402	366	555	732	1473	401	237	335	417	1083	1227	320	226	263	553	1146	931	177	307	1773	1733	2340	1883	1147	324	1578	1175	2490	4592	1987	1196
FBXL20	84961	FBXL20_84961_4	GGAATGTTCTGGCTCTGGA	537	516	1096	1721	351	695	395	403	923	1177	164	98	372	433	889	1094	197	121	765	425	1965	850	577	411	612	400	1307	1156	1026	472	702	1168	1160	2212	517	246
FBXL20	84961	FBXL20_84961_5	GATTTCCAGAGGGATATTG	694	442	974	2016	783	1509	354	467	1265	1262	430	315	420	586	1016	1371	249	505	533	625	1656	1473	774	427	3517	2507	2957	3237	1597	1636	2009	2084	2168	2629	3327	3452
FBXL20	84961	FBXL20_84961_6	GCACTAGTGAGGGGCTGTG	286	389	1562	1256	894	766	118	322	1261	1070	231	253	232	257	991	925	334	322	594	539	1495	998	536	556	919	1140	1709	1590	1141	1913	674	1218	2220	2339	735	1470
FBXL20	84961	FBXL20_84961_7	GATGAAGCTCTCAAGTACAT	528	294	1247	2399	834	749	324	443	1240	1188	350	315	344	449	1166	1023	199	191	369	1095	1577	764	187	298	971	894	1886	2078	1019	771	1593	1159	1563	4140	1918	1549
FBXL20	84961	FBXL20_84961_8	GCTGTGCTCAGGTCTCCA	166	329	760	1914	618	678	93	207	903	883	320	237	230	308	724	827	168	156	279	243	1081	765	330	351	439	346	1223	1431	1075	846	337	616	1016	2166	1459	1467
FBXL21	26223	FBXL21_26223_1	GCAGCGAAACAGCCAAAAGT	1519	1286	2195	3341	2428	1741	426	629	2538	2633	1738	1453	530	605	2186	2446	1191	1095	850	620	2926	1479	1222	2152	4517	4196	6932	6501	8176	8332	2626	2612	6291	8711	7091	12462
FBXL21	26223	FBXL21_26223_2	GAAGAGTAGAACCCAACTTT	1054	957	1249	2647	552	992	448	383	1639	1592	367	280	428	553	1163	1490	299	396	647	631	2087	1217	577	247	1859	1974	2342	2109	861	1078	2246	958	1902	2782	600	1170
FBXL21	26223	FBXL21_26223_3	GCGAAACAGCCAAAAGTT	618	774	1705	2351	1144	1220	333	710	1704	1940	740	810	387	741	2020	1601	946	988	896	577	2136	1300	758	729	2942	3243	4025	3048	3943	3272	1796	2307	4012	4917	4840	7208
FBXL21	26223	FBXL21_26223_4	GCTGAGAGAGTATATCAC	217	96	86	251	105	41	71	92	293	275	92	18	29	27	315	261	2	90	53	180	311	256	5	151	94	195	596	258	110	39	510	29	484	560	52	107
FBXL21	26223	FBXL21_26223_5	GAGGACAGCTACTCATCTTT	522	585	1812	2440	759	1093	727	1464	2611	3158	965	662	874	1173	2633	2681	951	885	597	1137	2484	1465	546	534	3627	3883	6006	5886	2606	2353	3464	3896	5408	7378	2651	3437
FBXL21	26223	FBXL21_26223_6	GAGGACAGCTACTCATCTT	1206	1317	2146	3447	1884	1752	269	522	1133	1272	406	270	424	490	1288	1082	362	347	995	2084	4057	2387	1521	1399	1671	2021	2866	2532	1192	1135	1437	1372	2504	3398	1321	1756
FBXL21	26223	FBXL21_26223_7	GCTGTTGAAATCAAGCCCA	723	598	2381	1936	925	1007	402	570	1419	1831	225	333	359	543	1073	1214	438	436	672	1043	2154	1011	623	505	1011	1660	2580	2143	1218	1112	1239	1199	2410	2991	511	1508
FBXL21	26223	FBXL21_26223_8	GAACCGTGTGTGTATGAGTC	766	318	517	1295	473	487	260	142	503	856	181	116	199	224	488	499	174	153	271	183	1265	808	530	200	1035	1024	1687	1931	543	751	884	695	1570	1469	499	940
FBXL22	283807	FBXL22_283807_1	GCTGCAGATGCTTCTCTGGA	564	420	1343	2427	950	499	295	296	1168	1215	189	205	228	507	844	772	292	266	374	536	2304	1057	1079	407	686	884	2145	1675	1486	1129	758	517	1748	2336	1107	1467
FBXL22	283807	FBXL22_283807_2	GAGGGAACGGAAGTGCAGCA	948	839	1673	2786	799	1718	393	642	1488	1757	581	434	302	667	1382	1447	418	599	674	921	2237	1448	762	671	1512	1411	2284	2086	878	1163	2149	1918	2904	3474	1026	2111
FBXL22	283807	FBXL22_283807_3	GTTTGAGGACCCCGCACTC	167	183	190	429	120	241	172	71	223	443	100	141	55	32	355	501	60	107	176	439	149	250	136	230	265	130	331	334	959	280	132	488	551	646	378	56
FBXL22	283807	FBXL22_283807_4	GGCGCCTCCCGCCTCCGTG	937	636	2101	2558	1055	789	346	508	1390	1848	211	316	305	430	1489	1495	286	391	930	953	2663	1426	396	398	1554	1105	2493	2253	1543	1391	1593	1493	3178	4432	1242	1477
FBXL22	283807	FBXL22_283807_5	GAAGGACAACTTCCTCCT	132	378	161	293	60	287	115	151	164	286	50	125	105	159	532	203	68	35	122	583	528	496	95	295	222	378	364	511	351	350	240	778	282	694	112	359
FBXL22	283807	FBXL22_283807_6	GGCGCCTCCCGCCTCCGT	716	627	997	1546	660	330	371	488	1353	1799	211	333	379	430	1426	1428	268	384	385	618	1515	653	346	634	1601	1184	2669	2242	1526	1364	1564	1525	3278	4462	1241	1591
FBXL22	283807	FBXL22_283807_7	GCAGCAGGGACCAGAGTGCG	809	600	1738	1711	1116	714	226	517	1304	1631	479	199	286	357	1233	1057	362	231	447	592	2125	1246	485	615	1311	1258	2367	1846	1174	1129	1414	1190	2909	2915	1582	1333
FBXL22	283807	FBXL22_283807_8	GTGCAGCAGGGACCAGAGTG	458	217	633	706	409	225	77	261	616	596	463	231	203	208	731	775	297	176	181	378	551	436	268	188	503	482	734	487	728	508	632	834	670	1578	196	527
FBXL3	26224	FBXL3_26224_1	GAGGCAAATATTTAAATACT	226	226	663	765	673	134	319	234	622	622	165	117	174	79	708	615	113	134	62	205	741	398	151	174	926	1227	1556	1155	659	235	1359	657	1474	2867	568	1370
FBXL3	26224	FBXL3_26224_2	GATTGGGGTAATCTCCTTC	214	190	310	402	146	92	45	135	461	506	121	138	102	207	512	318	139	32	96	65	495	435	122	117	271	371	363	395	738	482	184	468	332	425	892	288
FBXL3	26224	FBXL3_26224_3	GTCAGGCATGTGAAATACC	17	159	220	564	40	61	85	71	185	281	55	18	72	195	296	302	38	58	76	104	521	312	194	26	254	511	496	387	64	91	270	1014	416	1224	216	206
FBXL3	26224	FBXL3_26224_4	GAGAGATGGATCATCTAC	366	115	423	305	55	58	14	3	93	157	251	41	18	10	265	129	133	145	44	221	340	236	282	65	103	19	23	120	232	287	6	47	112	90	173	98
FBXL3	26224	FBXL3_26224_5	GAGAAATCCAAGAAACTG	789	494	2163	2127	1336	662	503	497	1484	1855	521	476	399	390	1942	1692	430	602	407	769	2280	1589	924	614	1351	1906	3329	3146	1466	1269	1169	1238	3247	5387	1015	1960
FBXL3	26224	FBXL3_26224_6	GATCTCCCAAAGTACAGAT	775	628	1588	1735	578	692	227	399	884	1376	246	193	402	256	884	880	260	315	469	622	2200	705	527	347	1845	1256	1544	1372	893	1292	1784	2220	1408	2607	328	556
FBXL3	26224	FBXL3_26224_7	GGGAAGTGTCCAAGCATCT	77	221	418	574	334	363	155	133	496	610	101	46	175	221	382	493	165	57	209	255	658	348	160	172	298	217	393	300	972	107	842	143	597	650	268	178
FBXL3	26224	FBXL3_26224_8	GACACTGATCAGCCACACAA	1462	1151	2987	3763	881	1492	593	861	2546	2952	770	922	741	582	2375	3461	917	622	1237	1410	4311	2448	1651	1060	2958	2955	5135	3457	3439	2804	1604	1876	5071	7785	2032	2765
FBXL4	26235	FBXL4_26235_1	GATGCCTATGCAGAAAAGGA	1672	1492	3669	4958	1773	2078	675	1135	2962	3782	1073	591	657	837	3166	3577	631	639	1423	1834	4341	2372	1601	1364	3545	2987	7140	6117	1753	1992	3684	3556	7061	8553	2201	3054
FBXL4	26235	FBXL4_26235_2	GGTCAGAGAGACCTACGA	697	293	1118	860	752	369	257	510	707	913	126	112	266	423	1046	1131	191	222	305	949	1045	465	310	134	1255	1308	1711	1493	1024	1468	1310	1857	1977	2340	2029	2092
FBXL4	26235	FBXL4_26235_3	GAGCCAGGACAGCTACAAG	1240	705	3207	5152	2242	1433	530	1479	2829	4142	1036	1146	902	783	2664	3576	813	896	801	1852	5529	2383	1841	1010	1897	2281	4579	4045	2267	3872	3089	1700	4906	7128	1324	1627
FBXL4	26235	FBXL4_26235_4	GCTGTGTTTCGAACTTAT	112	87	493	578	218	62	18	93	438	309	86	85	33	30	316	360	36	103	137	125	635	435	60	162	416	352	624	753	57	139	356	174	669	976	83	474
FBXL4	26235	FBXL4_26235_5	GAGTAAAGTCACCAGAACTT	551	649	1276	2153	1223	938	274	452	1141	1610	289	403	339	447	1359	1370	243	118	405	604	2386	1243	483	355	1667	1072	1840	2317	909	396	1693	821	1918	3193	523	1171
FBXL4	26235	FBXL4_26235_6	GGGAAGCATTCACCTTCGT	307	504	692	1183	945	407	194	179	791	651	258	227	91	178	767	916	186	292	617	413	1036	460	526	315	789	520	1396	1494	686	873	465	287	1443	2161	1105	1065
FBXL4	26235	FBXL4_26235_7	GAACTTATGGGACATGGT	706	905	1427	1651	253	389	387	307	940	1247	393	291	216	308	1257	988	184	244	471	398	1468	795	281	418	692	478	2728	2404	1538	621	839	1242	3281	3430	622	761
FBXL4	26235	FBXL4_26235_8	GTTTGATTCTATAGCTCTA	89	42	97	291	122	149	22	77	139	156	106	43	45	42	200	134	51	21	479	356	288	205	227	108	85	332	194	272	281	124	127	142	250	466	253	444
FBXL5	26234	FBXL5_26234_1	GATACTGCAGAACTCCTTAG	1031	1226	1833	3073	1564	787	333	770	1942	1905	541	362	507	493	1461	2188	412	456	939	995	2976	2103	1049	1266	1992	1649	3446	3333	2337	2198	2376	2067	3767	5963	2791	2141
FBXL5	26234	FBXL5_26234_2	GCTCTTCAGCATGATTCCAT	612	483	1271	1258	830	749	145	340	1163	1257	429	415	293	189	1194	1121	223	397	424	427	1560	837	680	358	1135	1156	3034	2589	1387	1571	775	1415	3058	3109	524	1218
FBXL5	26234	FBXL5_26234_3	GGAAGATGGGTTATACCTG	344	166	494	771	356	89	55	154	644	711	290	116	96	167	332	835	157	39	226	607	477	604	121	99	702	194	1023	1058	336	322	535	851	1414	1814	88	409
FBXL5	26234	FBXL5_26234_4	GTAAAATATTCCATTAACAT	84	54	313	505	192	169	61	54	391	269	136	84	92	52	240	265	149	118	62	162	675	158	123	170	74	151	519	695	501	245	185	170	910	1287	178	229
FBXL5	26234	FBXL5_26234_5	GCATCGACATAACTCTTG	441	566	1215	1270	631	633	358	337	906	1395	307	337	250	577	1020	1006	214	292	174	754	1272	507	376	240	982	1204	1945	1581	1142	721	857	800	1386	2657	178	1013
FBXL5	26234	FBXL5_26234_6	GCATTACCTCAGGAGGAAGA	797	535	802	1492	648	452	55	171	908	894	243	248	178	186	783	530	210	197	253	422	1272	824	118	249	1092	1045	1573	1677	793	1075	800	1049	1082	1517	796	696
FBXL5	26234	FBXL5_26234_7	GATGCTTAGCCTCTTTGAAA	823	946	2333	3666	1601	1009	426	634	2430	2676	1061	1056	572	758	2243	2506	864	904	634	955	3868	1851	1342	1209	1600	2715	3813	3212	1801	2431	1471	2078	3861	5189	1724	2680
FBXL5	26234	FBXL5_26234_8	GGCGGATGAAGCAGCTGGT	131	86	263	427	178	168	49	93	268	474	86	56	84	52	403	417	79	33	208	222	603	287	344	125	429	348	835	565	317	153	396	428	597	707	342	365
FBXL6	26233	FBXL6_26233_1	GAGCGTCAGCAGTCACACCG	333	379	1024	1913	550	625	228	173	884	875	417	269	171	268	695	531	240	64	712	708	1360	960	388	507	586	527	1386	1304	1446	1057	756	927	1694	1730	916	884
FBXL6	26233	FBXL6_26233_2	GCTTGAGGAAAGTGAGCCG	295	243	758	1328	706	340	278	289	774	673	91	135	76	48	727	564	88	254	196	274	866	899	212	207	421	633	860	535	165	447	681	619	1618	1187	668	498
FBXL6	26233	FBXL6_26233_3	GCTGTGGTGAGCTTCTTGG	737	822	852	1338	566	211	239	701	743	1050	468	117	360	280	765	1034	170	221	562	995	1031	572	285	316	1032	782	1399	1843	1106	847	2241	834	1815	1632	661	1042
FBXL6	26233	FBXL6_26233_4	GGTGGTACCCCGAGCCCCT	496	165	820	944	430	443	123	104	866	688	379	346	171	382	706	1138	281	171	83	224	617	370	632	430	679	527	1065	1295	808	892	611	347	1355	2291	684	1073
FBXL6	26233	FBXL6_26233_5	GTGTACCTGAGACTTCCAG	96	90	281	568	96	85	25	155	258	388	37	129	37	56	202	257	69	58	215	471	723	165	33	75	77	72	262	179	201	173	221	281	460	188	59	136
FBXL6	26233	FBXL6_26233_6	GCGCGTGTGCCGCCGCTGGC	19	60	214	363	209	241	58	129	214	164	122	194	52	66	312	304	74	90	83	44	179	128	209	176	100	82	211	425	432	515	99	150	295	817	331	719
FBXL6	26233	FBXL6_26233_7	GTGACCCTGTCGTCCCCGC	793	737	274	471	130	244	9	164	317	518	86	109	111	55	478	396	152	109	314	285	572	486	55	116	360	530	925	998	130	156	360	336	924	2013	255	405
FBXL6	26233	FBXL6_26233_8	GCAGATTTTCGGGTTGTTGG	421	204	927	981	260	234	206	290	610	727	338	542	104	244	544	854	394	482	213	343	713	419	381	493	395	293	812	392	2401	2669	502	415	809	619	1393	2128
FBXL7	23194	FBXL7_23194_1	GACGGGCGAGACCATCAACG	1227	764	2634	3564	1198	1109	273	1019	2290	2928	874	578	663	649	2244	2576	469	736	683	1162	3075	1908	1721	1065	1807	2577	3958	4774	2343	1720	2150	1663	4806	5907	2144	2448
FBXL7	23194	FBXL7_23194_2	GTTACAATATCTCCAACG	574	354	563	633	356	288	115	226	456	663	99	89	67	96	405	510	53	117	183	148	532	413	258	82	441	249	740	820	188	478	470	3	647	423	339	648
FBXL7	23194	FBXL7_23194_3	GAAGGAGAAGATCTGCACCA	495	495	1218	1550	874	892	537	875	1106	1444	482	355	429	508	1614	1171	359	397	295	1317	1784	875	591	648	866	1338	1861	1961	2151	945	1497	1161	1748	2681	1097	1275
FBXL7	23194	FBXL7_23194_4	GGATAGTCCTCCAGAGCCG	484	244	1135	1322	459	255	185	315	943	1100	490	366	268	154	1088	887	314	313	518	702	1821	937	703	205	1323	1397	2256	2750	2005	827	856	1580	2688	3677	977	1852
FBXL7	23194	FBXL7_23194_5	GCGCAGCGGCACAGCTGGT	986	715	1417	1821	526	569	219	345	1392	2104	528	491	424	478	1147	1148	482	482	758	899	2402	873	580	522	1668	2173	2993	3165	1807	1831	1633	1966	2919	3723	1815	3081
FBXL7	23194	FBXL7_23194_6	GATGGTCTCGCCCGTCAGG	652	385	762	1192	567	293	508	368	879	1273	442	233	323	255	1057	1141	147	268	204	800	1469	1046	265	408	828	581	1750	1557	1214	1073	465	625	1532	2098	879	651
FBXL7	23194	FBXL7_23194_7	GCAGGCGGCTCACAGACCGA	1474	1462	2890	4876	2125	1627	798	1354	3410	3183	939	539	876	1239	3004	4186	460	727	1104	1884	4979	2680	1347	959	2554	3967	5853	5569	1606	1617	2719	3579	5528	7096	1935	2524
FBXL7	23194	FBXL7_23194_8	GCTGGTAGCCACATTCTTCT	207	47	90	480	144	96	72	68	212	247	69	27	42	55	118	200	71	55	74	92	281	153	69	51	168	100	325	288	31	33	292	311	260	629	127	103
FBXL8	55336	FBXL8_55336_1	GTTGCGAATGTGAGCTGGA	502	376	1052	1790	582	1120	376	416	1185	1328	465	307	360	221	1013	1365	336	329	682	1029	1682	979	457	444	1549	1603	2282	1624	1069	730	1793	1364	1634	1726	811	926
FBXL8	55336	FBXL8_55336_2	GGCAGGCGGACAGATAAGG	328	568	1199	1069	1069	370	259	120	694	726	335	180	211	155	612	766	139	314	221	583	1099	651	309	512	513	382	1493	946	821	398	1395	729	1090	1231	912	850
FBXL8	55336	FBXL8_55336_3	GAGGAAGCCGAGCCGCCGGG	1029	833	2139	3228	1323	1019	615	899	2366	2291	697	840	733	618	2657	2455	671	636	752	1645	3583	1987	1235	804	2355	2610	3668	4361	3262	2599	3378	2201	4366	5924	3499	2993
FBXL8	55336	FBXL8_55336_4	GACCCTGGCGGCGGCAGCA	866	784	2380	3590	1847	1701	478	1304	2452	2642	732	827	736	866	2499	3209	740	752	752	1560	3552	2075	1072	790	2482	2363	4467	2947	2390	2987	2315	1739	4036	4948	2637	2931
FBXL8	55336	FBXL8_55336_5	GCAGCTCGATGGCCGCCCGG	445	345	1270	1678	1223	1146	364	684	1123	1196	332	223	476	592	1267	1391	239	267	459	979	1310	835	1055	664	1621	1307	1754	1577	930	1016	1250	2313	1653	2395	1115	1077
FBXL8	55336	FBXL8_55336_6	GGCGGCTCGGCTTCCTCGA	1566	1123	2172	3120	1729	1074	491	1183	2376	2583	772	646	717	664	2432	2722	1003	631	847	1528	4297	2089	704	1002	2043	2289	4618	3960	3112	2019	1944	2163	4153	4846	2493	2553
FBXL8	55336	FBXL8_55336_7	GCCGCCGCCAGGGTCTGCA	1641	982	2749	3939	1305	1638	1460	800	2782	2375	718	552	517	598	1991	2369	714	698	1478	2111	3384	2328	795	807	2704	2115	3597	5271	2115	3435	4799	2714	5147	7724	2144	2691
FBXL8	55336	FBXL8_55336_8	GGACAACAGTACCCTAGT	22	122	114	246	40	144	84	88	90	178	25	20	47	30	192	148	41	28	41	94	366	322	54	79	184	25	353	81	161	155	129	256	282	258	128	178
FBXO10	26267	FBXO10_26267_1	GCAAGGTGAAATCATCTTGA	271	338	595	1109	371	338	212	205	594	733	173	134	186	189	375	642	72	46	213	472	714	351	124	304	569	329	1008	728	1125	898	739	462	1280	2023	347	718
FBXO10	26267	FBXO10_26267_2	GTTTTCCAGGACACACAG	357	257	616	742	715	335	184	261	702	1006	120	137	227	129	670	794	177	202	146	721	732	526	290	370	676	742	1045	1357	426	773	1456	1395	927	1700	229	355
FBXO10	26267	FBXO10_26267_3	GCCCTAGTAGATACTTGT	652	317	735	1068	192	465	47	75	546	739	164	170	66	118	313	596	93	241	260	221	854	492	448	504	366	618	1051	927	1121	1847	230	408	1046	2296	332	762
FBXO10	26267	FBXO10_26267_4	GCAAGGTAATGCTGCTTGA	219	316	1097	1277	1269	255	349	396	735	1024	97	104	281	334	1126	620	204	192	320	390	1433	699	613	427	915	802	806	1026	576	1326	1159	737	946	1513	609	744
FBXO10	26267	FBXO10_26267_5	GCCTTGGAGCCTGGCTTTG	772	423	1714	1181	986	539	238	508	1559	1520	531	297	396	268	1327	1280	362	474	731	1134	1872	1098	930	689	1254	1196	2085	2114	1253	1919	1580	824	2352	3043	988	1049
FBXO10	26267	FBXO10_26267_6	GGGCCTACAAGTATCTACT	192	103	257	274	63	57	101	122	163	317	81	56	40	98	317	304	34	38	99	85	471	224	86	361	79	29	119	91	595	276	62	546	399	350	5	403
FBXO10	26267	FBXO10_26267_7	GAGCAGTGCTGATCAATGC	139	250	424	574	394	316	33	150	365	515	49	53	35	127	112	406	106	66	62	91	478	152	224	117	214	395	657	314	273	330	77	43	1267	1111	591	339
FBXO10	26267	FBXO10_26267_8	GGTGCCTGTGGAGATTGTA	499	544	1282	2489	730	1519	394	849	1427	1647	406	483	461	439	1318	1598	382	432	749	1097	2443	1875	1203	978	2219	1432	3173	2993	2324	916	2195	1993	2912	4590	1136	2048
FBXO11	80204	FBXO11_80204_1	GTGTCCCACAAAGAACAGTA	771	429	1023	2286	331	374	335	590	956	1463	333	284	395	403	1228	1430	319	248	343	643	1390	1051	401	393	920	1130	2358	1993	1150	990	1126	2401	3305	4082	1106	943
FBXO11	80204	FBXO11_80204_2	GGTTCAGGATGCATCATA	1003	964	1347	1867	302	440	286	775	1204	1475	346	195	345	438	885	1194	414	184	441	776	1589	972	286	270	885	911	2445	1939	2407	2152	1416	1287	2374	2638	428	672
FBXO11	80204	FBXO11_80204_3	GTTCGATGTGAAATTCACCA	324	291	419	895	65	164	178	133	218	462	223	130	174	146	465	384	183	190	80	302	462	267	138	86	124	308	585	321	306	619	112	448	526	1937	1012	146
FBXO11	80204	FBXO11_80204_4	GCTGGAAACTCTCTTTCCA	251	275	541	855	178	120	196	197	913	730	160	66	190	164	605	872	190	120	272	661	1646	304	342	199	390	678	1897	1023	405	567	934	783	1827	2202	480	502
FBXO11	80204	FBXO11_80204_5	GACGCAACAAAATCTGGGG	447	654	1633	1966	705	673	459	453	1568	1543	463	423	308	405	1900	1660	417	407	1075	1515	2129	1123	615	626	1692	1536	3110	2267	2641	2500	1704	1829	3389	3877	1122	2474
FBXO11	80204	FBXO11_80204_6	GAGAAACTGCCAGATGAAG	1304	885	1112	2641	493	550	290	689	1661	1473	425	560	398	374	858	1603	463	548	407	933	2366	1010	606	722	577	465	1739	1571	1643	1417	968	705	2843	3069	994	864
FBXO11	80204	FBXO11_80204_7	GTACAAGAGGCTCATTTTGA	226	289	571	721	303	231	86	295	608	869	146	106	204	205	545	800	105	64	345	444	691	577	132	120	1022	437	951	658	483	136	474	1006	680	1058	149	192
FBXO11	80204	FBXO11_80204_8	GTGGGACACGCTGTTCTTTT	513	633	1248	1184	388	384	311	218	1001	1108	252	53	296	229	730	1469	301	263	113	380	1453	833	160	631	945	1441	1586	1714	522	706	1324	870	1919	2650	723	394
FBXO15	201456	FBXO15_201456_1	GTCATGCCACATAAATCTA	462	518	1274	2176	1238	1126	190	424	1127	1786	366	362	336	325	1567	1094	268	365	391	1171	2169	1508	362	478	1654	1102	2969	2331	920	572	1722	800	1958	4424	1865	1496
FBXO15	201456	FBXO15_201456_2	GTCAACCTTAGATTTATG	147	294	394	753	331	232	272	537	491	754	200	134	186	227	515	836	244	118	587	523	618	416	72	54	1331	1735	1261	1369	396	193	1008	1084	1337	2556	518	840
FBXO15	201456	FBXO15_201456_3	GGTGGAAAAGAATATATCA	266	258	490	863	624	177	112	196	435	530	632	642	88	90	434	510	422	615	348	233	903	512	349	438	583	341	1458	991	1837	1237	283	203	1271	1525	1237	2521
FBXO15	201456	FBXO15_201456_4	GTGGGAGTTTTATACCAGT	120	139	705	786	235	346	176	75	653	615	213	70	73	76	398	645	77	105	171	263	790	351	243	216	352	642	932	895	163	333	369	432	895	1996	461	221
FBXO15	201456	FBXO15_201456_5	GTAACTGATGTGTCATTTA	373	432	655	1050	407	385	240	447	680	1057	160	139	235	155	883	535	93	162	190	475	1203	543	367	95	289	890	628	512	677	186	573	901	569	1115	255	577
FBXO15	201456	FBXO15_201456_6	GCTGAAGATATTTTCCTACT	278	133	374	726	133	115	93	193	321	530	169	91	67	132	340	463	122	148	101	378	802	266	128	486	190	323	649	604	784	882	151	83	1104	1029	638	352
FBXO15	201456	FBXO15_201456_7	GCCGCGCCACCGCCCCTGCT	640	427	1525	1599	998	809	441	799	1478	1739	502	415	579	808	1984	1755	406	443	541	1149	1707	784	698	591	3218	3218	3552	3226	1758	1855	1573	1862	3237	4189	2461	3813
FBXO15	201456	FBXO15_201456_8	GGCCTGTGTAAGGGTTGAC	504	292	952	1063	741	460	103	404	850	785	303	94	208	278	946	1351	84	257	240	425	1070	741	114	279	601	622	1450	1652	421	565	928	473	1436	2738	855	608
FBXO16	157574	FBXO16_157574_1	GAGCTGGTCCAGCTCAGCA	934	879	1885	3160	927	1005	557	438	1982	2225	627	630	482	529	1482	1658	596	516	618	842	3023	1797	717	673	1655	1026	2642	3256	1692	2355	1347	2023	3069	5283	2018	1887
FBXO16	157574	FBXO16_157574_2	GCGCTCCAACAGGCCTGTG	1657	1647	2065	2347	1094	680	533	846	2288	2727	674	512	693	738	2199	2655	610	527	1463	1164	3279	1685	799	1007	2544	1749	4678	3736	2725	2203	1683	1838	5358	6140	1629	2677
FBXO16	157574	FBXO16_157574_3	GAAGAAAGAAGAGCCCTGCT	592	405	881	964	541	518	92	219	708	1100	385	284	135	92	730	916	261	462	369	541	1399	629	246	393	776	802	815	1044	2062	768	881	448	1973	1985	849	1371
FBXO16	157574	FBXO16_157574_4	GACAGCAGAACTTTTGCT	530	205	729	1853	603	547	183	404	1237	1118	131	256	298	401	808	955	230	86	454	523	1525	918	559	302	977	549	1412	997	1130	203	809	632	1818	1621	672	535
FBXO16	157574	FBXO16_157574_5	GTATAAAGATAACACCCT	14	115	221	283	61	92	4	164	98	78	28	3	9	10	133	52	123	31	29	243	178	231	32	29	0	40	19	7	4	167	12	2	21	32	2	19
FBXO16	157574	FBXO16_157574_6	GATAACACCCTTGGAAGCT	218	356	1154	1491	571	528	502	256	860	1092	452	424	261	365	1178	991	171	436	266	288	1553	802	476	213	973	689	2194	1760	732	1943	859	1069	1911	2341	1595	1506
FBXO16	157574	FBXO16_157574_7	GTAAAGTCCAGGGCTTCTGC	31	88	419	388	141	191	30	70	180	252	194	118	38	75	264	358	107	57	14	114	381	280	126	146	367	431	606	558	532	504	294	157	509	541	404	951
FBXO16	157574	FBXO16_157574_8	GAAATGTTTACGGTTTAAC	132	63	391	455	35	37	93	146	252	308	38	50	83	52	312	268	29	83	60	89	418	288	121	112	418	217	315	284	162	84	460	228	435	823	464	137
FBXO17	115290	FBXO17_115290_1	GGTGTTAGGTTCTTTTCTA	412	297	359	1115	495	165	101	187	526	755	183	130	154	279	427	649	66	105	328	879	862	592	182	126	425	804	729	691	457	234	220	336	667	1038	453	307
FBXO17	115290	FBXO17_115290_2	GCGCCTGGCGCGACATAG	297	390	1804	1183	787	709	235	403	1151	1347	223	466	307	487	1136	1268	245	234	246	709	1935	769	870	441	1073	1132	3213	2806	2017	1398	1860	1040	3048	3605	1236	706
FBXO17	115290	FBXO17_115290_3	GCGTGACCAAGGAGCGTGG	178	176	280	912	143	157	139	240	307	431	62	80	63	142	293	452	54	232	32	153	619	239	136	154	367	477	597	541	341	668	271	363	634	1106	162	243
FBXO17	115290	FBXO17_115290_4	GCCAGGCGCGGCACACTGGG	550	591	1885	1778	866	854	425	323	1054	1357	427	184	234	507	1283	1288	253	314	794	559	2150	985	358	315	1267	1322	2643	2182	849	1891	720	684	2342	3198	1575	1361
FBXO17	115290	FBXO17_115290_5	GCTGCAGCAGCCACACAGT	1418	935	2223	2430	808	502	400	512	1778	2138	779	518	469	361	1377	2153	419	574	1121	913	2854	1138	470	622	1619	1189	2305	2949	1354	1928	1371	989	2376	4283	2003	1911
FBXO17	115290	FBXO17_115290_6	GGGCCAGGGATGGGTCCGC	8	0	57	7	49	3	3	2	23	44	0	1	0	97	17	10	0	2	3	19	121	22	73	22	68	6	100	16	1	0	0	9	0	1	8	0
FBXO17	115290	FBXO17_115290_7	GAGCATGGCGGGAACGGCT	531	543	658	1186	760	750	280	324	1197	1487	502	556	301	280	1186	1334	296	423	299	620	2092	901	572	543	1229	1643	2357	1661	1125	1667	749	1403	3280	3317	1958	1631
FBXO17	115290	FBXO17_115290_8	GCGCCAGGCGCGGCACACT	1363	573	2231	3108	960	1340	847	996	2132	2751	634	570	528	653	2816	2053	534	610	586	1116	2712	2094	1284	798	1858	1230	4603	3952	2525	1900	2099	1737	4278	5493	2027	2212
FBXO18	84893	FBXO18_84893_1	GAGCAAGCTGTCAGCAAAG	962	851	2200	3243	865	793	299	952	1897	2290	823	875	560	427	2147	2004	612	643	749	1281	3114	1865	713	657	1597	1746	2980	3436	2347	3332	3000	1721	2954	5098	3136	4140
FBXO18	84893	FBXO18_84893_2	GCTGTGCACTGCCTCAGGA	1201	508	1458	2882	1750	1235	365	576	1640	2300	361	293	504	754	1615	1797	388	398	627	1254	3296	1443	1132	604	1680	1750	2574	1602	1241	1665	1265	1880	2340	3304	635	1891
FBXO18	84893	FBXO18_84893_3	GTGTTTGCCTTCCTCCCGG	305	375	519	808	407	272	127	439	693	737	81	44	98	114	539	333	47	106	93	418	576	695	225	172	305	412	1117	662	545	344	501	559	1249	1194	698	662
FBXO18	84893	FBXO18_84893_4	GAGTTTCTAAGAAAGCTCCA	195	135	750	1126	335	297	156	230	857	770	374	198	190	208	634	705	124	333	241	515	1446	421	274	325	542	221	655	537	366	697	400	693	1036	1245	526	751
FBXO18	84893	FBXO18_84893_5	GCTACCGGGACCAGCCGGT	705	626	1068	2139	954	687	280	639	1284	1946	293	546	324	307	1298	1577	349	245	794	1007	2191	1181	506	318	1460	1126	2196	2146	1392	699	1098	1513	2650	2760	870	1097
FBXO18	84893	FBXO18_84893_6	GCCTGAGTCATGTGATAAT	135	137	285	401	329	66	111	166	182	382	167	113	72	82	273	382	76	38	192	138	423	210	142	98	474	334	410	143	53	163	325	223	374	701	249	129
FBXO18	84893	FBXO18_84893_7	GACCAAGACCGCTTCCTGG	995	793	1823	2239	655	516	208	518	1691	1680	488	227	547	496	1662	1739	329	386	616	929	2367	915	620	336	1408	1093	1975	2591	1928	1347	1250	1215	2934	5337	713	1591
FBXO18	84893	FBXO18_84893_8	GAGGACGAGTGCCCACTTGC	127	115	325	408	241	96	25	46	316	424	28	54	69	99	223	234	106	95	76	284	461	192	124	167	203	333	526	1182	77	675	124	601	446	417	1079	292
FBXO2	26232	FBXO2_26232_1	GGTGTGACGTGGAGCATGG	134	122	391	644	102	305	85	179	425	476	214	115	184	80	499	655	270	422	420	240	739	559	535	245	678	480	458	895	164	714	224	432	521	496	207	340
FBXO2	26232	FBXO2_26232_2	GCTCAAGTGCCAGCAGGA	511	341	1063	1716	510	1330	176	752	1083	1073	395	269	331	529	1082	1418	207	188	495	370	1704	1107	511	329	1730	1060	2367	2252	570	727	1958	1197	1926	3814	1035	839
FBXO2	26232	FBXO2_26232_3	GCAGGCCTGCACCAGCTCGG	685	348	1606	1916	1038	786	407	655	1546	2069	236	237	485	487	1359	1408	142	197	1122	548	1877	1160	810	975	1631	913	2222	1919	778	1544	2439	1656	1999	3943	502	446
FBXO2	26232	FBXO2_26232_4	GCACTTGAGCAGCCACAGCG	715	385	630	1139	371	399	519	388	928	1311	192	157	285	227	873	978	218	240	399	363	1047	731	317	216	370	863	893	912	420	558	1230	850	1458	1542	586	739
FBXO2	26232	FBXO2_26232_5	GCGGCAGGCCTGCACCAGCT	639	323	1050	1249	742	828	218	506	1040	1402	297	243	507	478	1325	1267	324	99	182	569	1805	1234	320	429	1405	1472	2393	2688	541	819	2009	766	2400	3410	1669	1999
FBXO2	26232	FBXO2_26232_6	GCTCGTCCAGGTACGCGG	402	414	1142	1590	706	857	206	165	651	874	100	154	182	149	661	926	213	96	601	441	1387	781	355	356	557	567	1005	1428	555	566	200	517	971	639	1012	193
FBXO2	26232	FBXO2_26232_7	GCATGGTGGGGACGGCTGGA	330	118	572	617	406	577	49	217	385	737	411	401	166	388	791	538	214	201	181	250	496	401	104	118	719	823	697	837	1466	1281	997	551	633	1293	1088	1317
FBXO2	26232	FBXO2_26232_8	GCCCGAGGAGGCAAGCCCGG	467	567	1533	1740	625	567	444	587	1412	1132	152	145	489	265	1102	1290	310	142	376	819	1926	1194	602	342	1290	1361	2114	1989	691	780	1443	951	1761	2927	753	1155
FBXO21	23014	FBXO21_23014_1	GTAGCCTCGTTCTCAAAG	166	325	1373	2429	860	535	129	107	833	903	894	825	173	242	663	945	448	644	518	461	1074	619	1102	359	710	843	1384	1395	5782	5160	996	611	1625	3142	1490	1545
FBXO21	23014	FBXO21_23014_2	GAAGGTGTTACAGAGAATGG	209	172	205	256	212	46	169	296	436	617	466	456	117	88	266	876	300	402	218	191	202	102	23	103	99	366	535	942	958	590	221	1025	530	602	581	649
FBXO21	23014	FBXO21_23014_3	GCTGTGCCAGAGCAGCGGGA	357	344	549	891	529	615	213	254	784	837	282	323	251	333	876	836	187	374	802	705	1321	520	314	313	891	818	1573	1467	658	1165	1687	1145	1277	2445	1154	1163
FBXO21	23014	FBXO21_23014_4	GGAAGTTGACAGGCTCCAG	606	460	1250	1760	378	530	175	595	1248	1202	232	312	413	371	1004	1474	227	451	561	450	2192	897	313	306	1054	1178	1571	2007	611	868	1052	1686	2313	3653	1296	1025
FBXO21	23014	FBXO21_23014_5	GAGAAGCTGCACCTGGTCC	157	211	465	487	275	357	347	261	646	986	372	191	227	143	698	833	411	237	197	797	867	742	198	291	782	484	1065	1632	558	962	769	429	971	2199	1135	1171
FBXO21	23014	FBXO21_23014_6	GTGACATTGAGAACCTTGA	460	229	551	1177	120	369	193	314	597	656	57	93	196	235	590	404	260	115	244	255	971	606	287	300	322	119	619	974	92	572	699	644	745	755	147	621
FBXO21	23014	FBXO21_23014_7	GGGCTGTAGTGTTTCATAA	461	357	262	723	135	61	8	12	194	222	119	51	25	31	230	220	82	55	102	200	202	437	82	54	418	95	322	200	485	111	175	209	538	624	482	390
FBXO21	23014	FBXO21_23014_8	GCCCAAATTGACAGCATCG	643	711	1920	2681	1197	826	329	825	1789	2070	255	355	815	979	1398	1767	324	410	929	1012	2977	1323	659	467	2126	2339	3450	2905	2071	1304	2261	2261	3249	5389	1434	2156
FBXO22	26263	FBXO22_26263_1	GCACACACTCCCTCCATAAG	345	386	1418	1736	650	289	111	228	1371	976	469	319	269	361	721	1047	356	207	312	283	963	385	466	322	989	863	1992	2045	573	1284	1761	1493	1154	3117	579	824
FBXO22	26263	FBXO22_26263_2	GCCAGGTTACTCAACACGA	1811	1238	1005	1403	619	536	204	307	846	1599	157	198	245	266	875	1041	161	243	863	705	1610	865	235	384	831	702	1959	1129	915	302	799	1082	1470	2600	372	954
FBXO22	26263	FBXO22_26263_3	GATTGCTACCTGATCCCAT	1996	1351	1171	897	391	352	407	993	1102	939	288	273	366	325	878	928	235	235	1030	961	960	480	169	214	1666	1734	2480	1866	1298	719	1209	1445	2643	3832	1409	1133
FBXO22	26263	FBXO22_26263_4	GATCCAGGTTACGCTCCGAT	760	609	1554	1609	714	925	477	435	1179	1308	482	330	467	652	1325	1487	451	314	495	666	1962	1034	325	634	1588	1374	2473	1775	1071	1182	1811	983	1983	2516	2096	3177
FBXO22	26263	FBXO22_26263_5	GCAGAGTATTGCGGACCCAT	210	191	583	994	428	442	149	335	778	863	273	324	234	327	718	756	150	192	542	307	1030	705	345	289	812	699	1743	1399	740	971	404	706	1243	2615	503	736
FBXO22	26263	FBXO22_26263_6	GTGTGTGCGCAGAGTATTG	110	227	264	459	311	146	28	106	123	361	238	174	47	98	114	319	67	73	149	111	337	240	409	89	75	357	461	459	80	141	190	299	384	241	43	309
FBXO22	26263	FBXO22_26263_7	GCGGCTCCTCCGTAGACCCG	573	505	986	1176	504	561	351	480	1190	1105	226	274	338	419	1319	1114	269	216	759	614	1536	651	424	411	960	1732	1677	1927	738	1111	1052	747	2469	2964	746	864
FBXO22	26263	FBXO22_26263_8	GTCCTTGGGATTGTGACCCC	192	150	250	232	485	25	90	241	117	202	15	60	156	134	209	191	83	27	104	65	302	121	21	25	459	308	428	381	30	103	586	973	179	772	82	20
FBXO24	26261	FBXO24_26261_1	GCTCTTGCTGAGACATCGG	1737	1273	1924	1937	918	627	391	796	1320	2062	487	329	741	741	2085	1665	392	569	1092	1348	2675	1380	881	472	2686	2350	4143	3906	1392	1897	2817	3623	2839	6018	1520	1302
FBXO24	26261	FBXO24_26261_2	GGTTGGTCAGGAGACCCAG	374	238	406	938	313	352	183	312	915	739	231	210	278	309	535	946	157	194	130	181	971	583	488	154	662	427	1105	750	652	644	1251	693	886	1520	875	766
FBXO24	26261	FBXO24_26261_3	GGTCTGGCCGAGGGCAACA	800	898	1537	2068	1127	1019	419	560	1769	1751	573	574	438	498	1279	1178	500	472	625	1600	2887	1184	529	672	1222	994	2350	2042	1165	1545	1158	1177	2019	3671	1484	2219
FBXO24	26261	FBXO24_26261_4	GTGGGTACCACCAGCAGCC	59	234	455	757	395	334	184	263	485	682	180	119	78	207	957	762	150	36	227	202	835	604	294	191	374	311	423	1157	1234	1406	371	969	551	1454	618	566
FBXO24	26261	FBXO24_26261_5	GGTCTATCTGCAGTCTAGT	227	218	661	1219	585	709	142	587	779	839	134	153	198	143	725	585	178	117	277	286	934	486	139	300	804	1767	1294	1268	413	508	928	577	1546	1773	475	551
FBXO24	26261	FBXO24_26261_6	GAATGGCAGCTCTCTTCCA	437	481	717	1369	747	551	186	299	898	974	262	209	291	409	836	872	189	280	911	506	1585	1008	252	555	1885	879	1578	1454	629	1288	521	599	1706	2042	460	1450
FBXO24	26261	FBXO24_26261_7	GCGGCGGCCTCCAAATGCC	226	207	392	935	409	221	253	161	886	882	184	250	341	274	609	600	221	332	544	734	1494	439	274	195	748	284	994	1338	1153	929	424	947	1635	1061	758	1394
FBXO24	26261	FBXO24_26261_8	GGTAAACTGTGTCACACCT	217	54	524	648	495	340	36	143	383	521	84	257	151	114	330	294	201	130	193	242	619	308	80	245	859	914	552	734	250	201	751	682	506	891	812	1698
FBXO25	26260	FBXO25_26260_1	GATTAAGCGAGGATTGTGG	989	409	877	1202	504	416	191	223	1056	1149	259	172	273	277	1224	1039	258	242	201	679	1284	950	168	286	770	1126	1922	1499	937	591	837	745	1319	2919	678	1081
FBXO25	26260	FBXO25_26260_2	GTGCAATTCAAGATATCCGA	425	249	326	337	177	143	33	108	348	309	233	122	165	96	299	361	268	177	376	336	536	232	112	537	226	92	319	499	1067	443	354	144	473	284	814	169
FBXO25	26260	FBXO25_26260_3	GCTGTGACTGATGTTACAA	340	321	568	1161	352	438	143	365	648	863	314	220	120	206	400	500	202	195	210	340	1178	554	231	202	817	718	901	781	1170	1006	229	513	944	1006	1194	1143
FBXO25	26260	FBXO25_26260_4	GTCCATAAAGAAAGCACAA	57	72	405	380	224	158	181	89	245	441	169	77	70	107	406	295	61	110	51	25	736	195	136	180	311	448	631	484	287	279	366	349	261	630	515	515
FBXO25	26260	FBXO25_26260_5	GAAGAATTACTTCAACATTT	880	761	645	1115	637	469	300	385	975	989	80	203	169	236	825	911	212	251	434	568	1503	800	375	197	1095	704	1377	1201	989	1354	1120	320	1457	1385	460	594
FBXO25	26260	FBXO25_26260_6	GAGAAGTCTAACCGATTAA	348	246	404	577	240	292	152	264	618	642	244	256	123	314	598	604	148	343	149	724	876	728	129	218	959	305	956	806	1377	1085	416	770	570	1209	858	1043
FBXO25	26260	FBXO25_26260_7	GATTAAGACAGAAGATGGC	637	260	478	934	326	272	324	258	583	583	122	209	112	169	625	314	244	232	261	208	1317	427	226	112	573	458	866	1088	683	672	612	1013	1432	2070	745	680
FBXO25	26260	FBXO25_26260_8	GCCACTCAATGAAGTTAACT	731	341	1052	1227	625	412	172	229	732	954	281	190	185	214	1030	922	330	201	325	677	1279	924	404	311	1023	911	1646	1583	337	691	1008	790	1507	2899	784	1176
FBXO27	126433	FBXO27_126433_1	GTTGCACCATCCACTTTCGG	880	440	1175	1859	799	648	166	264	1206	1076	179	113	200	229	645	847	192	223	556	829	1356	872	271	305	1160	823	1494	2134	433	925	530	962	1342	1504	622	978
FBXO27	126433	FBXO27_126433_2	GAAAGTGGATGGTGCAACA	569	633	1126	1810	783	569	301	352	1038	1179	407	294	299	372	886	1083	301	282	1059	395	2443	1094	702	594	784	820	1667	1244	2531	2418	945	862	2002	1760	1092	1478
FBXO27	126433	FBXO27_126433_3	GTGGATGGTGCAACACGG	171	135	325	417	117	151	46	133	342	414	61	94	125	10	386	700	83	96	216	106	399	518	133	130	323	360	755	711	56	156	155	317	623	559	719	1114
FBXO27	126433	FBXO27_126433_4	GTGTTGCACCATCCACTTT	484	508	1396	1087	665	292	155	310	660	728	356	255	265	218	642	869	376	374	587	404	1512	508	426	378	730	888	941	925	1457	1129	1143	1068	1099	1954	476	863
FBXO27	126433	FBXO27_126433_5	GCGAATAAGGTTGCGTCCGA	838	874	1131	1930	1087	1008	304	384	1249	1430	417	336	313	523	1012	1153	397	300	748	957	2010	896	923	718	1445	1544	2542	2246	1640	1489	1546	1654	2126	2553	1634	3244
FBXO27	126433	FBXO27_126433_6	GCCAGGATCAGCAGCCACA	1113	1208	850	1428	650	484	589	614	1374	1209	405	222	432	586	1310	1478	357	411	717	1294	1691	782	283	308	2000	2628	2352	2346	1648	2172	1865	2688	2478	3518	1231	1282
FBXO27	126433	FBXO27_126433_7	GCCAGCCCCGGCACACTTGG	556	415	1025	2173	692	446	235	748	1353	1293	371	52	413	390	1030	1207	217	111	853	866	1617	872	328	385	1060	888	1851	1312	1132	568	1760	1788	2475	2638	664	1067
FBXO27	126433	FBXO27_126433_8	GAATAAGGTTGCGTCCGAT	825	518	1357	1956	1000	994	275	661	1530	2379	376	381	553	643	1188	1687	277	268	250	789	1831	1565	632	463	1487	1589	1778	2243	2025	1901	1496	2083	2906	3530	1439	1833
FBXO28	23219	FBXO28_23219_1	GCATGACGAGCTAATGAA	174	233	679	1141	647	511	314	279	751	624	164	226	246	187	488	785	185	193	384	295	1046	462	175	338	811	610	855	742	245	611	370	591	955	1430	760	1215
FBXO28	23219	FBXO28_23219_2	GCTGGTCCGGAGCCAGCGCG	532	649	1788	2630	1031	787	389	833	1850	1839	438	374	436	747	2040	1656	180	298	520	996	2776	1784	777	980	2344	2474	3210	2858	1494	1324	1712	1516	2478	4345	1527	1744
FBXO28	23219	FBXO28_23219_3	GCCAGAGAATGTTGAATCA	152	294	839	1520	1073	623	335	239	893	992	118	223	283	233	750	719	110	180	138	482	1352	629	382	157	826	718	1675	2040	955	781	1006	1073	1359	1999	591	650
FBXO28	23219	FBXO28_23219_4	GCCACAAGCGTGTTGTTTTG	341	333	1415	1141	1251	1037	165	325	721	1090	353	262	426	246	694	895	336	360	462	540	1461	848	945	729	1032	799	2071	1639	1877	1158	1007	752	2225	2653	1080	1619
FBXO28	23219	FBXO28_23219_5	GTTCTCGATGGCTACGAT	161	193	685	1173	623	489	299	394	703	783	346	195	190	155	580	806	253	176	449	468	1197	485	210	288	535	748	1593	878	495	706	244	509	1325	2947	2649	1965
FBXO28	23219	FBXO28_23219_6	GGCGGTGGAGGCTGTCGCT	596	338	939	1455	590	704	191	319	959	1328	301	153	213	238	1210	853	164	396	267	590	1341	700	341	293	435	452	1609	1554	741	1183	967	1033	2219	2618	611	1050
FBXO28	23219	FBXO28_23219_7	GGCGACGGCGGTTCCTCTT	321	363	846	1193	459	437	202	456	831	742	279	230	266	216	727	717	317	337	297	506	1285	621	389	600	1016	672	2045	912	330	1093	1387	1237	1029	2230	1451	1322
FBXO28	23219	FBXO28_23219_8	GTAGAGCCGGAGGCCAAAG	198	260	724	1132	501	292	270	92	508	737	72	111	165	128	713	658	274	94	455	195	1161	935	216	229	254	364	835	1024	1018	1050	243	240	939	1185	700	775
FBXO3	26273	FBXO3_26273_1	GTTCATACCGAATTCACAA	734	536	393	958	376	176	85	197	745	1003	205	198	151	150	564	420	152	170	140	480	800	337	255	140	479	527	1095	781	298	1019	700	317	1416	1228	242	470
FBXO3	26273	FBXO3_26273_2	GATGCTGTGGAAGCGCAGAT	1018	884	1805	3199	1041	1403	609	598	1663	1930	341	414	424	619	1444	2196	342	377	846	783	3231	1662	1358	484	1528	1652	3385	2474	1406	1402	1436	1846	2428	4360	616	1453
FBXO3	26273	FBXO3_26273_3	GAGGATTCCAGCAGAGACA	258	386	821	826	402	241	168	546	1086	1234	498	328	373	263	854	1416	440	399	560	231	1182	448	374	84	884	849	1195	1080	1098	945	1248	662	1283	1813	1203	1199
FBXO3	26273	FBXO3_26273_4	GATGATCTCAAGAAATATT	560	524	1213	1523	882	962	523	716	1449	1867	424	263	756	684	1623	1798	328	504	443	888	2147	1054	707	417	1330	1130	2326	2158	1866	1486	1455	2342	1761	3283	2363	1436
FBXO3	26273	FBXO3_26273_5	GAGCCCAGGTGTCCTCGGA	1467	998	3604	4594	2858	1943	641	1628	3673	4490	1211	1042	994	1506	3661	4231	897	1159	1520	2263	4614	3687	1126	1053	3795	4043	5458	6156	4636	4240	2891	3411	7821	9442	4560	6222
FBXO3	26273	FBXO3_26273_6	GCTGGATTTCGAGCCATT	681	608	907	1760	423	390	144	380	1039	853	144	153	246	456	832	908	141	266	477	893	992	986	113	258	1110	898	1645	1437	819	663	1710	1153	1137	2376	1194	1282
FBXO3	26273	FBXO3_26273_7	GCGGATCATGACTTGATAGC	130	44	329	295	176	118	156	107	174	409	93	59	149	84	375	205	57	62	72	167	454	178	197	14	467	150	660	256	48	378	37	76	364	593	208	249
FBXO3	26273	FBXO3_26273_8	GACAGAAGTTAGTGGTTCCT	434	468	639	1084	601	540	207	414	900	802	91	186	232	387	969	745	148	205	593	517	1015	954	81	136	504	1046	2108	1503	189	411	529	626	1307	2004	949	882
FBXO30	84085	FBXO30_84085_1	GTTGCTTTTGACATCATGG	394	325	608	853	301	348	145	209	696	682	100	96	180	180	766	669	60	65	196	413	1052	570	204	362	731	1145	1197	1381	338	737	588	1466	1171	1631	512	578
FBXO30	84085	FBXO30_84085_2	GACTGTGTGGCATCATCAGA	595	677	2860	3623	1814	978	651	742	2640	2643	497	539	704	562	2600	2563	641	701	905	1146	3056	2051	1609	1031	1625	1996	4979	3942	2619	1701	2751	2721	5726	6771	1950	1425
FBXO30	84085	FBXO30_84085_3	GGGTACATATATTTTCCAA	93	30	286	335	76	105	62	131	245	147	81	13	113	74	191	234	13	19	104	299	371	265	17	43	157	183	170	204	25	31	200	280	99	820	3	51
FBXO30	84085	FBXO30_84085_4	GCCACCGCAAGTGAGCTGGA	1570	965	3322	4090	2024	1553	660	712	2310	2596	692	521	637	881	1930	2686	678	558	934	1607	3535	2072	1493	1283	3010	2230	5339	4757	3155	2162	3923	3588	6495	8418	1890	2755
FBXO30	84085	FBXO30_84085_5	GACCAAGATCATCTTTATG	716	407	1419	1632	526	589	347	486	1288	1831	96	148	296	503	1077	1172	360	206	909	505	1772	1195	407	461	1560	1285	2668	1582	984	1097	1844	1238	2668	2231	1526	1123
FBXO30	84085	FBXO30_84085_6	GATTTGATTGGTTGTCCAT	397	384	720	1210	627	166	194	214	637	674	265	158	266	284	877	678	171	169	359	449	964	688	261	413	800	661	1428	923	644	1208	718	755	1838	2571	929	630
FBXO30	84085	FBXO30_84085_7	GACCAGAATCAGAATTTACA	683	460	938	1634	985	559	324	528	833	912	224	190	316	543	852	950	221	235	788	868	1208	883	310	289	955	1065	1080	1264	462	833	1037	1112	834	1200	260	646
FBXO30	84085	FBXO30_84085_8	GGATTTCCTGTGATTTGAT	183	264	997	1412	720	282	155	301	828	623	20	95	158	280	466	522	91	142	165	462	733	687	423	346	305	623	1098	788	393	850	298	400	787	1624	306	292
FBXO31	79791	FBXO31_79791_1	GCCGTACATGCACTCCACTG	890	768	1411	1959	543	451	333	413	1253	1088	280	285	443	181	1338	1415	96	376	772	884	1488	1413	598	572	760	1178	1659	1924	518	442	1201	1010	1949	2111	878	836
FBXO31	79791	FBXO31_79791_2	GGCCTGTTCATCATCGGG	683	416	1345	1399	1280	621	220	325	1168	1215	618	617	178	274	985	833	420	882	433	597	1809	1048	531	505	773	1273	1839	1748	2520	3050	1590	1279	2431	4292	3220	2811
FBXO31	79791	FBXO31_79791_3	GGAGGACTGCTGAACGTGG	154	118	170	394	190	126	67	190	498	266	151	189	166	122	303	248	27	175	182	93	250	583	87	100	208	684	422	405	52	120	266	350	269	366	166	439
FBXO31	79791	FBXO31_79791_4	GCCTTCCTCTCCATCAGG	299	284	663	1241	473	419	129	300	587	651	306	290	238	263	477	700	290	282	440	191	819	457	309	371	549	533	1074	1225	300	491	499	533	1480	1678	1367	1086
FBXO31	79791	FBXO31_79791_5	GTCCGTCTGGTTGCACTTGG	1084	1147	2303	2921	1535	1104	475	782	2073	2314	1007	785	625	512	1786	2151	1058	837	835	1168	2669	1753	1275	1247	2909	3658	6022	5827	5191	4345	2256	2980	3772	6356	6355	9066
FBXO31	79791	FBXO31_79791_6	GAGCCGGACACAGACCCCG	992	742	1974	2329	1612	1139	552	1044	2023	2160	595	756	612	780	2380	2479	549	719	1266	1359	2885	1561	960	413	1610	2061	3849	2517	3600	4288	2429	2223	3727	5727	4284	4444
FBXO31	79791	FBXO31_79791_7	GCCACAAAGGGCCCCACCA	893	559	1255	1730	873	525	162	289	884	1440	535	473	343	277	1366	1466	317	449	574	506	1996	840	550	501	1074	700	2128	1744	1097	1594	1026	460	1450	3574	730	1063
FBXO31	79791	FBXO31_79791_8	GCTCCAGCAGCGAGCAGCG	1268	740	627	1110	497	388	273	548	896	748	110	205	268	400	952	1221	191	189	779	458	1419	882	277	304	1226	1383	2195	1430	213	666	633	796	1845	3231	1167	1310
FBXO32	114907	FBXO32_114907_1	GCAGCCAAGAAGAGAAAGA	730	715	1036	2123	941	614	203	369	1498	1837	503	280	421	479	1299	1535	462	323	462	1006	2468	1247	550	490	1593	1034	2745	2554	692	1552	1788	1344	2593	3772	908	1581
FBXO32	114907	FBXO32_114907_2	GCTTCCTGGATGAGAAGAG	492	478	728	981	640	366	248	250	912	1153	326	203	212	341	807	865	138	124	421	485	1000	470	266	408	1207	718	1423	1484	642	344	1029	1169	1700	1549	851	649
FBXO32	114907	FBXO32_114907_3	GACGGCTGGAAGCGCTTCC	127	307	228	823	164	291	154	135	482	455	159	95	120	151	421	259	87	100	144	269	923	224	264	334	736	289	792	573	599	588	564	439	825	990	564	502
FBXO32	114907	FBXO32_114907_4	GCAAAACATTAGACTAATAA	590	226	408	1045	718	567	425	464	896	1324	448	216	322	395	927	1236	319	387	644	182	1278	476	185	280	1300	1519	1795	1711	874	1207	974	1176	1346	2220	346	1244
FBXO32	114907	FBXO32_114907_5	GCGCCATGGATATTGCACCC	491	310	132	158	122	381	152	131	282	427	175	169	64	9	172	120	223	150	81	205	682	92	62	75	291	121	607	339	989	1143	309	287	332	785	806	922
FBXO32	114907	FBXO32_114907_6	GACCACGTAGTTAAATCTTC	601	469	420	554	252	117	170	365	533	633	106	90	92	177	359	463	175	195	129	848	394	253	43	39	900	1029	1026	905	654	495	758	1060	1208	2101	556	710
FBXO32	114907	FBXO32_114907_7	GCAAAACATTAGACTAATA	490	498	1179	1473	713	835	241	282	405	538	135	86	183	229	416	469	149	236	450	372	1872	722	448	592	537	907	771	809	558	405	556	654	699	909	199	542
FBXO32	114907	FBXO32_114907_8	GGCTGCAACATCATAGTTC	436	248	486	658	611	451	109	149	333	577	77	79	126	138	331	442	63	69	247	146	619	461	634	124	121	448	523	213	300	305	75	232	163	435	247	343
FBXO33	254170	FBXO33_254170_1	GCCGCTCAGATAGTTCTCGG	684	812	2515	2649	671	806	153	319	1522	1695	656	493	376	269	1438	1737	527	343	817	1034	2623	1167	718	484	1040	651	3202	2332	2780	1804	1386	1046	3261	5471	1118	1685
FBXO33	254170	FBXO33_254170_2	GCCGCCGAGAACTATCTGAG	1469	1257	2532	2774	618	877	427	560	1553	2111	408	312	570	537	2151	1839	244	507	907	1206	2254	1211	587	506	2567	2486	3590	3692	1556	930	1992	1973	4413	5675	1064	1384
FBXO33	254170	FBXO33_254170_3	GGCTGCTCCGGGTACTGCG	990	480	1632	2319	524	586	403	754	1559	1717	768	1014	411	457	1333	1890	681	863	338	1103	2486	1347	540	436	1491	1195	2030	2297	4828	4126	2022	1933	2677	3150	1212	1838
FBXO33	254170	FBXO33_254170_4	GAAGTGCTGCGCACCTACT	417	402	562	1124	210	544	128	67	495	741	269	259	127	164	916	800	246	204	189	297	1085	774	172	270	538	561	1420	744	748	541	546	527	1001	2310	602	629
FBXO33	254170	FBXO33_254170_5	GAGAGATGACAGTGATGTT	496	534	555	1180	483	160	105	370	795	664	98	174	281	261	554	750	176	145	277	646	1158	800	345	356	1044	480	780	702	327	784	884	790	668	1231	257	264
FBXO33	254170	FBXO33_254170_6	GCAAAGCACCAGCTCCAAGT	388	276	915	1179	305	589	151	205	656	938	207	174	279	182	981	930	271	183	409	652	1150	593	350	553	1213	1147	1586	1893	971	907	1140	702	1998	3529	287	521
FBXO33	254170	FBXO33_254170_7	GAAATCCTGAGTAATAGT	284	297	765	934	223	295	197	128	407	704	224	230	85	168	586	810	297	240	76	655	1032	433	154	359	547	318	1219	637	678	475	416	957	519	2330	271	682
FBXO33	254170	FBXO33_254170_8	GCGCGGACACCGGGACTGGA	414	435	1156	1087	772	195	226	385	921	1267	218	126	218	308	831	1060	87	112	374	310	1306	718	158	275	956	245	1087	997	512	317	963	917	1781	3301	176	998
FBXO34	55030	FBXO34_55030_1	GGTTTTCTGGCCAATCCAG	606	629	1216	1067	678	534	396	228	854	1025	426	349	242	352	718	766	301	510	165	719	1453	989	715	250	974	649	2048	1755	1634	1357	1275	1596	1937	3239	1251	1507
FBXO34	55030	FBXO34_55030_2	GCACTATGTGAGTGACAGTG	431	443	1266	1806	1452	730	216	398	973	1185	184	188	289	217	734	1141	182	211	496	691	1471	1002	552	565	992	990	1654	1649	775	1003	618	805	2360	3448	812	1263
FBXO34	55030	FBXO34_55030_3	GATGAAGGCAAAACAAAGAA	932	1083	2236	3938	1366	1084	696	895	1621	2279	552	484	520	589	1856	2103	451	387	632	1100	4031	2057	431	662	2156	1707	3070	2036	2054	1048	1960	1615	2654	4711	1185	1733
FBXO34	55030	FBXO34_55030_4	GTGAAACCTGGAAATACCA	323	295	535	808	566	380	151	110	528	269	96	107	192	193	470	615	121	153	195	651	943	652	217	397	276	390	723	470	136	59	442	221	719	1466	586	542
FBXO34	55030	FBXO34_55030_5	GCCTCTGTCAGTTATACAGA	409	324	878	1220	549	389	115	211	692	947	203	274	223	207	536	1135	196	107	410	551	1058	677	499	443	1283	859	1845	1068	274	494	859	720	1840	2798	1045	642
FBXO34	55030	FBXO34_55030_6	GGGTTCTTCACAAGCTCCT	243	74	262	603	179	50	76	157	527	265	22	81	104	51	299	223	19	164	102	122	367	221	186	68	215	160	346	164	47	11	209	36	293	513	353	96
FBXO34	55030	FBXO34_55030_7	GAAGCTGTTATTCCTTGAG	1900	1472	1024	1066	381	323	413	378	920	972	2218	1349	391	666	750	1206	1295	1131	263	403	1094	784	538	603	745	459	831	711	11616	9663	745	1157	1182	1645	2288	3802
FBXO34	55030	FBXO34_55030_8	GCACTATGTGAGTGACAGT	215	180	696	857	585	130	237	465	1013	1265	213	201	331	251	809	1232	199	238	331	288	857	193	248	279	1019	975	1591	1582	639	963	608	793	2423	3622	749	1273
FBXO36	130888	FBXO36_130888_1	GGTAATAGTCTTTGCTAGG	248	327	286	745	354	637	150	312	629	831	157	80	200	251	690	630	56	88	434	316	758	344	537	228	495	944	1267	793	712	145	975	1002	933	1030	417	1373
FBXO36	130888	FBXO36_130888_2	GTCAAACTGCCTTAATATT	459	316	957	1013	462	682	185	296	568	689	264	190	175	155	503	579	220	190	454	414	1170	340	336	177	700	587	931	864	1449	1242	816	844	842	1006	828	2699
FBXO36	130888	FBXO36_130888_3	GAGTATCGATCAACAAAACC	118	374	281	654	413	133	114	65	443	291	117	59	129	103	492	543	71	102	167	81	604	624	179	198	652	408	1175	648	314	889	121	161	985	1075	250	736
FBXO36	130888	FBXO36_130888_4	GAGACCGGGTGACCAGTAAC	324	356	663	1031	563	358	107	368	678	919	48	97	219	196	494	594	85	61	143	360	1081	569	139	181	482	455	837	386	96	421	649	324	860	1717	204	254
FBXO36	130888	FBXO36_130888_5	GGGTTTCTTTTGCTTCTCC	2	13	62	93	10	3	25	16	144	90	1	4	16	40	53	92	37	1	18	121	247	117	7	88	41	174	161	230	173	25	101	208	89	314	107	142
FBXO36	130888	FBXO36_130888_6	GGATCTTGAAGATATTGCC	77	79	203	386	142	18	27	38	176	126	64	34	47	26	152	167	45	14	48	95	287	85	62	27	121	191	244	248	236	85	126	150	151	141	240	270
FBXO36	130888	FBXO36_130888_7	GTGTGATGTTTGACAAAGCC	418	270	241	195	80	162	73	122	148	208	493	374	32	45	58	189	374	227	26	106	196	116	447	179	162	227	505	381	4626	4358	385	94	305	616	491	692
FBXO36	130888	FBXO36_130888_8	GCCCTCACGTCAGGAGTGA	531	399	974	1539	457	804	395	301	810	1854	285	170	263	313	776	1093	185	157	91	424	1041	994	692	468	861	580	1472	1050	386	843	1339	597	1094	1629	1163	786
FBXO38	81545	FBXO38_81545_1	GGTGGGAATACATGCCAAG	769	824	1205	2185	1490	611	461	346	1745	1345	495	459	453	390	1396	1625	254	353	382	866	2376	1518	681	518	1421	1568	3124	3507	1010	1494	1517	1825	2697	5220	1528	1429
FBXO38	81545	FBXO38_81545_2	GGCTAAGCCTGTTACTAAA	224	205	401	889	259	332	69	64	365	456	126	89	83	103	409	646	141	87	126	351	710	813	171	316	463	968	1182	1126	86	307	201	730	1089	1698	700	468
FBXO38	81545	FBXO38_81545_3	GTAGATCTCTGTGCAGGG	1488	1524	858	871	772	714	423	638	974	1504	219	146	436	552	1382	1140	65	165	521	1191	1027	635	379	167	2551	3957	2952	2769	370	456	2887	2901	2536	4267	349	554
FBXO38	81545	FBXO38_81545_4	GCGAAGAGTAAGGGGCCATG	754	935	2185	3100	1146	868	531	594	1847	1870	719	460	454	324	1690	2370	576	413	979	1172	3230	1443	520	840	1699	2041	3452	3874	3040	1941	1743	1456	4281	6465	1238	2474
FBXO38	81545	FBXO38_81545_5	GGAATGCTAAAAGCCTCA	366	362	909	711	125	137	109	219	377	656	209	121	100	220	648	419	252	151	376	348	636	341	238	334	238	238	588	921	267	558	77	407	1138	989	189	300
FBXO38	81545	FBXO38_81545_6	GCAGGCATGCCCAAACTTAG	580	509	1311	2156	1014	666	524	558	1514	1682	397	395	468	349	1276	1459	226	365	627	1160	1917	1347	647	439	1500	2956	2752	2181	1501	1890	1643	1674	2440	4490	1276	1297
FBXO38	81545	FBXO38_81545_7	GTTCGAGTTCCTTTCCTTGG	1047	446	497	1171	147	239	383	378	669	994	78	42	256	380	777	862	50	63	248	520	982	556	491	255	875	1279	1234	1296	424	277	1021	340	1483	1636	64	313
FBXO38	81545	FBXO38_81545_8	GGAGTTGGTAGAATCCATT	122	229	570	976	135	349	106	295	712	788	132	163	163	187	478	234	33	83	123	253	1116	363	412	221	350	267	1060	787	100	192	1396	1066	590	1868	418	1073
FBXO39	162517	FBXO39_162517_1	GATCTCAGAGCTCAACATCG	932	935	3435	4225	1557	1199	462	1371	2701	3233	757	511	763	607	2431	2558	515	527	833	1519	3660	1906	1330	851	2308	3626	4716	4487	2695	2836	3533	2871	4615	7735	3868	2666
FBXO39	162517	FBXO39_162517_2	GCTGTTCCTCCATACCAGG	770	1054	1306	1530	852	473	231	192	727	910	252	372	266	336	772	1156	403	448	729	742	1290	890	730	452	1328	713	1337	1301	2468	3059	811	977	1106	2006	1181	1237
FBXO39	162517	FBXO39_162517_3	GTTATCTGGAGCACCTGG	253	243	708	1203	646	359	214	379	791	1060	230	240	199	245	813	757	242	178	316	676	1478	499	453	371	621	1464	2140	1876	476	543	575	740	1481	1964	896	1068
FBXO39	162517	FBXO39_162517_4	GTCCAGCTCCAGGTATTGGA	349	476	1475	1795	958	612	222	341	1072	1231	324	399	273	300	1426	871	423	287	543	642	1672	880	490	650	748	390	1849	1254	1291	1209	977	487	1843	1975	523	604
FBXO39	162517	FBXO39_162517_5	GATTATCTCAACCTAAAAG	517	370	950	1647	413	796	227	129	687	1053	347	289	214	334	832	936	322	229	380	473	1293	828	776	399	945	1086	1836	1730	1077	568	1152	1338	2082	1705	680	1365
FBXO39	162517	FBXO39_162517_6	GGTCAAGACAGCATTGTA	670	502	1819	1767	796	924	327	500	1360	1406	367	221	358	417	1165	1400	225	109	982	311	1949	958	361	508	1784	1281	2737	2120	1804	1186	1585	2071	3422	3820	1820	1845
FBXO39	162517	FBXO39_162517_7	GCTGGACCGCCTGGTATGG	391	518	600	1463	722	374	129	189	1046	721	280	304	212	268	615	592	150	320	210	488	1058	812	671	524	470	837	1489	1826	1511	1449	777	1148	2306	2431	1049	1444
FBXO39	162517	FBXO39_162517_8	GTGTCTGTGCCGTGTTTTC	167	51	260	277	73	135	37	18	173	180	67	106	50	98	102	306	119	153	81	41	448	330	128	381	236	94	968	481	1246	944	268	77	798	385	522	1420
FBXO4	26272	FBXO4_26272_1	GACAGCTCCATACATAGGA	668	437	439	1181	492	413	213	353	664	1027	170	186	226	468	533	741	146	175	308	633	1464	641	271	321	528	513	1178	1024	1254	454	1503	1785	928	906	245	971
FBXO4	26272	FBXO4_26272_2	GCGCGTACGACCTCACGGG	318	405	729	1838	944	589	190	258	779	811	434	332	254	335	884	1046	387	502	296	518	1366	700	756	921	806	1164	1382	1336	1839	1250	701	987	1510	1832	1426	1468
FBXO4	26272	FBXO4_26272_3	GTCCAAACATAGCAAATCG	663	278	763	951	644	370	103	71	688	878	264	155	142	426	662	714	197	173	128	697	935	382	298	304	562	378	467	738	670	680	323	250	1395	653	255	362
FBXO4	26272	FBXO4_26272_4	GTTGAGGGATCTTCCTTCT	110	196	239	306	240	672	53	61	196	250	99	78	92	200	151	242	44	49	42	95	209	197	244	459	269	175	413	261	82	291	299	229	488	793	252	576
FBXO4	26272	FBXO4_26272_5	GGGAAGTACAAATCATTAT	118	141	353	401	477	230	94	101	437	445	231	154	136	76	293	264	79	122	174	433	477	184	90	168	756	377	786	500	193	146	388	366	447	547	529	859
FBXO4	26272	FBXO4_26272_6	GAAGTGACAGCTCCATACAT	1064	690	1484	1704	679	772	361	589	1201	1806	398	315	447	485	1201	999	274	381	490	888	1769	1086	602	388	1763	2198	2695	2030	953	2009	2704	1229	2502	3771	1031	1804
FBXO4	26272	FBXO4_26272_7	GTAAGAGATCCAATTCTG	1001	481	936	828	283	441	114	243	867	1002	200	290	291	201	724	1086	231	136	310	449	1251	505	103	145	1051	984	1769	1325	586	607	338	1226	1619	2721	276	320
FBXO4	26272	FBXO4_26272_8	GAAGAATTGAATACCTCTT	336	425	878	1182	431	469	275	295	959	1042	301	287	353	281	826	1044	313	338	243	442	1015	915	290	280	1222	726	2030	1705	797	613	940	801	930	2094	974	1129
FBXO40	51725	FBXO40_51725_1	GATATCGGTTTGGTACCACA	882	719	1799	1827	772	789	364	630	1468	1939	346	317	401	640	1092	1568	275	160	877	953	2910	1754	732	624	1715	1494	2202	1433	1535	953	1522	1805	2227	3262	1646	676
FBXO40	51725	FBXO40_51725_2	GTACAGCCATGGAAACCACA	1063	882	2029	1623	672	605	330	908	1855	1604	462	522	546	785	1952	1994	441	272	792	547	3158	1057	460	328	1242	1523	2502	2855	1235	1208	1703	1283	3280	3082	2445	1488
FBXO40	51725	FBXO40_51725_3	GCTAAGTCAAGAAGAACGGG	769	555	1000	1487	438	307	207	438	829	969	273	286	279	467	963	1050	403	219	277	547	1471	869	630	519	1269	1559	3102	2698	1367	1924	1187	1837	3344	5384	943	1202
FBXO40	51725	FBXO40_51725_4	GGCCAGCGGTTCCACTCCA	433	273	1599	1657	721	1235	325	294	1283	1692	532	294	242	605	1419	1484	185	309	466	445	2238	1172	1045	213	647	710	2356	2498	998	1337	376	339	2516	2182	1273	1416
FBXO40	51725	FBXO40_51725_5	GCACGGAACCTGCTCTAAA	340	320	1086	1507	536	574	216	298	921	822	360	220	418	245	1011	830	136	283	462	690	1955	764	676	447	861	687	1698	1618	882	936	856	1360	2325	3651	834	1654
FBXO40	51725	FBXO40_51725_6	GTATCTAGTGCACAATGGG	189	52	585	909	274	407	125	67	784	635	338	264	125	237	401	686	348	162	295	100	836	610	335	268	753	614	1282	858	633	500	553	943	1760	2325	611	783
FBXO40	51725	FBXO40_51725_7	GGTCTGTCAGCAACTAAT	831	234	983	1541	682	477	91	233	784	674	310	187	164	343	538	679	270	373	275	370	1860	640	309	239	840	527	1079	1022	659	413	664	1058	1320	1530	675	790
FBXO40	51725	FBXO40_51725_8	GCGTGGTCTGCTGCTCCA	772	365	891	1327	867	517	223	458	947	1003	241	376	246	261	495	814	196	308	561	945	1592	701	340	342	222	784	1224	1644	1520	1069	542	870	1507	2132	383	656
FBXO41	150726	FBXO41_150726_1	GCGGCTGCAGCAGTTCATTG	556	578	2198	2753	1653	1004	290	523	1538	2138	768	402	323	468	1895	1998	452	405	623	965	2360	1227	658	867	1181	983	2337	2400	1194	1276	1139	600	3248	4367	1173	1227
FBXO41	150726	FBXO41_150726_2	GAGGACGCCACGGACTTGC	728	445	1298	1628	638	542	223	244	734	1061	264	223	167	247	861	754	355	257	222	560	1274	738	460	494	749	278	1150	1704	1860	1603	717	289	1545	3331	680	683
FBXO41	150726	FBXO41_150726_3	GGCCGAACTGGAGACTGCG	496	349	1249	1356	631	507	231	224	1015	1012	375	241	204	316	1101	1309	338	348	478	946	1877	729	403	692	869	1845	2213	2028	2522	1243	1846	853	2752	3394	474	1361
FBXO41	150726	FBXO41_150726_4	GAACTGCTGCAGCCGCAGCT	934	568	1422	2357	1125	849	351	483	1718	2028	329	396	410	599	1962	1414	416	440	754	1165	2665	1416	682	504	1192	1037	3223	2522	1405	480	1941	1941	3851	2822	1391	1369
FBXO41	150726	FBXO41_150726_5	GCGCGCCAGGCCCTCTTCGT	335	262	495	1119	470	477	327	236	826	1168	205	339	355	226	1041	822	322	227	629	327	925	576	485	318	500	742	928	1514	1332	1947	691	821	1039	825	708	1075
FBXO41	150726	FBXO41_150726_6	GTCTGAGCTCTCCCGCCAGG	84	99	144	676	293	232	79	166	429	543	315	110	116	248	417	374	49	112	197	134	484	227	141	117	444	146	681	636	100	383	471	667	623	781	237	202
FBXO41	150726	FBXO41_150726_7	GCAGAAGATCGCGGGCCAGG	431	666	2492	2721	1344	1183	362	808	1583	1853	387	599	427	431	1577	1819	366	444	843	937	2780	1875	725	924	1558	1311	2762	2588	1013	1356	1637	1895	2589	5166	855	1146
FBXO41	150726	FBXO41_150726_8	GCCGCGCAGTCTCCAGTT	761	763	2152	2195	1485	849	292	401	1483	1720	336	232	464	412	1833	1301	318	569	497	805	2657	1308	805	505	1557	1327	2318	2144	2015	1272	1385	773	1979	3007	1071	1571
FBXO42	54455	FBXO42_54455_1	GTTTAGGTCAAGTCTCCAG	2306	2184	299	393	303	108	235	442	679	772	156	56	437	285	711	576	235	54	454	1050	905	764	67	46	1511	1265	1582	1378	458	176	1005	2135	2225	3780	95	122
FBXO42	54455	FBXO42_54455_2	GTATCAGGAACACAAAACTG	432	481	556	1496	317	317	173	337	950	889	295	289	148	195	561	1059	221	260	301	321	954	714	306	352	1215	901	2156	1560	1043	1447	624	1364	1555	2580	1697	1143
FBXO42	54455	FBXO42_54455_3	GGCCCTTGTCTGCAAACAG	277	189	482	1215	338	321	67	283	619	684	132	286	171	224	562	539	123	134	362	508	878	602	273	218	513	319	720	433	707	217	461	280	633	987	248	1044
FBXO42	54455	FBXO42_54455_4	GTGTTATCATGGTTTCATGA	260	225	717	599	267	229	32	76	294	334	206	80	119	52	351	310	91	62	555	308	723	290	207	84	119	130	223	453	227	304	99	556	355	383	162	171
FBXO42	54455	FBXO42_54455_5	GACCTAAACAGCAAAGAG	554	439	1073	2044	847	596	436	514	1194	1386	345	249	462	305	1447	1362	522	172	520	658	1669	1320	352	671	840	875	1625	1365	603	450	1158	724	1660	2570	1361	1247
FBXO42	54455	FBXO42_54455_6	GAGCCCCACCCAGTATTGG	437	338	1840	1672	713	897	247	428	1212	1510	285	404	314	337	1650	1636	254	303	573	323	1839	903	603	506	572	788	1961	1713	961	816	970	1015	1919	1733	2757	1636
FBXO42	54455	FBXO42_54455_7	GCAACTCTGGTCGTGTACA	730	697	1360	2653	556	745	315	273	1167	1520	670	555	256	348	1182	1099	384	460	672	739	2188	1134	682	782	1440	910	1551	1568	1517	1576	971	338	1915	2375	1494	1672
FBXO42	54455	FBXO42_54455_8	GCCACCTCGAGGATGAGGAC	155	187	346	822	248	213	176	222	489	533	200	241	102	231	804	498	239	278	546	366	561	386	391	274	541	491	540	859	1645	1497	180	497	603	774	1254	1124
FBXO43	286151	FBXO43_286151_1	GGTGTTTCACAAAGTTCTG	656	950	2199	2439	724	901	246	534	1758	1999	676	712	323	414	1504	2104	257	403	574	949	2937	1564	1343	750	1335	1574	3533	3568	1381	1668	1150	1184	3945	5667	1666	1721
FBXO43	286151	FBXO43_286151_2	GATACATTCAACCTTCTGCG	501	412	443	1521	817	500	270	663	1031	1473	381	202	306	254	1066	1001	255	173	605	840	1198	956	424	154	509	607	988	995	516	363	537	345	1014	1472	527	833
FBXO43	286151	FBXO43_286151_3	GTGCTCATAGAGTAATGTT	219	234	370	505	249	174	73	102	198	323	49	42	77	106	338	347	38	122	146	124	337	377	11	76	100	254	511	249	197	923	255	140	199	694	167	587
FBXO43	286151	FBXO43_286151_4	GCCCAGGCCTGAAGTTTCA	370	674	1569	1621	588	1046	252	453	1047	1458	330	148	424	404	1219	1383	324	440	524	601	1695	1151	297	362	1827	1924	2821	2697	1497	1701	2682	2135	1729	3175	1794	1914
FBXO43	286151	FBXO43_286151_5	GAGTACTTGGAGTTGACAAT	876	580	1205	1496	517	483	258	281	981	1053	264	328	330	258	1015	750	336	465	958	870	1440	760	468	195	2092	1222	2427	1674	1867	1289	1522	1215	2155	3816	361	943
FBXO43	286151	FBXO43_286151_6	GTGAAACACCTAAAATCAG	188	333	916	677	130	117	310	300	741	888	281	134	234	205	448	631	108	175	285	499	410	298	96	239	1162	505	1440	762	1425	575	853	717	1052	1722	199	976
FBXO43	286151	FBXO43_286151_7	GGCACTGAAGCAGGAAATG	625	533	1004	1531	712	411	323	328	1197	1248	630	524	321	456	709	1289	312	321	422	542	1470	1233	293	695	1319	1254	1618	1516	1609	1443	1572	2585	1835	2373	1765	2656
FBXO43	286151	FBXO43_286151_8	GATTCCCTGTCTGACCAGGA	836	521	1707	2551	1154	914	536	956	1612	2038	667	485	583	532	1848	1852	604	770	531	1251	2185	1345	491	413	2382	3690	3187	2548	1859	2093	1831	2436	2432	4127	1611	2103
FBXO44	93611	FBXO44_93611_1	GGAGCCTGGATGTGAATGG	345	379	779	1215	843	460	287	215	840	802	238	234	264	313	684	779	388	267	256	552	1355	430	328	391	1170	1366	1254	1637	1348	896	525	542	969	1567	1513	1595
FBXO44	93611	FBXO44_93611_2	GCGAGAGGGCTTCATCACTG	336	587	1932	1669	588	747	323	329	1217	1183	230	353	297	316	1119	1074	334	383	470	524	1866	970	648	453	1891	830	1862	2100	1842	943	962	648	2483	2628	505	1204
FBXO44	93611	FBXO44_93611_3	GGATCTCTCTCGAGACCAG	174	154	1089	957	657	574	233	145	774	546	229	119	163	173	586	640	228	126	77	145	1335	791	208	317	428	154	987	592	819	321	156	155	1426	1396	519	690
FBXO44	93611	FBXO44_93611_4	GAAGTAGAAGATCTTCCAGT	437	214	805	673	368	575	252	410	844	849	337	111	229	257	961	906	176	84	422	224	840	439	418	220	616	492	1053	934	659	551	452	559	1343	1532	331	587
FBXO44	93611	FBXO44_93611_5	GCCTTGAGGTCCACCACCT	670	262	1061	1090	460	230	81	257	610	733	156	95	200	186	409	584	104	57	264	600	1180	450	167	314	484	606	1253	822	725	139	523	980	1425	1609	619	344
FBXO44	93611	FBXO44_93611_6	GTGAATGGAGGCGATGAG	1298	1372	962	1290	728	232	362	484	1077	1183	180	271	368	435	1189	1373	137	124	433	857	771	940	195	301	1556	1993	2592	2071	940	685	2310	2667	2690	3423	720	572
FBXO44	93611	FBXO44_93611_7	GTGATGAAGCCCTCTCGC	874	619	914	855	828	313	101	150	660	713	200	81	231	77	809	805	193	246	302	239	873	399	174	205	554	288	948	503	803	704	831	854	1317	1291	615	705
FBXO44	93611	FBXO44_93611_8	GCGTTTCCAGAGGGTCACG	1019	745	1115	1961	785	521	484	757	1291	1278	405	258	418	578	1625	1270	325	428	576	867	1469	825	623	973	1583	2130	1895	2334	1178	1226	1228	1959	2095	3837	1439	2013
FBXO45	200933	FBXO45_200933_1	GTACCAGTGCTTGCACACCA	270	113	779	1338	447	373	137	224	896	843	223	104	215	313	713	822	126	73	175	648	1228	678	394	241	848	1115	1344	861	657	584	625	454	1054	1513	279	697
FBXO45	200933	FBXO45_200933_2	GTGCAACCTGCCCAGCTACA	639	574	1709	2065	487	677	164	367	1015	1174	175	200	326	281	1096	1131	211	186	454	515	1375	748	278	493	907	664	888	842	491	271	798	2129	1620	1856	242	387
FBXO45	200933	FBXO45_200933_3	GCACGGCGATGAGAACAGCG	329	375	1164	1641	713	557	154	331	1280	1373	252	204	243	256	782	1153	105	193	635	374	1638	925	619	296	964	1198	1821	1839	693	416	1193	956	2247	2595	522	892
FBXO45	200933	FBXO45_200933_4	GCGCAGAGCCTCTTCTGCC	155	105	274	438	266	265	42	104	349	572	121	59	75	98	262	441	84	85	188	195	798	171	154	142	250	326	676	490	275	328	271	79	397	1066	265	257
FBXO45	200933	FBXO45_200933_5	GAGTTGGTGTTCTCTTACC	172	166	323	294	72	104	19	137	269	253	98	78	86	121	384	135	68	40	96	28	300	232	63	113	243	172	837	628	479	773	374	308	616	971	125	593
FBXO45	200933	FBXO45_200933_6	GAGCCTGTGCGCCCGCAGCC	215	269	839	714	387	223	167	235	701	837	60	188	172	172	653	782	94	216	191	203	945	499	346	314	487	646	1530	1370	686	926	589	730	2153	2231	892	470
FBXO45	200933	FBXO45_200933_7	GGCGCGGGCTCGGGCTCTG	683	649	2162	3561	1767	1551	628	793	2486	2437	795	741	629	788	2136	2879	778	537	1309	1376	3131	2083	1340	777	2474	1871	4545	3698	4917	3145	2818	2600	5227	7821	2164	3168
FBXO45	200933	FBXO45_200933_8	GGGCGCAGCTCCGCAGCT	235	241	1008	1165	794	320	154	391	577	493	226	194	189	226	657	670	171	179	236	469	835	821	185	216	608	494	1146	894	647	283	483	773	919	1503	701	454
FBXO46	23403	FBXO46_23403_1	GACATACCACGTGTCCAGG	1034	871	696	1353	527	550	273	380	2088	1085	712	523	337	366	1680	1156	481	436	430	1044	2374	1133	708	410	1437	1448	2502	1660	2788	1651	538	1181	2603	3419	1263	1091
FBXO46	23403	FBXO46_23403_2	GCGCTGTCTTGACCCCACCA	512	442	1581	1552	1060	304	208	448	1105	1427	237	333	197	311	1357	986	195	195	712	676	1690	810	581	287	689	764	2008	2004	1194	1058	582	1172	1178	3298	580	539
FBXO46	23403	FBXO46_23403_3	GACGTGGACCTGCTCTCTG	1006	873	1935	2590	1107	790	699	586	1978	2177	648	436	660	438	1947	2023	514	367	591	1384	2377	1581	451	719	1128	1226	3136	2622	2113	875	1036	1257	2744	3705	1767	1878
FBXO46	23403	FBXO46_23403_4	GCCGGTCCACCTTGCTCGG	880	772	1883	1763	1068	932	338	258	1519	1800	532	377	389	558	1628	1521	402	368	644	1335	1882	1054	531	571	1812	2102	3445	3618	1207	2208	1791	2713	3343	4810	1918	2303
FBXO46	23403	FBXO46_23403_5	GGGCAGGCTGATGGCTTGA	596	419	967	1379	468	577	177	414	855	1180	238	168	171	141	763	1067	242	140	662	544	1810	994	373	435	1095	728	2998	1370	1328	1513	1101	1035	2429	2381	946	2144
FBXO46	23403	FBXO46_23403_6	GATCTGAACGGCGGTCCGG	863	1074	1759	2151	1294	1019	418	522	1624	1877	457	639	412	687	1704	2383	456	466	1145	1515	3108	1215	651	785	1356	1368	2318	2591	1930	1615	1155	1767	2613	3229	1645	2139
FBXO46	23403	FBXO46_23403_7	GTCCCTCTGCGCTTCAAAG	783	1328	1661	1950	947	505	378	551	1332	1831	569	383	380	463	1222	1488	350	373	781	1552	1713	1220	657	377	1062	760	2115	1552	807	936	1468	2138	1594	2435	1814	1470
FBXO46	23403	FBXO46_23403_8	GGCGATGCGCACCTCCCCA	1102	888	855	1706	874	492	306	806	1441	1336	163	291	221	238	1569	1862	334	450	766	1114	2311	1041	252	447	1676	1655	2395	1245	1168	921	1800	1729	1636	2954	1673	1641
FBXO47	494188	FBXO47_494188_1	GACAGCCATTTGTATCTTG	1189	444	789	1489	1022	835	305	397	1201	1172	170	241	438	426	1335	1330	163	211	300	947	1513	1117	269	479	1082	1048	1496	1010	700	578	1693	1459	1470	1335	234	1104
FBXO47	494188	FBXO47_494188_2	GTTTCCTGCTTTAAATTCAA	715	430	1800	3189	1841	951	390	822	1632	1796	554	448	536	392	1609	1735	376	463	668	1080	3498	1819	790	545	2590	1823	3604	3913	2895	1593	1804	3182	3926	5948	1834	2579
FBXO47	494188	FBXO47_494188_3	GATGTGTCCAATGATCAAGG	1021	674	1152	2147	1503	1097	337	302	1269	1918	460	440	400	503	1464	1535	530	522	608	1157	1634	711	896	822	867	979	1835	1736	1990	1626	1276	1415	2693	3577	2760	2761
FBXO47	494188	FBXO47_494188_4	GATATCAGCATGCTAAGCA	853	655	1836	3112	1279	1032	402	587	2136	2011	405	232	579	500	1604	1846	564	727	1113	1509	2816	1489	1317	596	2260	1946	3649	3154	1198	1686	2191	1753	3312	5653	1373	2340
FBXO47	494188	FBXO47_494188_5	GTATTTTAGCCTTTCCTTGG	71	111	283	393	219	227	116	59	336	419	102	94	70	137	386	329	82	74	118	259	283	145	112	22	240	366	526	628	352	307	273	344	500	663	64	296
FBXO47	494188	FBXO47_494188_6	GCTGTTATTCCAAGACCCT	258	242	741	707	388	308	145	245	972	961	215	180	112	146	735	796	159	254	178	317	1038	492	318	334	300	713	1389	1805	647	993	231	552	972	1708	1068	846
FBXO47	494188	FBXO47_494188_7	GCAGAGTCTTGTCTCCTGTC	282	366	631	782	336	454	104	206	490	465	132	60	200	136	700	584	57	93	103	567	711	467	431	253	191	1516	972	1204	371	657	696	1216	1018	1285	225	557
FBXO47	494188	FBXO47_494188_8	GCAAAAGACTTTTACTAC	1037	295	63	165	131	104	143	95	143	227	115	99	70	93	156	191	78	183	236	354	93	218	42	48	963	532	718	491	1279	1212	790	827	525	789	537	1797
FBXO48	554251	FBXO48_554251_1	GCTCTTACAGTCATGCAGTG	1300	1005	1515	2213	1600	530	268	526	1092	1399	580	612	302	373	943	1223	482	542	376	930	2229	1067	926	1308	1027	1390	2689	2348	5191	4963	1347	912	3464	4800	1760	2077
FBXO48	554251	FBXO48_554251_2	GCAGGGCTTCATTGACATGC	0	9	58	5	2	14	5	8	58	92	3	9	8	4	25	93	0	10	363	79	187	25	44	8	46	1	15	6	38	60	144	9	145	132	1	108
FBXO48	554251	FBXO48_554251_3	GACATTCGGAGTCTGTGCA	1136	1189	2937	3278	1667	1130	382	1244	2400	2440	566	481	615	709	2099	2219	403	395	930	1451	3581	2466	1027	1424	2624	2005	4036	3804	1796	1694	4371	2949	2525	5702	1577	2810
FBXO48	554251	FBXO48_554251_4	GAAAGTGGTTATTCCTGGA	659	388	1574	1744	1203	1162	153	515	845	942	294	236	322	380	910	820	363	201	573	400	1438	1000	759	614	1248	1277	1753	2524	730	1025	1909	1423	2106	2350	1798	2066
FBXO48	554251	FBXO48_554251_5	GATCATCATCTATTTCTCTT	910	766	1261	1555	828	344	156	251	1337	1249	500	527	252	329	1074	1025	235	433	1166	491	1448	928	548	366	769	1183	2604	2078	1398	779	816	1192	2121	3000	1999	1077
FBXO48	554251	FBXO48_554251_6	GTGTTTCACTTTACTCTTC	214	92	435	523	375	138	139	74	394	529	189	114	73	257	320	470	59	47	190	196	402	176	167	116	138	150	697	463	401	711	58	194	868	1145	128	427
FBXO48	554251	FBXO48_554251_7	GGACATTCGGAGTCTGTGC	15	23	248	248	89	48	35	133	255	262	27	20	31	43	286	396	49	55	10	291	196	270	45	4	267	310	124	415	16	149	284	510	193	237	44	24
FBXO48	554251	FBXO48_554251_8	GAAATTCTAGAAGCAGAAC	134	172	482	627	265	177	108	130	263	324	41	95	169	97	348	674	20	82	252	455	634	411	336	415	552	442	1097	831	183	519	157	370	857	1402	316	473
FBXO5	26271	FBXO5_26271_1	GAAGAAGGTAGCCTCCTGG	77	138	209	382	353	155	23	234	315	569	247	215	87	117	474	352	128	253	72	50	485	360	155	94	278	250	757	486	584	886	443	542	809	635	1709	578
FBXO5	26271	FBXO5_26271_2	GTCTAAAGTGAGCACAACT	44	89	220	256	128	92	66	50	237	273	175	135	93	53	212	193	77	42	23	172	416	92	127	155	398	340	371	404	162	276	166	574	440	796	247	394
FBXO5	26271	FBXO5_26271_3	GCCACTTTGTAGAGAAAATG	334	107	587	853	1259	427	133	307	547	780	406	381	235	161	617	778	350	302	174	298	820	505	322	283	341	590	1397	633	494	699	1048	1721	920	1708	1255	1559
FBXO5	26271	FBXO5_26271_4	GAACCTTCCAAATATGCAG	412	113	483	1447	632	546	318	241	1085	1325	290	272	207	299	509	513	343	395	153	448	833	929	244	521	1002	894	1922	1748	1039	1572	998	1520	2147	2830	1275	1937
FBXO5	26271	FBXO5_26271_5	GACACAATGAATTCTCTG	323	274	740	419	531	195	149	295	575	831	288	339	162	152	527	656	398	197	253	136	698	286	461	348	282	415	630	574	2100	931	741	648	789	1765	540	774
FBXO5	26271	FBXO5_26271_6	GCCTCCTGGAGGAGAATTT	68	67	454	677	132	153	32	159	480	707	268	194	91	92	316	375	168	118	81	226	509	282	125	115	551	578	633	482	678	1276	738	947	878	964	827	930
FBXO5	26271	FBXO5_26271_7	GCCTCAGTGAACATGAAGA	726	330	838	1283	685	417	284	414	1027	1213	506	402	353	404	892	658	392	462	626	603	1266	702	509	567	1196	1152	2197	2134	1135	717	1328	1678	1923	2859	1497	1546
FBXO5	26271	FBXO5_26271_8	GCCGGGCGCCCTCGACCCT	558	264	880	1478	725	841	98	441	665	1108	246	254	292	287	1017	1006	253	211	335	184	1495	807	752	521	675	1534	1802	1502	1253	786	1087	718	2832	3494	1274	1061
FBXO6	26270	FBXO6_26270_1	GCGAGAGGGCTTCATCACCA	309	330	702	1336	376	383	247	395	555	752	244	141	283	307	767	614	176	186	192	411	991	824	197	147	294	803	1588	1539	243	320	349	1422	1091	1845	669	724
FBXO6	26270	FBXO6_26270_2	GAAGTAGAAGATTTTCCAGT	256	398	336	689	608	414	254	135	707	874	347	293	314	240	715	1029	244	250	359	176	1056	380	355	180	663	475	1241	828	1745	1603	180	415	1238	1247	916	535
FBXO6	26270	FBXO6_26270_3	GCTACAAGGTCCACCAGCT	193	106	484	1449	605	383	97	371	741	766	104	102	180	129	511	642	284	177	487	398	1298	605	179	165	491	565	1348	714	177	877	87	872	800	1457	890	555
FBXO6	26270	FBXO6_26270_4	GAGGCTCTCCACCTTCCAG	1172	1044	2324	2989	1359	1281	501	825	1939	2300	812	567	608	493	1531	1908	519	788	642	1190	2525	2279	1190	755	1391	1446	3579	3288	3614	2782	2149	1226	2208	4875	1147	2940
FBXO6	26270	FBXO6_26270_5	GTTCCTATGCAGGCTCCGT	697	466	1318	2485	837	1069	345	692	1453	1552	274	331	308	544	1558	1782	217	245	747	805	1973	1183	929	663	1237	1218	3408	2240	2221	1887	1050	1648	2913	4043	2569	1965
FBXO6	26270	FBXO6_26270_6	GCATGGCAAATTGATTTCAA	447	352	1089	1242	439	606	181	204	973	963	198	146	263	269	665	933	173	206	315	647	1195	758	499	327	573	700	1486	1146	1386	1228	877	742	878	1613	299	511
FBXO6	26270	FBXO6_26270_7	GTCAGGAAAATCTGTCCCG	370	155	529	299	260	205	42	104	282	374	166	129	140	63	259	576	62	128	133	157	322	424	246	128	134	96	318	373	88	327	126	151	700	1178	285	585
FBXO6	26270	FBXO6_26270_8	GGCAAATTGATTTCAATGG	113	233	846	750	754	360	62	202	644	742	304	274	113	247	717	783	227	119	108	517	566	669	202	83	431	841	846	845	121	395	235	464	619	1001	293	380
FBXO7	25793	FBXO7_25793_1	GATGTATCAACACTATCA	1017	868	541	1054	551	870	210	684	843	1217	173	169	229	418	698	831	165	171	373	879	969	843	414	258	610	914	1459	636	558	1112	673	1014	1833	2037	476	592
FBXO7	25793	FBXO7_25793_2	GGCACACAGGTGAGAGTAG	735	479	724	1185	535	551	411	501	1216	1144	214	227	270	541	817	689	138	267	162	479	1301	698	503	385	1376	1480	1350	1715	2310	1443	1490	1903	1124	2985	1203	1160
FBXO7	25793	FBXO7_25793_3	GATAATGCGCATATGGCAGA	1215	955	2268	2550	1085	1099	424	925	2236	2443	984	374	602	649	1947	2126	354	465	1077	1013	3169	1607	582	473	1736	1570	3387	3579	1021	1204	1895	2871	4234	5259	2525	1834
FBXO7	25793	FBXO7_25793_4	GTAGTTTCAGTTCCAATGGG	713	511	1065	1229	746	856	251	572	683	837	198	143	281	304	690	1140	103	121	371	297	1196	939	307	192	1590	1797	1153	1567	1554	1299	1774	2140	1720	1399	547	593
FBXO7	25793	FBXO7_25793_5	GAGTCAGGTTACATACCTC	324	371	896	801	422	540	98	418	622	1066	134	287	334	233	1123	1080	224	42	311	449	1218	366	194	223	919	1042	1742	1676	390	373	1251	677	1170	2859	975	981
FBXO7	25793	FBXO7_25793_6	GTCCTTGGAATGAATCACT	462	338	488	640	219	272	191	103	775	697	268	137	173	127	721	669	105	156	235	241	634	489	206	324	1051	1440	1314	1216	534	917	612	108	1755	2084	783	1707
FBXO7	25793	FBXO7_25793_7	GCCAAAGCACTGTCCATGC	168	82	369	653	248	268	48	150	258	266	73	162	67	86	268	360	84	81	32	113	905	285	152	194	235	59	495	781	595	195	233	175	643	964	353	559
FBXO7	25793	FBXO7_25793_8	GTTGATACATCTTCTCATGT	208	353	662	1138	248	149	81	52	761	632	109	196	101	366	693	749	114	122	277	121	1059	608	108	161	330	447	886	1078	235	649	720	415	1088	905	581	858
FBXO8	26269	FBXO8_26269_1	GGAAATCGAAAGAACAGGA	276	358	970	1566	183	320	108	309	655	1170	346	369	282	238	904	1220	288	286	424	218	1511	849	226	280	738	704	2168	1962	624	639	253	473	2517	2839	648	1211
FBXO8	26269	FBXO8_26269_2	GGTCAGTTGCATTCAGGT	256	151	422	941	150	324	95	520	440	504	164	130	115	203	408	231	68	39	182	208	565	572	278	320	491	380	779	1197	503	102	556	598	897	1285	311	795
FBXO8	26269	FBXO8_26269_3	GCATTCAGGTAGGACAAGA	483	598	1808	2799	1512	1068	303	338	1726	2252	545	367	263	314	1370	1415	364	399	599	690	2190	1516	920	617	1996	1412	3181	3070	1971	1696	1244	2689	2825	4722	2129	1568
FBXO8	26269	FBXO8_26269_4	GAGAAGTTCATCATTCGCA	880	780	1940	2437	761	1050	474	560	1983	1554	638	581	531	966	1245	1513	368	237	794	954	2232	1338	701	560	1747	2221	2213	2525	1693	1245	1725	1278	2744	2898	1563	2214
FBXO8	26269	FBXO8_26269_5	GACATATATCATCTTTTGA	489	491	1155	1588	623	438	358	499	950	1074	170	281	429	254	1249	982	198	281	341	704	1527	809	669	550	1923	1492	2352	1947	1386	1112	1419	1184	1887	3412	1960	1307
FBXO8	26269	FBXO8_26269_6	GCAAAGGTCAGTTGCATTC	124	137	254	240	94	98	130	63	244	361	95	75	39	87	180	172	55	7	342	158	149	281	64	42	280	388	674	353	209	247	395	327	496	669	292	196
FBXO8	26269	FBXO8_26269_7	GAATGCAACTGACCTTTGCT	1214	556	2211	1830	1012	1019	311	181	1767	1715	634	486	299	686	1400	2134	522	617	490	934	1801	1015	1035	728	892	1129	4412	5083	3502	3276	1932	964	6888	8921	2760	1639
FBXO8	26269	FBXO8_26269_8	GGACTTGTTTACGATGAT	129	135	498	844	610	197	123	130	461	468	29	45	169	102	348	374	80	69	183	303	1169	340	205	290	563	611	432	298	327	376	315	632	344	998	183	233
FBXO9	26268	FBXO9_26268_1	GGCTCTCTCCAGAAAACAT	383	492	779	1664	490	332	100	341	780	1018	190	265	192	147	556	619	213	370	545	950	876	670	409	374	647	555	1437	893	630	1108	673	840	1073	1719	865	853
FBXO9	26268	FBXO9_26268_2	GCAGTAGAAGAAGAACAAAA	313	218	690	1496	583	328	190	296	874	838	361	330	237	278	732	689	195	227	286	306	1114	551	509	252	836	263	1735	642	1041	1118	947	815	1355	1862	899	748
FBXO9	26268	FBXO9_26268_3	GCCCTACGATAAAACTTGA	898	370	1570	2342	896	655	264	602	1126	1530	610	300	376	445	1448	1623	254	427	340	777	2477	1129	482	516	983	853	1796	1373	569	1731	1001	2221	2413	2680	882	1290
FBXO9	26268	FBXO9_26268_4	GTCACTAGACACCACCCAT	126	358	981	812	412	142	256	141	555	501	179	334	90	163	705	527	213	159	62	550	1079	501	408	245	452	745	749	1046	1045	1112	371	1001	1323	1147	1184	1955
FBXO9	26268	FBXO9_26268_5	GACTTGGACCTCAGATCAT	235	480	1377	2449	671	1112	617	482	1715	1802	393	265	496	418	1405	1705	388	311	738	1020	2972	1445	596	426	1454	1506	3120	1764	1184	790	1673	2089	2705	4008	2246	1227
FBXO9	26268	FBXO9_26268_6	GATGTACATCTTCCGATGGG	830	480	529	1013	413	839	132	423	604	1091	330	363	296	242	958	1130	316	219	330	660	1258	561	578	232	1318	1026	1817	1653	952	1086	690	663	1571	2211	890	1106
FBXO9	26268	FBXO9_26268_7	GAGCCTCTTGCTGCTCTGCA	1041	902	2377	3077	1126	1459	454	727	2181	2493	558	316	605	588	2074	1636	417	419	1092	876	3101	2166	966	1042	1291	1306	3231	2453	1710	1717	1774	1312	3189	6014	1143	1934
FBXO9	26268	FBXO9_26268_8	GTTCTTCTTCTACTGCTTTT	404	516	1047	1214	468	259	85	193	534	693	243	190	125	180	902	861	232	164	522	208	1204	995	311	316	726	861	1421	1434	335	909	1123	906	1464	2768	242	865
FBXW10	10517	FBXW10_10517_1	GCAAGTGTTCATTTTCTG	186	214	393	721	101	141	102	35	329	300	273	70	54	125	360	309	44	133	79	503	421	437	149	205	224	289	974	544	582	424	389	363	1279	538	44	362
FBXW10	10517	FBXW10_10517_2	GGATCAATTCCTCTTGTGT	141	72	286	469	88	413	158	104	604	517	84	105	139	39	645	897	245	49	190	130	478	336	147	378	139	178	430	628	1156	462	38	185	521	647	668	264
FBXW10	10517	FBXW10_10517_3	GAATTATGGGCGTGCTGCA	499	646	1669	2608	612	901	203	697	1311	1752	536	575	407	238	1315	1285	531	550	221	706	2029	951	988	685	1008	906	2794	2353	2544	2657	2413	1914	3572	4755	2019	2071
FBXW10	10517	FBXW10_10517_4	GCAGCACGCCCATAATTCCG	413	478	1911	2469	629	767	435	636	1520	1594	319	258	275	458	1342	1704	332	242	574	1130	2349	1432	552	615	1565	1550	3016	2237	1300	1324	1391	1682	3316	4148	2002	1525
FBXW10	10517	FBXW10_10517_5	GTTGAGGAAATTGTAAATT	130	229	1016	1037	505	380	102	132	483	959	206	58	62	111	437	872	82	94	108	519	932	633	386	235	758	719	842	671	968	617	1229	729	1040	1555	306	657
FBXW10	10517	FBXW10_10517_6	GAAAAGTCAGCAAAGCTGCA	526	546	1184	1827	542	241	338	363	957	1431	363	359	418	284	879	1262	173	370	606	585	1948	696	383	333	907	1143	1542	814	881	862	1189	1561	1359	2298	353	653
FBXW10	10517	FBXW10_10517_7	GCATTTCACGGCTCCCTCA	1281	680	1270	2830	1365	1132	462	662	1500	1317	550	470	475	519	1656	1440	412	434	1014	909	2523	1648	936	736	1585	1215	3417	2405	1235	933	1760	2005	3152	4464	2572	1998
FBXW10	10517	FBXW10_10517_8	GCAAATTCCCCGGAATTAT	117	231	587	690	206	42	75	170	412	581	148	63	120	190	530	508	146	130	182	196	494	443	165	298	235	216	943	631	741	410	162	176	463	710	288	614
FBXW11	23291	FBXW11_23291_1	GACTATAGAATCTAACTGG	433	560	1040	871	843	303	169	207	823	955	348	451	316	467	758	663	199	334	389	799	958	364	807	235	462	1138	728	1345	740	1299	713	990	585	1450	913	757
FBXW11	23291	FBXW11_23291_2	GTGGACGACACAACTTGCAG	258	516	1165	906	734	593	78	647	830	1079	302	336	228	77	840	891	203	270	502	501	1402	1069	810	472	1313	857	1843	2155	1714	1275	1597	1726	1853	2425	1200	1350
FBXW11	23291	FBXW11_23291_3	GAATGTGTCATTATCAGCA	607	358	524	844	380	567	76	82	450	591	467	71	147	209	599	591	195	324	293	431	1048	509	231	381	249	483	794	250	716	668	524	287	538	934	552	1349
FBXW11	23291	FBXW11_23291_4	GATATGGGATAAAACCAGCC	598	743	728	639	212	263	77	79	318	535	415	358	138	164	481	365	265	293	95	195	524	420	284	232	523	497	408	457	7076	6111	566	301	547	1157	470	981
FBXW11	23291	FBXW11_23291_5	GCTCATCATACTGCAGACAG	597	367	766	892	387	208	66	175	237	634	210	240	197	181	733	479	301	94	345	282	902	822	505	256	246	540	532	644	962	1021	461	538	548	1092	580	564
FBXW11	23291	FBXW11_23291_6	GACACGGCGTAAAGTGATGT	887	534	1411	2788	886	802	338	251	889	1369	479	416	201	227	1125	831	422	433	654	597	2030	879	725	857	786	269	1325	1269	792	1671	782	563	1709	2362	1189	1458
FBXW11	23291	FBXW11_23291_7	GCAATACAGCCTCATTGTGG	410	137	332	637	193	216	254	237	660	816	145	180	176	122	530	677	175	186	194	220	482	298	209	334	430	428	526	805	464	749	272	872	850	1766	755	851
FBXW11	23291	FBXW11_23291_8	GATAACAAGAGGATTGTCAG	377	338	1031	1580	281	459	222	189	1000	898	314	253	112	146	993	728	264	518	224	278	1442	680	677	670	488	754	1194	864	1029	801	349	695	1310	1467	937	1550
FBXW12	285231	FBXW12_285231_1	GCAGACAGTGATTACCTG	485	239	1172	1477	642	652	121	185	777	882	244	385	214	185	794	942	285	236	398	456	1351	483	461	362	330	341	1691	1251	1360	536	747	340	1195	2905	489	590
FBXW12	285231	FBXW12_285231_2	GTGTGTGCCCAGGTGTTGAT	325	190	771	634	279	113	107	114	553	616	158	87	170	111	697	492	66	48	310	325	771	434	186	134	325	398	720	781	270	146	567	137	835	1482	979	229
FBXW12	285231	FBXW12_285231_3	GATGCATCTCGCCATCACTA	1319	966	2311	3745	1403	1346	462	796	2756	3076	646	541	769	756	2821	2995	771	467	834	1859	3736	2212	928	1611	1604	1883	3613	3068	1144	2444	2134	1883	4203	5970	1740	2501
FBXW12	285231	FBXW12_285231_4	GAAGCCTATCTTACAAAGGA	1319	724	1302	1443	1143	1192	396	453	1523	1746	517	426	395	486	1618	1484	427	489	723	551	2091	1099	560	210	1943	811	2092	1591	1281	1512	1538	1140	2083	3078	1139	1715
FBXW12	285231	FBXW12_285231_5	GGCTTCCATGCAATAACA	794	713	866	1593	567	614	267	330	1169	1548	111	364	498	105	1067	1794	271	267	401	1003	2067	867	495	673	1233	982	1424	1766	445	356	1870	461	1490	2552	579	854
FBXW12	285231	FBXW12_285231_6	GATGGCGAGATGCATCTGA	833	736	983	2152	1372	643	466	559	1157	1321	546	376	398	615	1280	1734	463	484	875	785	2702	881	703	582	1457	1328	2415	1827	1488	1918	2088	2176	2286	3388	2624	1718
FBXW12	285231	FBXW12_285231_7	GCGAGATGCATCTGAGGGA	1403	1346	1515	2249	1218	610	410	518	1769	1500	548	483	490	422	1540	1624	551	448	470	729	1611	1345	507	570	1971	1402	4111	3098	1755	2357	1769	2623	4255	3987	1498	1785
FBXW12	285231	FBXW12_285231_8	GGGCCATCCTTTGTAAGAT	203	235	668	1137	328	233	125	74	854	865	320	184	81	173	706	826	179	197	164	64	973	465	319	210	342	347	922	1073	487	1448	464	1815	1293	1496	465	652
FBXW2	26190	FBXW2_26190_1	GGCTCCTTTGACAACACTG	780	384	1509	2427	892	825	350	426	1454	1506	343	331	280	604	1321	2030	247	300	701	770	1785	1780	525	469	1526	1793	3496	2583	2992	2723	1301	1505	2703	4202	2015	2591
FBXW2	26190	FBXW2_26190_2	GTGATAAGTGCCTGTACAG	523	219	611	637	543	238	89	210	746	499	88	123	218	98	528	531	81	133	275	457	785	596	407	280	376	362	1288	1273	369	980	772	1281	2395	2027	255	653
FBXW2	26190	FBXW2_26190_3	GTAGTAAAGTGCATACACTC	134	24	138	381	18	122	38	78	167	194	63	17	29	73	305	104	51	41	38	104	306	83	41	68	118	198	175	278	153	42	225	66	226	444	321	86
FBXW2	26190	FBXW2_26190_4	GGAAGAAGGTTTATTTGA	183	95	281	748	206	315	81	68	407	612	198	142	60	95	481	502	191	54	105	56	940	360	165	96	455	184	745	451	410	242	237	533	512	1294	145	340
FBXW2	26190	FBXW2_26190_5	GCCAGGACCCAGCACTTTC	400	222	121	300	245	154	155	98	383	326	203	226	51	51	274	209	238	165	153	74	741	252	179	258	333	461	319	480	966	1027	610	256	663	316	707	801
FBXW2	26190	FBXW2_26190_6	GTTACATTTCTTTCTCTGA	345	203	534	1154	239	380	165	224	755	666	94	127	145	91	481	654	294	136	172	272	780	432	622	252	352	295	1203	533	834	563	343	383	871	1908	748	832
FBXW2	26190	FBXW2_26190_7	GACGCTTTGCACTGGAAGA	1275	952	1539	2531	705	746	566	459	1522	2117	589	414	411	463	1497	1653	231	281	704	843	2445	1524	1106	925	1640	1418	2848	2613	2101	1651	1567	2181	2935	5318	1086	1294
FBXW2	26190	FBXW2_26190_8	GACAACACTGTGGCTTGCT	663	592	1448	1806	1162	1167	225	242	1192	1249	544	513	417	533	1128	1847	331	438	924	962	2169	798	716	528	1160	1562	2492	2459	913	880	994	1069	2049	3261	2071	1555
FBXW4	6468	FBXW4_6468_1	GCATATTGTTAGTGCAGGA	212	141	644	597	310	181	183	151	284	443	151	106	271	116	263	283	71	105	210	175	569	388	166	66	437	210	818	560	697	550	383	804	268	1097	215	353
FBXW4	6468	FBXW4_6468_2	GCCCAGCAAAGACTCCCAG	626	462	1163	1916	816	830	302	436	1389	1385	312	365	351	351	1192	1002	334	204	759	957	2189	1181	754	665	881	646	1452	1594	764	876	1018	457	1152	1955	566	1351
FBXW4	6468	FBXW4_6468_3	GCGAGTTGGCCAGCACAAAG	959	884	1456	3069	1150	414	485	1014	1782	1949	430	343	684	474	1961	2261	425	594	972	1299	2488	1244	726	557	1606	1425	2598	3073	4329	2740	1911	2260	1908	5250	1688	1267
FBXW4	6468	FBXW4_6468_4	GTACTCGGCTCATGAACAGG	700	399	1153	1235	663	245	240	433	1072	1432	270	334	483	543	979	1236	354	381	413	1065	1077	575	359	154	999	1029	1608	1076	1181	1763	1804	1824	925	1628	1786	1251
FBXW4	6468	FBXW4_6468_5	GCTTGAATCGTCGGCCTCT	227	141	379	877	288	407	359	305	336	441	36	68	155	246	489	566	81	116	238	414	443	534	97	223	892	667	769	651	632	205	506	410	528	759	582	258
FBXW4	6468	FBXW4_6468_6	GGTGCCAGCTTGAATCGT	806	656	1771	1879	1089	535	509	699	1685	1617	364	313	424	373	1148	1603	507	390	513	1070	1189	1203	916	764	1770	1390	2082	1402	1478	903	1345	1054	2185	2943	1164	1549
FBXW4	6468	FBXW4_6468_7	GCGCCAGAGCGCAGGCCCCG	1116	1169	2732	3067	1726	1318	1133	1063	2687	3107	526	776	745	890	2612	3052	712	675	668	1723	3287	1753	1400	860	2622	3422	3892	4759	3520	2849	2789	4706	5254	6721	2621	2145
FBXW4	6468	FBXW4_6468_8	GGCTGCCCGCCCGGCCGCG	533	737	2303	3204	1122	919	449	1481	1897	3069	390	393	618	691	1840	2847	384	480	899	1171	3482	1820	690	946	2601	2038	3173	3896	1175	2090	1833	2916	3502	5853	2687	2818
FBXW5	54461	FBXW5_54461_1	GTTCTACCGCTACTACCAGG	449	305	1061	1461	723	677	173	522	1030	1334	396	204	331	288	1054	1104	148	189	582	849	1470	1039	314	315	841	1082	1550	1469	573	602	889	613	1575	2376	1068	1189
FBXW5	54461	FBXW5_54461_2	GCCCGGCGGCCAGCACGT	565	217	333	1123	356	345	198	362	733	771	244	170	277	359	322	652	89	141	458	390	846	448	193	127	571	873	1190	840	213	476	581	557	1168	1044	535	349
FBXW5	54461	FBXW5_54461_3	GAGTCAGAGAACGTCAACG	543	520	2188	2661	1294	866	305	510	1877	2406	859	776	549	243	1914	2064	774	662	611	702	2350	1607	837	752	1047	570	3009	2599	2838	1430	1349	1152	2656	3404	1395	1791
FBXW5	54461	FBXW5_54461_4	GGCGGCACACCAGCCCGG	448	729	1656	2196	774	520	2430	398	4762	3689	910	1675	554	856	4917	2367	621	1450	528	765	3443	1076	485	484	1355	1154	1829	1820	1828	2158	1185	1485	2240	2320	1825	3190
FBXW5	54461	FBXW5_54461_5	GGGTGTAGCTCCAGTTGTA	226	124	770	804	472	464	151	239	473	580	38	80	227	153	394	459	74	72	239	333	791	401	125	270	547	536	345	532	154	606	328	144	1092	570	918	917
FBXW5	54461	FBXW5_54461_6	GTCGGCCACCATCACCGTG	472	695	2565	1912	657	1077	581	510	1499	1863	544	369	503	550	1712	1857	323	300	612	826	1964	1348	855	450	1612	1771	2769	3085	1178	960	1362	1566	2862	3728	885	1595
FBXW5	54461	FBXW5_54461_7	GCTGATGACAGCAATCTCGC	113	179	378	322	183	113	81	20	441	285	213	144	59	142	330	334	71	95	124	146	395	255	113	321	259	265	522	560	623	195	406	152	577	592	328	635
FBXW5	54461	FBXW5_54461_8	GCGCTGTGCAGCAGCGAGA	502	493	1039	1259	796	553	268	506	952	1254	348	214	400	458	886	1478	312	151	489	429	1469	983	497	453	1607	1114	1494	1695	469	814	1277	1921	1594	2064	877	1017
FBXW7	55294	FBXW7_55294_1	GAACATGGTACAAGCCCAG	336	651	680	1309	844	500	223	219	1172	1196	425	374	157	223	1042	1054	234	378	310	494	1811	1002	314	293	613	810	982	1641	609	819	956	636	1484	1973	743	966
FBXW7	55294	FBXW7_55294_2	GCATTTCTCTCTCCAGAGA	1571	994	500	1070	558	450	261	394	648	1197	695	449	325	222	1056	839	301	424	833	957	1699	817	461	309	1072	740	2036	1466	2444	2919	1770	1301	1827	2308	675	2377
FBXW7	55294	FBXW7_55294_3	GAGCGGACCTCAGAACCA	851	723	1154	2635	906	621	231	524	1108	1570	848	630	281	313	1040	1518	490	473	455	1323	2059	979	640	435	759	871	1582	1161	2407	2112	1131	1002	1196	2370	1112	1177
FBXW7	55294	FBXW7_55294_4	GAGAGAAATGCAAAGAAGA	386	284	748	1364	792	342	138	165	926	830	635	338	172	249	911	879	328	397	129	299	1489	760	343	351	796	645	2338	1439	1144	1774	864	574	1675	1961	1875	4440
FBXW7	55294	FBXW7_55294_5	GAAGAACAGATGAATCGTG	859	511	1263	2037	719	710	285	649	925	1082	306	245	347	479	1001	1968	340	604	507	781	1830	1567	492	738	860	611	2025	2018	703	1162	630	758	1888	2171	1450	1644
FBXW7	55294	FBXW7_55294_6	GATCGGACACTCAAAGTG	380	576	2317	2628	1672	895	362	477	1096	1567	640	324	506	262	1200	1343	246	435	672	1076	2188	1161	768	603	1456	1257	2644	2051	774	877	1191	844	1500	3410	1567	1670
FBXW7	55294	FBXW7_55294_7	GGGACCTCAGAGCAGCCAA	1629	1096	2143	2576	716	844	227	415	1539	1667	795	686	482	308	1313	1195	751	860	617	851	2822	1499	955	818	1390	713	2202	3034	5127	4707	1136	743	2872	3848	3210	3309
FBXW7	55294	FBXW7_55294_8	GCAACTCAGACAACAAGAGG	472	459	1219	1408	238	272	212	221	650	1079	292	268	211	166	889	1275	320	140	358	343	1266	739	599	129	609	317	1059	1001	902	1173	1241	382	1122	1579	411	1206
FBXW8	26259	FBXW8_26259_1	GTGAGGATAAACAGCTCGT	175	149	495	589	179	298	91	180	319	328	78	46	79	67	314	441	58	129	167	312	449	423	190	154	532	909	717	672	292	130	150	45	978	1849	353	439
FBXW8	26259	FBXW8_26259_2	GTGATGTGCATTCTCACGA	178	215	324	501	37	237	186	224	399	444	243	70	216	315	265	418	69	114	159	423	312	172	93	102	365	316	365	204	305	112	663	494	279	683	315	364
FBXW8	26259	FBXW8_26259_3	GAGCTGTTTATCCTCACAA	1966	1486	975	1843	971	629	343	618	964	1827	345	230	476	805	1218	1042	177	215	675	1080	1633	1037	411	163	3246	2382	2733	2848	1386	1317	2461	3783	2879	4399	1763	1484
FBXW8	26259	FBXW8_26259_4	GAGATGCTGCTATCCGGA	1181	1318	1319	2053	947	996	347	411	1614	1846	529	502	337	396	1875	1735	475	557	668	969	2503	1438	590	379	1626	964	2040	2788	1090	2073	1858	1071	2902	4990	2244	1344
FBXW8	26259	FBXW8_26259_5	GTGTGGGACACCCGCACCT	58	31	252	185	152	67	51	159	335	346	127	139	72	43	133	335	57	68	123	55	200	183	104	19	191	69	441	458	755	124	296	176	291	431	757	517
FBXW8	26259	FBXW8_26259_6	GTTCGTAACATGTGTTCCT	56	151	214	339	63	178	61	45	496	437	113	105	44	9	407	420	97	37	60	253	1029	480	182	112	291	79	669	263	204	195	53	154	869	664	76	191
FBXW8	26259	FBXW8_26259_7	GGCCGCCGAGCCCGCCTCT	360	218	1475	1597	1073	493	261	286	1202	1353	457	211	323	582	1401	1519	353	318	335	532	1749	984	695	466	1038	2167	1894	1683	961	1720	1544	1259	1608	2589	641	879
FBXW8	26259	FBXW8_26259_8	GTGGTACAGGCTGTGCCAGC	168	160	506	1034	189	336	145	173	563	743	158	286	128	190	642	679	97	115	261	224	959	286	166	184	303	108	780	698	521	154	184	285	925	1234	537	239
FBXW9	84261	FBXW9_84261_1	GTCTGACCATGTCACCTGG	390	228	500	717	989	305	111	241	460	740	201	140	110	185	491	600	267	129	132	548	913	578	338	466	535	457	925	934	937	563	742	465	914	1248	276	732
FBXW9	84261	FBXW9_84261_2	GGTGACATGGTCAGACACG	356	255	1203	1948	960	493	146	281	976	1077	269	84	226	434	1089	1225	114	89	325	890	1491	992	333	153	738	729	1486	1586	347	117	1927	377	858	1081	897	378
FBXW9	84261	FBXW9_84261_3	GAGTCAACGGAAGCCACG	990	881	2148	2175	1008	827	484	1049	1937	2870	667	537	776	852	2380	2135	477	697	1547	1967	1920	1607	882	430	1779	1680	3252	2530	901	1209	2268	2016	3235	3720	848	2118
FBXW9	84261	FBXW9_84261_4	GGAGCCGGAGCACACGCGG	351	519	858	1538	544	516	313	336	1030	1212	283	242	387	362	1189	1339	302	291	474	295	945	759	324	467	766	857	1803	1325	1407	1199	549	968	1374	2041	883	831
FBXW9	84261	FBXW9_84261_5	GAGACAGACCCAGACGCGC	485	409	1141	855	184	424	380	323	848	1170	227	372	333	287	811	972	221	242	199	982	1303	735	462	351	928	1410	1543	951	616	935	793	564	1081	1885	562	336
FBXW9	84261	FBXW9_84261_6	GTGTGGTCACTGGCAGCGC	36	32	201	281	183	260	62	117	395	146	26	37	46	28	364	367	53	41	160	171	377	229	90	44	232	429	505	367	136	23	317	314	162	378	338	162
FBXW9	84261	FBXW9_84261_7	GATCGCAACGTCAACTTGT	603	594	732	1646	1019	397	217	585	684	1295	223	361	460	583	1085	1207	435	395	185	845	1176	967	624	560	908	1287	1875	1175	2849	3089	557	1473	1379	2865	2012	2458
FBXW9	84261	FBXW9_84261_8	GTCTTGATCAGAACCTGGT	46	87	331	644	230	277	41	97	301	534	46	57	91	236	255	503	42	98	357	552	544	240	218	51	497	294	343	812	67	377	383	114	258	276	172	88
FEM1A	55527	FEM1A_55527_1	GTAGCTCCCAGCAATTCCA	560	701	1094	2036	983	910	374	351	1377	1648	479	425	421	468	1140	1153	395	378	765	998	2179	1070	366	474	1764	985	2049	2071	1666	1672	1527	1072	2183	3789	1790	1465
FEM1A	55527	FEM1A_55527_2	GACGGGCCACACCAACATCG	584	544	697	1310	286	401	274	432	968	1192	487	403	207	407	825	930	375	402	211	855	1315	843	287	427	1015	868	1686	1221	3317	2406	1135	1830	1530	1346	1411	1671
FEM1A	55527	FEM1A_55527_3	GTAGCGCACCACCTCCAGG	720	396	341	576	207	223	93	392	672	559	400	334	145	336	492	749	341	381	248	248	578	390	397	88	445	440	931	767	2193	1350	446	630	1236	1930	472	1378
FEM1A	55527	FEM1A_55527_4	GTACTCCACCACGTCCAGG	326	391	335	546	189	110	125	255	469	725	536	279	257	169	612	967	161	265	278	323	585	611	136	355	619	995	907	713	1763	838	1079	1338	1124	1722	1482	1346
FEM1A	55527	FEM1A_55527_5	GCGGTTCACCGAGGCCCCG	870	292	966	1089	1002	566	384	650	1244	1428	293	445	275	362	1401	1202	535	407	331	623	1544	680	784	401	1149	979	1878	1557	940	1952	1427	962	1604	2601	2202	986
FEM1A	55527	FEM1A_55527_6	GAGCACCAGGCCGACCTGG	1253	1095	1074	1665	1145	668	400	664	1637	1684	782	505	522	581	1845	2453	536	510	1167	977	1413	967	1676	747	1197	1419	2184	2821	1356	2341	2348	2249	1674	2356	1248	1697
FEM1A	55527	FEM1A_55527_7	GACTCGGCGCAGTCATGCA	2308	1449	3713	5354	1853	2303	1109	1291	3219	3955	776	804	910	1298	2974	3859	704	1157	1895	1696	5264	2727	1938	1365	2859	2795	5440	6273	3262	3838	4155	4933	6265	9361	2177	3402
FEM1A	55527	FEM1A_55527_8	GTAAGATTCCCCGTTCAG	208	130	510	686	259	77	102	143	437	668	135	144	204	97	475	361	189	143	185	282	624	385	472	84	523	758	1079	1346	705	423	729	915	962	1467	529	231
FEM1B	10116	FEM1B_10116_1	GACCGGTTGAGAAGCAAGG	783	569	1242	1615	803	520	344	330	1321	1590	363	265	485	200	1230	1348	199	333	122	456	1426	568	357	337	1165	452	1750	2516	1160	855	1025	1287	1921	2985	442	842
FEM1B	10116	FEM1B_10116_2	GTTAGAGAGGTTCCAAGA	113	64	405	701	456	327	272	224	357	550	115	130	87	98	281	418	104	108	186	315	512	327	375	103	655	366	873	627	535	606	303	237	680	1092	471	454
FEM1B	10116	FEM1B_10116_3	GAGAATGTTATCACCATCT	235	275	653	768	842	234	71	161	455	648	131	68	133	86	423	594	117	116	57	550	475	413	335	465	670	520	634	1017	568	718	534	370	662	798	384	826
FEM1B	10116	FEM1B_10116_4	GCAGGTGTTGTCATATTTGT	59	15	307	263	285	25	86	84	238	313	48	80	38	91	272	211	53	86	39	78	416	320	85	101	198	273	261	250	195	29	317	57	452	196	123	41
FEM1B	10116	FEM1B_10116_5	GCGACATCCGCTATCTGCT	750	594	1005	1011	351	430	401	273	977	880	135	129	222	238	975	751	155	210	410	933	960	770	597	360	1897	1114	1496	884	709	1098	1602	1751	1953	2178	654	760
FEM1B	10116	FEM1B_10116_6	GATCAGCACGTTGTTCTAAA	495	400	924	1346	592	765	397	248	872	1054	185	174	360	120	886	723	128	150	711	916	991	975	292	604	1003	716	1277	1158	470	710	1430	1254	878	995	812	709
FEM1B	10116	FEM1B_10116_7	GCACTTTGCAGCTGAAGCT	214	236	760	870	273	332	113	198	523	627	143	203	190	108	667	447	98	108	294	309	639	613	372	154	394	507	1013	952	707	430	439	662	319	1558	222	667
FEM1B	10116	FEM1B_10116_8	GCAATGGACACGCAAAGG	452	506	739	1416	760	615	290	210	796	862	341	157	363	290	1156	790	201	263	479	537	1684	894	431	278	1358	795	1815	2298	599	535	1174	1086	2042	2577	754	1058
FEM1C	56929	FEM1C_56929_1	GTGCCAAGATGGAAAAGGA	374	512	1513	2648	680	840	301	714	1235	1309	284	240	235	304	929	1556	89	418	423	1056	1906	1207	358	527	1190	983	2805	1834	586	995	1486	1651	1586	2515	743	1269
FEM1C	56929	FEM1C_56929_2	GGCACTGCATTGCTCTAGG	2230	1454	963	1239	794	959	348	623	1239	1328	326	416	413	544	1363	1094	345	436	608	814	1759	796	247	543	1226	1178	1680	1235	1803	1930	1216	1510	2903	3460	486	1738
FEM1C	56929	FEM1C_56929_3	GTCAAGGTGCCCATACCTGG	681	464	1150	1109	450	365	234	288	1122	1333	236	222	233	264	763	924	283	221	182	538	1316	802	329	240	1331	1165	2087	1739	1445	1232	1570	1247	2250	2470	2061	2554
FEM1C	56929	FEM1C_56929_4	GGGGCCACGCCACTCTTGA	1307	965	1867	2961	1263	1181	469	733	2043	2258	465	328	669	543	1449	2444	466	579	899	484	2705	1779	459	1013	2062	1662	3399	3277	1522	1954	2263	3255	3943	4957	2960	2266
FEM1C	56929	FEM1C_56929_5	GTTGGCAAGCAAATCCAAAG	788	544	1237	2184	667	1016	134	416	787	963	561	380	337	182	858	972	509	532	277	583	1703	1054	346	916	931	583	1154	1846	1960	2448	867	1075	1715	1869	1212	1908
FEM1C	56929	FEM1C_56929_6	GGCTTCTCACCAAATTGT	872	509	688	1474	765	793	223	302	843	1239	306	103	174	359	864	685	136	178	456	461	1694	800	294	489	767	1429	1410	897	168	367	194	769	1977	2205	451	655
FEM1C	56929	FEM1C_56929_7	GTATGGGCACCTTGACATGG	180	147	518	433	201	122	77	82	430	534	45	228	142	171	416	504	110	151	134	331	488	334	261	237	588	257	968	617	94	522	429	301	676	1311	666	595
FEM1C	56929	FEM1C_56929_8	GTTTCGCCATCAAAATTGA	408	377	1675	1866	955	919	613	632	1131	1601	492	263	269	530	825	1387	412	422	454	679	2406	1360	727	446	2281	1461	1854	1815	1357	1057	2317	2117	2847	3192	919	1709
GABRA4	2557	GABRA4_2557_1	GAAATCAGTTGAAGTTCCGA	752	710	1800	2465	1733	1017	396	827	2089	2056	577	566	493	625	1875	2145	428	541	988	1121	3025	1585	803	757	1907	2106	3912	2854	1815	2089	1979	2032	4033	4553	1438	2307
GABRA4	2557	GABRA4_2557_2	GAGATTGGTGGATTTTCCCA	1123	1026	992	1915	963	728	328	566	1561	1434	693	627	232	554	1620	1295	570	619	634	1058	1563	945	1059	494	2075	1265	3173	2679	3662	3751	1679	2012	3259	4044	2421	5012
GABRA4	2557	GABRA4_2557_3	GGAAAATCCACCAATCTCAT	64	123	567	710	432	181	101	225	438	539	78	84	198	197	503	389	104	106	151	356	509	370	314	146	432	666	475	461	209	663	79	474	545	1089	121	326
GABRA4	2557	GABRA4_2557_4	GGGCATGCATGACCATCCAT	557	273	686	997	384	511	173	231	784	562	168	208	159	170	485	869	110	201	168	684	674	369	271	163	408	727	842	434	245	484	383	668	493	806	195	377
GABRA4	2557	GABRA4_2557_5	GGAGTGTCCCATGAGATTGG	383	148	984	1321	458	212	139	219	633	1102	227	251	233	149	833	704	161	223	201	389	974	605	304	734	713	1039	1384	1318	1550	987	670	672	966	1738	1004	1340
GABRA4	2557	GABRA4_2557_6	GTGTTCTTCAGGCAGACA	364	571	879	1042	762	394	153	282	981	821	282	266	89	237	940	806	174	159	174	220	1161	683	483	294	677	1392	1299	925	220	590	995	937	867	1105	752	879
GABRA4	2557	GABRA4_2557_7	GAGTGTCCCATGAGATTGG	420	844	1156	1874	507	707	290	407	1178	1387	112	204	366	190	1384	1145	158	217	618	713	1787	1111	719	342	1273	814	1614	1191	398	355	1229	1361	1378	2799	483	679
GABRA4	2557	GABRA4_2557_8	GGCATGCATGACCATCCAT	767	434	951	1243	712	488	119	541	738	881	376	319	180	260	521	709	389	316	450	305	989	675	508	237	1193	682	1047	900	2258	1709	1179	647	949	1455	849	855
GABRE	2564	GABRE_2564_1	GATCACCATGCCCAACCAGA	2690	1987	4874	6766	2617	1974	858	1387	4082	5066	951	896	1339	1722	4031	5199	928	576	1861	3312	5971	3728	1684	1377	4374	3861	7456	7417	3129	4344	4884	4881	8573	11158	2827	4152
GABRE	2564	GABRE_2564_2	GACTTTGTTTCCTCAGAG	814	423	344	811	669	549	285	162	669	592	631	535	287	241	690	446	299	368	174	358	1219	378	674	608	1713	2053	1957	1606	4288	3206	793	1073	1787	2135	3152	3324
GABRE	2564	GABRE_2564_3	GAGAGGAGCTGATTTTCCAG	369	240	1584	1643	632	343	230	514	947	1196	353	320	281	302	811	1083	283	157	507	971	1587	934	459	228	711	324	1635	1269	894	842	985	1387	1602	2360	1018	684
GABRE	2564	GABRE_2564_4	GCATCTACAAGGATGGCA	790	360	880	1147	336	285	94	361	882	827	223	135	297	177	958	918	257	224	428	622	1147	701	246	352	635	364	1066	799	966	488	302	131	1069	1488	428	877
GABRE	2564	GABRE_2564_5	GAATGAGATGATCTACAAGT	228	437	556	1024	290	241	145	295	595	503	356	391	203	259	475	698	638	309	183	317	1401	412	300	367	129	330	715	308	2335	1419	188	120	702	732	1404	1973
GABRE	2564	GABRE_2564_6	GATAGTGTTCAGGATGCGAG	962	1125	1808	2298	1094	764	533	700	1875	1975	678	761	403	593	1372	1916	460	388	844	572	2510	1372	1594	945	1860	1575	3579	2740	2240	1612	2175	1561	4448	5761	2462	2241
GABRE	2564	GABRE_2564_7	GGCAAGAGTGAGAATCCAT	307	362	889	1147	811	524	389	388	1221	1532	699	444	287	284	1607	1393	410	415	519	579	1294	847	485	687	1553	1899	2554	2542	1732	1635	979	1341	2523	2348	886	2787
GABRE	2564	GABRE_2564_8	GTAGATGCGGACCATCTGGT	217	55	156	104	69	206	4	136	71	108	105	63	35	10	81	128	36	115	26	117	140	136	22	123	78	19	169	267	360	294	168	282	248	246	212	353
GAN	8139	GAN_8139_1	GGCAAGGTAATGAACGTGA	165	232	308	712	134	77	110	215	332	311	81	93	62	54	268	317	29	46	101	176	430	280	174	197	201	563	420	265	176	74	620	276	867	1021	149	242
GAN	8139	GAN_8139_2	GGCCAACTTCAAACCCCG	375	230	1406	955	790	618	328	442	803	840	442	301	269	332	1038	1167	169	208	359	289	1060	601	712	491	746	1145	1484	1512	634	639	1224	1282	732	1254	566	644
GAN	8139	GAN_8139_3	GCACTCAGAGTAGCCCCG	662	502	635	1110	427	439	220	169	963	1204	202	425	262	408	747	1195	222	207	680	546	1170	760	402	218	951	1281	926	1428	852	495	1057	1363	1506	2727	334	646
GAN	8139	GAN_8139_4	GTGCAGAAGAACATCCTGG	636	245	1014	1007	659	678	244	252	1044	1413	132	125	127	375	744	1109	211	268	398	891	1214	676	320	415	930	1125	2055	2647	446	850	620	1187	1837	2483	554	555
GAN	8139	GAN_8139_5	GCGCTCAGCTCTTTCCGCG	274	522	1178	1379	877	349	293	241	945	1123	279	162	262	217	899	823	270	240	359	742	1596	1061	424	198	1096	692	1192	1635	304	520	1064	550	1193	2455	620	901
GAN	8139	GAN_8139_6	GCCTGTTAGGGTCATAGAG	89	184	633	946	586	146	83	61	332	537	100	182	103	77	372	832	76	162	186	354	423	291	275	286	387	105	499	537	535	269	175	322	455	806	59	314
GAN	8139	GAN_8139_7	GCTGACCTGCTGCTACTGA	871	535	1469	2173	724	655	232	349	1477	1651	281	270	450	410	1076	1389	349	170	380	860	1594	994	448	412	951	986	1312	2008	449	1103	907	1613	1630	2787	771	1326
GAN	8139	GAN_8139_8	GCAGAAGCGAGACTCCTCG	935	1205	2283	2872	933	775	581	576	1997	2032	601	718	682	778	1710	2198	678	510	577	1267	3123	1613	639	607	1819	1438	3714	3921	2052	1524	1887	2399	5783	7456	1054	1714
GAPDH	2597	GAPDH_2597_1	GTAGTTGAGGTCAATGAAG	127	37	18	22	10	0	0	41	39	96	182	61	6	13	54	44	49	72	33	2	13	75	17	4	21	2	89	22	424	377	2	57	50	301	630	203
GAPDH	2597	GAPDH_2597_2	GCTGGCGCTGAGTACGTCG	218	282	433	356	154	84	88	191	173	291	118	88	109	140	217	333	81	37	393	82	295	241	241	25	49	136	312	226	151	197	151	56	555	482	517	69
GAPDH	2597	GAPDH_2597_3	GTCTTCACCACCATGGAGA	149	59	105	61	0	1	8	67	148	313	370	492	29	2	132	137	291	161	105	28	233	5	57	1	185	66	105	29	488	645	85	35	132	511	303	398
GAPDH	2597	GAPDH_2597_4	GATCCCTCCAAAATCAAGT	588	858	606	784	407	234	172	487	991	1135	618	438	289	209	726	857	397	488	182	453	730	387	137	148	606	617	1094	780	3046	2796	1002	846	1948	1414	1676	1838
GAPDH	2597	GAPDH_2597_5	GATCCCTCCAAAATCAAGTG	919	592	733	950	397	312	171	470	915	1070	605	399	264	192	720	829	360	434	507	861	1482	420	349	203	624	665	999	789	2930	2689	979	828	1877	1368	1664	1786
GAPDH	2597	GAPDH_2597_6	GAGATCCCTCCAAAATCAAG	1048	895	1382	2369	1198	864	437	591	1639	1938	482	434	439	417	1439	1625	238	457	737	651	2593	1154	473	601	1745	1881	2707	2206	1330	1325	1334	2226	2571	3211	1184	1982
GAPDH	2597	GAPDH_2597_7	GGTCCACCACTGACACGT	824	378	463	433	372	311	32	112	253	500	277	252	62	27	296	288	140	193	336	209	671	167	347	150	62	119	188	60	414	154	43	126	95	196	338	362
GAPDH	2597	GAPDH_2597_8	GGCAGCGCCAGTAGAGGC	114	13	132	30	0	1	16	16	70	96	72	66	8	8	15	20	8	59	55	32	34	28	3	1	64	1	17	28	172	157	41	2	116	7	70	8
GCSAM	257144	GCSAM_257144_1	GTTGACCAGACCTACTCAG	519	435	1182	1982	796	711	307	267	1215	1267	261	141	443	240	1042	1215	268	208	552	558	1839	847	697	464	592	630	2054	1749	443	495	1014	1645	1491	2336	2524	1533
GCSAM	257144	GCSAM_257144_2	GCTATACCCTCATCAATCAT	274	171	920	1822	446	390	169	231	939	803	263	233	154	311	657	740	122	123	138	658	918	929	460	167	640	506	1462	1121	550	1503	568	473	1529	2204	1597	944
GCSAM	257144	GCSAM_257144_3	GAAACACCCTTCAGCGATA	1134	836	2114	3351	1281	829	739	1147	2763	2773	526	530	642	698	2908	2753	340	435	732	1800	3136	2297	1140	1102	1955	2894	3924	3748	1234	2082	1991	3004	4088	5339	2480	2032
GCSAM	257144	GCSAM_257144_4	GAAGGGGCCATAAGTGGACG	1973	1107	1652	1999	537	538	464	780	1651	1830	613	317	553	514	1940	1928	373	529	682	1752	1671	1217	626	590	1922	2025	2519	2278	766	1144	2007	1574	2879	4057	892	789
GCSAM	257144	GCSAM_257144_5	GGGGATCGGGCATGCCTG	216	421	1376	1017	292	414	137	586	1002	909	218	272	216	287	1206	1104	128	162	392	736	1147	804	249	251	499	979	1301	1579	971	418	560	1082	1596	2098	1947	782
GCSAM	257144	GCSAM_257144_6	GAACACTCAAGAGATGCCT	527	583	1114	1355	990	865	305	419	859	1329	888	909	309	447	1080	964	740	700	531	676	1286	781	981	975	1247	1284	2331	1851	2631	2833	1134	1651	2056	2646	3788	5267
GCSAM	257144	GCSAM_257144_7	GGATCACCATATCGCTGAA	410	462	936	3095	835	400	407	672	1469	1926	242	180	476	814	1336	1479	257	174	530	1421	2002	992	322	452	2683	2125	2278	2035	720	824	1385	2075	2025	3171	1155	758
GCSAM	257144	GCSAM_257144_8	GAGAACCCGATGATTGATGA	634	534	1693	2538	1306	993	432	721	1869	1747	379	530	545	487	1772	2039	462	338	547	950	2427	1686	657	511	1254	1606	2729	2027	1087	1111	1753	1641	2277	2818	1295	1549
GGPS1	9453	GGPS1_9453_1	GGCCTAGATATTTACTGGA	1710	723	719	1661	368	627	264	358	819	1255	237	130	311	223	801	977	154	426	482	1403	1333	838	371	264	1373	1065	2236	1952	1113	926	1580	1423	2408	3213	1458	1096
GGPS1	9453	GGPS1_9453_2	GGTGCTGCAGAAAACAGG	572	258	1632	1827	1293	1195	221	396	1250	1966	546	336	211	521	1506	1264	273	455	294	1063	2170	1325	767	512	983	1091	1572	1934	1344	1702	458	1540	2132	2449	1376	1145
GGPS1	9453	GGPS1_9453_3	GACAACTCAAAACTCCGACG	590	544	1246	1317	630	695	180	605	1026	1043	366	416	428	783	1167	1181	356	410	460	1002	1935	912	417	364	1163	1283	1471	1318	1159	746	992	1301	1957	2347	818	1359
GGPS1	9453	GGPS1_9453_4	GAAGAAGAATATAAAGCTA	267	106	313	667	337	282	103	154	281	573	159	191	161	139	321	235	93	116	53	257	618	297	274	110	250	172	328	266	163	586	516	143	328	628	361	414
GGPS1	9453	GGPS1_9453_5	GCTTTTGGAACTCCATCA	459	311	1234	1060	789	496	365	591	1173	1319	220	191	240	351	1078	1229	102	144	257	554	1990	911	713	217	793	653	1417	1401	431	950	610	722	1365	2278	1231	737
GGPS1	9453	GGPS1_9453_6	GGAACTCCATCAGGGACA	1089	828	995	1372	931	939	306	491	1105	1483	513	353	386	305	1106	1309	193	258	232	1177	1496	1190	348	282	972	1225	1384	1380	1144	630	896	623	1763	2565	604	931
GGPS1	9453	GGPS1_9453_7	GGAGTTCCAAAAGCTGGC	347	179	412	431	274	219	123	98	426	406	123	131	242	126	437	687	106	149	109	246	726	259	279	343	490	404	520	552	898	415	558	286	839	1582	827	574
GGPS1	9453	GGPS1_9453_8	GCCAATTACGTGTATTTCCT	66	88	207	645	102	101	199	214	433	469	64	48	85	114	309	210	83	25	212	223	357	211	137	205	117	423	361	497	242	93	270	472	567	258	103	198
GINS2	51659	GINS2_51659_1	GGTTAATCGCCAGCCACAG	521	455	984	1878	539	783	348	491	1136	1401	332	357	289	273	875	1193	329	288	538	277	1877	911	371	284	906	1064	1322	1258	1560	900	1521	1536	1999	2377	697	937
GINS2	51659	GINS2_51659_2	GCACTTCCACGGGTAAACCA	189	301	531	1246	481	183	201	242	466	758	228	202	185	217	632	687	119	147	152	454	1021	459	298	206	589	452	823	640	375	581	790	933	1105	750	424	504
GINS2	51659	GINS2_51659_3	GGTTAATCGCCAGCCACA	1082	550	1370	2280	464	651	319	482	1051	1396	340	311	251	296	863	1184	307	329	556	740	1672	1272	881	377	883	1140	1432	1257	1694	1001	1665	1568	2101	2569	754	943
GINS2	51659	GINS2_51659_4	GATGAGGGATCATGAACGAA	1170	619	1876	2515	1728	1282	607	814	1853	2232	543	337	574	710	1909	1631	343	378	617	743	2906	1562	1036	725	1617	1317	2885	2385	1926	952	903	852	2403	5522	1487	2112
GINS2	51659	GINS2_51659_5	GAAAAGTTGGAGAAGATGA	308	269	390	472	132	108	198	130	296	317	240	331	118	146	305	459	165	252	68	67	544	239	123	136	174	154	296	269	987	1656	63	229	304	1579	212	265
GINS2	51659	GINS2_51659_6	GGGTAAACCAGGGTTAAA	153	146	460	492	61	129	210	176	275	290	98	60	25	97	185	341	58	83	97	185	191	149	60	194	206	327	351	373	56	272	177	52	179	467	173	166
GINS2	51659	GINS2_51659_7	GACAAGATCTACCTCATCG	90	394	576	589	251	322	267	142	430	542	131	115	179	207	449	461	137	87	285	173	516	329	202	107	358	649	902	357	173	318	684	652	392	607	274	524
GINS2	51659	GINS2_51659_8	GTCGCCTGCTCCCTCCAGAG	111	90	45	9	89	10	68	123	373	380	67	113	84	138	334	325	118	148	78	9	174	31	4	4	268	91	122	75	355	200	514	233	39	156	625	174
GLP1R	2740	GLP1R_2740_1	GAAGCCGAGGAGGATCGCAG	774	325	746	1122	852	371	463	451	1413	1329	553	320	360	372	734	1070	426	425	442	609	1577	1057	660	388	854	696	1796	1493	1516	1218	1007	1180	2076	2367	1975	1374
GLP1R	2740	GLP1R_2740_2	GTTCCTCTACATCATCTACA	665	396	1657	2330	600	574	338	469	1162	1490	435	212	366	479	1109	1207	425	216	378	536	1485	960	511	829	915	1147	2115	1670	1088	813	1172	996	2139	2990	821	1192
GLP1R	2740	GLP1R_2740_3	GCTCATGCAGTACTGTGTGG	477	245	821	1226	453	436	84	216	742	740	216	267	143	92	574	1107	295	54	501	576	897	477	248	527	657	486	1735	1249	487	826	509	1019	1678	2354	1168	547
GLP1R	2740	GLP1R_2740_4	GTGCTATACATCCACTTCA	522	286	732	1480	569	707	97	385	698	592	43	180	230	215	688	765	140	241	420	615	726	439	325	436	731	766	1232	710	419	125	561	833	1443	2122	665	586
GLP1R	2740	GLP1R_2740_5	GTTGTCCTTCTGCAGCCAG	1492	908	1241	1563	783	673	492	466	1250	1770	261	325	445	607	1306	1214	358	317	664	1028	1890	1229	493	232	1737	1103	2340	2032	1574	890	1796	1952	2554	4627	839	1646
GLP1R	2740	GLP1R_2740_6	GGATGCAAACAGGTTCAGG	222	152	508	768	280	182	49	186	376	255	94	53	81	122	338	330	47	34	262	52	422	282	96	146	314	126	595	629	740	213	611	313	458	1246	842	269
GLP1R	2740	GLP1R_2740_7	GCCGCCCAGCAGCACCAGT	1542	884	1610	2416	1245	1228	558	882	1972	2166	710	761	636	655	2089	2550	579	716	833	1738	2785	1603	816	868	2227	1949	3251	3599	2203	1752	2902	2011	4032	6502	1551	1969
GLP1R	2740	GLP1R_2740_8	GCATGAGCAGAAACACCAGG	1088	633	1164	925	393	312	183	514	532	757	29	127	199	362	570	442	145	221	404	1029	846	498	337	209	707	580	1058	653	239	739	352	1234	1135	2147	205	331
GMCL1	64395	GMCL1_64395_1	GACGGTTTAATACAGCAGTG	1536	1547	1731	1980	970	1698	493	754	1641	1869	688	296	662	645	1566	1785	503	522	686	2253	2523	1540	306	390	1931	1747	3136	2513	1964	2051	1723	2803	3449	4324	2857	1443
GMCL1	64395	GMCL1_64395_2	GTGGCTATTACACATCAGCA	263	217	977	1375	956	465	400	401	889	876	143	164	283	222	903	904	124	149	422	289	1056	450	130	342	1172	449	1074	1149	532	456	664	515	709	793	691	607
GMCL1	64395	GMCL1_64395_3	GCACAGTAACAGAATCCG	529	321	1001	1087	370	267	55	153	708	644	231	176	237	77	421	717	134	83	269	186	1421	570	308	457	701	209	828	716	186	534	350	570	1411	1632	240	352
GMCL1	64395	GMCL1_64395_4	GCTCCTCAACACCCCTCGA	714	860	2409	3098	1314	1181	665	769	2115	2202	798	748	607	698	2617	1827	402	673	716	1831	2809	2184	1130	943	2429	3402	4491	2348	2429	3714	1997	2878	3533	5342	2939	4474
GMCL1	64395	GMCL1_64395_5	GTTCAATAATATTCATGC	23	3	10	143	86	6	3	19	80	39	0	0	37	57	114	96	0	2	2	101	154	8	1	41	32	71	201	43	93	0	138	5	17	299	6	17
GMCL1	64395	GMCL1_64395_6	GCAGGCGCAGGGTGCCAGGG	246	196	97	17	93	125	19	115	156	360	458	448	163	63	216	285	455	388	20	61	237	112	85	132	172	363	96	219	3014	2289	281	227	180	316	738	1229
GMCL1	64395	GMCL1_64395_7	GTGGCTATTACACATCAGC	232	164	165	336	97	37	15	27	51	157	31	65	35	16	174	234	17	8	7	238	414	133	291	47	5	19	70	68	401	297	109	18	41	80	28	157
GMCL1	64395	GMCL1_64395_8	GTTAATGTGAAAACTGTATG	740	565	793	648	263	509	127	263	541	711	169	79	128	294	396	644	131	91	247	274	808	490	92	102	777	569	577	1264	495	471	1067	399	515	1597	1065	584
GNB2	2783	GNB2_2783_1	GAATCCAGATGAGGACCCGG	1176	733	1398	2025	1446	846	416	507	1717	1680	751	561	364	547	1280	1577	894	901	615	699	1367	915	1293	883	1416	875	1879	2033	2153	2061	1492	1548	1767	2870	2685	2253
GNB2	2783	GNB2_2783_2	GATGAGCTTCCCATCCTGGG	658	398	1334	1055	1091	1079	236	669	1355	1485	464	601	321	305	1151	1163	390	323	353	693	1785	961	507	440	772	896	1701	1684	1016	1464	624	1145	1950	3448	1768	1647
GNB2	2783	GNB2_2783_3	GGCCACAAAGTTCCCTGA	433	170	832	955	845	476	168	399	700	1295	189	382	235	331	788	894	335	193	382	350	1042	475	460	180	617	802	1238	1022	1066	1463	354	240	1425	2582	874	1099
GNB2	2783	GNB2_2783_4	GATGATGAGCTTCCCATCCT	190	183	431	810	458	488	115	483	788	798	332	647	273	80	370	505	365	643	274	342	1091	478	356	291	667	455	837	1181	2813	2193	362	1073	1471	1428	2118	3663
GNB2	2783	GNB2_2783_5	GTAGGCACAGGTCATTACCC	24	55	185	43	15	60	16	23	111	79	4	14	25	89	156	124	36	38	76	138	480	45	96	72	170	127	140	401	18	25	10	499	23	54	54	82
GNB2	2783	GNB2_2783_6	GCTTGATAGAGGCATCAC	276	179	86	255	97	130	103	112	201	158	41	66	61	32	242	486	31	21	146	296	381	256	240	10	267	182	166	158	9	21	95	416	327	190	722	28
GNB2	2783	GNB2_2783_7	GAATCCGACATCAATGCAG	310	543	1428	1964	856	855	447	1056	1697	1793	310	374	620	571	1272	1575	300	316	664	1064	1841	1225	386	530	2747	1681	2730	2636	952	939	1372	2494	2385	3514	825	1551
GNB2	2783	GNB2_2783_8	GTGATGCCTCTATCAAGCTG	450	517	1121	1620	781	519	378	566	1114	1164	254	100	298	346	802	897	182	131	430	383	1373	982	492	277	607	459	681	1034	731	722	988	1256	738	1253	815	207
GPRASP1	9737	GPRASP1_9737_1	GCCCTAAGAGTAAGGCCA	264	428	1010	1136	741	180	427	393	635	963	221	204	262	204	681	671	124	149	325	362	714	635	377	270	482	249	1180	1353	900	557	894	556	1318	1712	524	739
GPRASP1	9737	GPRASP1_9737_2	GGGAAGGAGGCCAATAACA	430	179	835	875	418	386	365	443	600	942	229	199	269	549	1046	1168	209	380	426	474	810	1237	728	215	1336	938	1573	1405	800	868	1187	1852	1614	2169	1147	1114
GPRASP1	9737	GPRASP1_9737_3	GAGAGCTTTCCTAGAAGGA	1003	612	1273	1327	712	463	235	472	1113	1682	813	695	513	450	1263	1298	485	635	379	463	1269	915	639	271	609	848	1960	1470	2572	1939	1460	1482	1504	2791	807	831
GPRASP1	9737	GPRASP1_9737_4	GTTAGTTTGGGACCTAGACA	383	204	601	915	719	442	290	266	616	728	223	83	292	189	705	703	72	114	258	476	828	522	663	214	433	913	1042	1126	774	228	382	291	816	1127	437	443
GPRASP1	9737	GPRASP1_9737_5	GCCTTCTTTTAGGTCAAAGG	254	247	910	867	587	203	222	213	862	887	200	133	339	231	604	711	81	138	260	393	870	587	295	494	1855	999	1633	1150	137	727	1602	1892	852	1777	314	811
GPRASP1	9737	GPRASP1_9737_6	GGCCCAAGAATAAGTCCA	531	455	925	1401	563	601	323	263	1044	1099	410	221	299	220	945	1618	294	520	320	782	1365	809	443	580	669	683	1948	1675	1900	853	771	858	1751	3513	595	1019
GPRASP1	9737	GPRASP1_9737_7	GCTTGCTCCAGGCATAACCT	575	490	1359	1773	906	760	294	649	1702	1907	561	428	221	484	1480	1683	449	584	776	603	1808	822	933	630	1634	894	2695	2221	1838	1119	1521	763	1919	4035	1228	2110
GPRASP1	9737	GPRASP1_9737_8	GGAAGGCCCATTACCAAGC	64	45	309	419	270	187	92	236	403	379	35	137	175	154	279	405	251	30	74	261	666	265	80	104	312	671	588	292	51	364	228	489	261	546	124	241
GPS1	2873	GPS1_2873_1	GATCCACCGCAAGCTCTCAG	1328	1257	3271	3610	3306	2896	719	1133	2434	3279	812	982	814	663	2753	2236	1006	2046	445	1025	2599	1339	3648	3825	2647	2653	4790	3999	9114	10228	921	2386	3231	4182	11773	16742
GPS1	2873	GPS1_2873_2	GTTAAAGGTTCTCTGCACGA	249	123	1189	1017	942	1422	233	454	809	1122	237	320	166	256	1031	868	134	240	135	192	1333	600	586	922	1267	927	1589	1108	2574	2209	434	745	1587	1173	4095	4048
GPS1	2873	GPS1_2873_3	GGCCTCTGAGAGCTTGCGG	350	194	343	655	402	687	129	129	371	390	106	171	88	61	401	441	262	142	305	227	260	49	503	480	132	67	466	342	978	1394	29	88	572	371	784	802
GPS1	2873	GPS1_2873_4	GCAGCCTTCAATACCACGG	268	136	531	347	561	872	136	217	496	616	170	89	120	112	308	717	174	347	153	141	340	295	930	1062	298	388	684	358	1125	1300	153	228	362	607	2409	2829
GPS1	2873	GPS1_2873_5	GCAACGTGGCCATCTACGG	216	200	837	702	868	1108	243	449	904	1242	352	203	132	210	753	1085	273	406	272	405	1114	495	1478	1288	505	318	1295	1159	3205	1776	232	498	563	1825	4134	3455
GPS1	2873	GPS1_2873_6	GCGGCCTGATGCGCATCGAA	664	544	1135	2340	1491	1749	417	681	1826	1570	478	328	481	564	1362	1250	543	649	478	476	1766	705	1906	1844	1287	880	2525	1943	5843	4414	611	1051	845	1989	6536	8089
GPS1	2873	GPS1_2873_7	GTACGCGGCCAGCTACAG	269	318	326	578	362	256	98	257	355	423	164	116	35	168	389	526	145	243	84	196	543	206	929	677	303	293	764	883	1408	1655	297	372	486	738	1968	3225
GPS1	2873	GPS1_2873_8	GAGTTCCAGCGCCGCGCCA	721	687	2162	1792	1856	2402	625	622	1871	1821	679	475	564	391	1444	1708	849	1104	329	457	1645	871	2718	3104	1033	1258	2029	3025	4550	3846	1349	551	2032	2168	6304	7145
GRWD1	83743	GRWD1_83743_1	GTGGTCAGAGAAGGGCCAGG	281	283	70	269	298	28	78	211	465	566	531	164	99	142	491	511	311	292	173	289	287	99	42	96	517	203	497	471	896	1132	564	427	428	766	578	927
GRWD1	83743	GRWD1_83743_2	GGTGGAGGTGTTTGCGCTG	165	219	585	642	799	167	41	173	669	576	273	199	194	121	626	555	205	145	81	256	1005	479	323	357	591	494	1322	1404	579	920	940	1152	1779	2673	227	423
GRWD1	83743	GRWD1_83743_3	GCCGTCCGTAGGTGTCCAG	983	840	2015	2294	1123	1066	795	765	2146	1994	355	494	319	462	1632	2156	717	543	923	865	3146	1764	471	638	1799	1106	3114	4491	1435	1553	1380	1221	4540	4572	1501	2122
GRWD1	83743	GRWD1_83743_4	GACATAGTCCGGGATCACCT	162	249	296	451	100	345	157	558	618	619	221	265	193	217	468	600	250	352	299	175	335	256	90	133	663	536	824	577	1674	2139	1003	918	762	1343	584	434
GRWD1	83743	GRWD1_83743_5	GAGCTGGTCATGGACGAGG	663	546	1238	1486	613	599	279	328	1375	1670	404	321	295	345	1056	1558	257	339	418	642	1572	754	448	453	1070	1029	1711	1551	752	1273	914	1235	1435	1794	834	1258
GRWD1	83743	GRWD1_83743_6	GGACGTCAATGTCATCAGC	149	181	361	496	114	118	190	94	392	300	75	62	35	57	257	229	21	107	310	100	425	243	197	116	215	326	408	147	144	49	168	211	292	389	84	223
GRWD1	83743	GRWD1_83743_7	GACATAGTCCGGGATCACC	340	445	751	784	314	340	92	131	290	365	132	199	143	58	229	386	152	179	558	375	890	357	398	574	167	114	339	340	1586	1778	339	152	376	503	179	360
GRWD1	83743	GRWD1_83743_8	GGCCACACACGCTCTGTGG	457	169	416	715	207	303	489	365	661	808	237	225	269	324	615	525	120	263	747	567	603	509	267	318	500	328	1015	576	1469	224	447	972	1308	1061	439	898
GSTCD	79807	GSTCD_79807_1	GAAAATTCTCAATAGCCAAA	403	606	896	1773	861	921	436	614	1165	1195	356	338	329	452	1201	1161	351	244	413	805	1421	895	765	353	771	1727	1893	926	1813	1035	607	1026	1510	2432	615	789
GSTCD	79807	GSTCD_79807_2	GCAGAAGCTCAAGCAACAGA	705	640	2019	2456	1266	817	528	513	2182	1769	440	350	592	551	1598	1682	389	394	698	1019	2428	1542	1271	874	2625	1948	3973	4491	2265	2073	1737	3184	3617	5340	1787	1607
GSTCD	79807	GSTCD_79807_3	GCCTTTCCCTTAGTAAGGGG	839	885	927	1303	453	396	486	617	1158	1516	172	329	468	630	1285	1691	243	309	629	1036	1232	637	259	357	2112	2336	2835	2050	1098	1263	2904	2608	3287	3919	611	958
GSTCD	79807	GSTCD_79807_4	GCTTAGTTGTCACCAAAG	971	974	1283	1217	942	353	231	369	950	697	740	784	242	184	696	1038	458	600	367	315	1114	663	485	597	997	814	1427	671	8891	7889	658	667	1193	2300	903	920
GSTCD	79807	GSTCD_79807_5	GGAGCATGTGTTTGCAGAA	461	275	340	1515	471	208	203	128	822	830	365	220	141	124	531	741	171	190	200	187	1126	576	344	181	311	880	965	1086	647	804	520	784	1056	1604	693	429
GSTCD	79807	GSTCD_79807_6	GCAAACACATGCTCCAGAGG	234	263	1209	1226	428	783	133	165	1214	835	261	126	196	208	881	830	100	206	537	758	1238	640	545	400	848	630	1473	1267	492	342	414	429	1178	2480	377	1370
GSTCD	79807	GSTCD_79807_7	GCAATTTTGGACTATTGGT	561	320	1154	1269	555	547	152	297	1042	1053	198	223	256	371	976	1210	229	270	258	511	1227	1088	323	415	1248	1511	1788	1762	647	763	1117	1070	2240	2809	495	972
GSTCD	79807	GSTCD_79807_8	GAAGCAGACCCCTTAAAGA	989	653	2943	3444	1716	1275	273	636	1566	1877	725	495	409	569	1850	2026	432	849	852	832	3001	1746	852	761	2013	1598	2971	2826	1416	1421	1460	2048	3027	3971	1923	1991
GSTZ1	2954	GSTZ1_2954_1	GAAAGGCATCGACTACGAGA	683	592	1852	2605	978	1079	293	442	1603	1926	445	338	450	382	1552	1668	325	468	492	703	2037	1071	522	386	1789	1344	3774	2830	972	1379	2598	1500	3534	4128	550	2002
GSTZ1	2954	GSTZ1_2954_2	GGTGCCCATCAATCTCATAA	1156	821	835	1200	182	366	151	601	982	1130	1063	619	215	213	765	773	777	556	325	549	841	695	595	385	897	991	1303	1373	7150	4833	589	595	1448	3892	1676	1446
GSTZ1	2954	GSTZ1_2954_3	GGTGATTCCATCAATCTTCA	186	303	908	1480	743	378	140	366	1057	1066	555	230	160	168	1173	1154	169	225	413	704	1573	986	705	271	902	698	1628	1779	1288	1156	980	752	1350	3242	525	1381
GSTZ1	2954	GSTZ1_2954_4	GTGCCAACCCTGAAGATTGA	477	628	1313	1611	679	624	314	615	1429	1030	373	207	415	397	791	960	296	225	687	838	1844	944	275	255	1319	830	1819	1611	596	1363	1725	1711	1671	2923	1319	1148
GSTZ1	2954	GSTZ1_2954_5	GAGCAGGAGCTTCGGAAAT	492	597	922	2101	853	868	204	537	1307	1295	498	309	398	569	1403	1227	225	273	325	884	1665	807	573	250	1489	1454	2350	2119	1757	2127	1536	2273	2058	3628	1393	2564
GSTZ1	2954	GSTZ1_2954_6	GGGTTGGCACCTGCTTCAT	243	289	1061	1321	850	830	322	277	1220	1454	435	245	268	410	806	1529	292	207	570	402	1426	745	350	432	716	858	1816	1718	1432	1753	801	898	1249	1790	1796	2536
GSTZ1	2954	GSTZ1_2954_7	GTGCCCATCAATCTCATAA	354	273	904	1247	340	416	297	406	821	1436	425	180	363	229	668	819	185	189	152	493	1139	688	163	136	853	785	1899	1413	1560	489	785	671	1010	1409	1388	1405
GSTZ1	2954	GSTZ1_2954_8	GCCATCATTGAGTATCTAG	1131	1044	537	507	214	335	116	295	872	975	281	88	162	152	677	535	132	175	555	880	1003	794	448	193	824	576	1154	1405	501	583	1010	1028	1241	2449	175	423
GZF1	64412	GZF1_64412_1	GTCACACAGGTGACCCAGG	419	305	516	1292	632	390	134	195	802	1451	407	375	202	192	1203	759	263	329	398	658	1149	647	208	355	872	527	1123	1508	539	678	566	1024	1573	2653	683	1282
GZF1	64412	GZF1_64412_2	GGAATCCGTGAGACCACTG	1162	584	1650	2877	1032	923	564	546	2002	1896	378	426	402	553	1544	1548	492	249	674	737	2313	1228	979	962	700	1002	2503	2347	695	585	1158	1825	3401	3500	829	1785
GZF1	64412	GZF1_64412_3	GTGTGACGTGACAGTCAGCG	219	392	892	1823	213	827	214	262	937	924	553	508	205	294	841	1400	527	298	473	679	1798	906	485	484	715	788	2742	2950	1131	928	687	1214	2579	4470	2242	2366
GZF1	64412	GZF1_64412_4	GCTGAAAAGCTGAAATGTT	919	740	655	1411	740	392	265	646	1179	1427	352	120	446	343	727	974	84	165	328	733	1503	794	295	334	1637	1257	2680	2217	436	1086	2721	1604	2044	3487	722	1340
GZF1	64412	GZF1_64412_5	GACCAAAGCCCGGACAGGG	529	432	988	1190	659	138	263	250	804	942	393	238	315	292	1035	1070	290	391	420	1031	1472	547	514	292	962	955	1429	985	723	931	607	594	1698	1922	1538	770
GZF1	64412	GZF1_64412_6	GGTGTCCGCAAAGACTTCA	477	441	2235	2346	1008	1101	508	675	1341	1954	625	430	556	405	1408	1541	493	444	463	687	1839	1559	643	542	2029	1461	1862	2229	1885	804	1710	1675	1822	3506	1207	1398
GZF1	64412	GZF1_64412_7	GGTACAGGTGGAAGAAGAT	585	299	548	1026	483	609	262	447	787	978	219	186	245	178	725	723	266	232	190	430	886	634	420	233	1228	1048	1240	1537	1343	1173	944	1161	1579	2764	934	1006
GZF1	64412	GZF1_64412_8	GGCAGCCAGCACTGCCTTG	544	517	1706	2279	1337	748	294	351	1370	1443	407	240	277	455	1230	1709	328	297	323	797	2194	1075	513	669	685	1302	2766	1515	1882	1027	974	715	1694	2953	805	615
HIC1	3090	HIC1_3090_1	GTTTCTTGCACAGCGCCACG	981	490	1614	1915	773	1007	401	648	1474	1738	353	429	383	616	1404	1565	390	169	418	1147	1945	1207	750	667	956	965	2086	3379	757	1075	1636	1438	2218	3586	1299	1539
HIC1	3090	HIC1_3090_2	GGTTGTCATGCACCACCA	136	240	568	932	431	288	151	138	599	872	169	156	59	94	416	689	178	183	134	488	766	547	375	296	525	470	1214	1194	553	934	718	436	1541	1283	1452	327
HIC1	3090	HIC1_3090_3	GATGAAGTCCAGCACCAGG	313	753	1804	2196	856	880	249	362	1235	1490	844	583	344	343	1160	1664	372	459	217	609	1911	1114	698	790	664	1412	1728	1961	4214	3240	715	1378	1875	2966	2497	2745
HIC1	3090	HIC1_3090_4	GCAGACGATGCTGGACACGA	1065	467	1955	3104	1289	627	211	350	2013	2160	796	534	337	492	1530	1752	328	577	743	497	3150	1983	512	568	1168	1928	3187	3392	1512	2452	1561	908	3509	4794	1815	1989
HIC1	3090	HIC1_3090_5	GCCTACCTCAAGTCCCTGG	359	234	685	798	715	337	201	187	685	954	353	173	184	327	633	415	190	336	286	613	979	463	155	308	913	800	1209	869	469	656	479	394	833	1412	653	909
HIC1	3090	HIC1_3090_6	GCGGCTACGCGCCCTATGGT	1720	1430	1514	2923	833	326	472	531	1569	1352	764	504	444	461	1848	1976	944	614	770	581	2891	1865	802	988	947	1185	2966	2969	3775	3530	1662	1740	4590	5378	2685	2005
HIC1	3090	HIC1_3090_7	GGGCTCCGCGGCGCCAGAG	578	540	909	1235	266	351	187	325	777	707	362	176	227	251	935	789	336	346	216	576	908	635	472	637	983	579	1278	1406	403	551	376	614	1053	1496	622	1250
HIC1	3090	HIC1_3090_8	GCCGCTGCTCCCCTCTTTG	567	481	757	1783	908	608	196	229	1109	947	508	399	354	326	1047	1030	410	389	534	644	1339	821	786	308	1431	2390	2015	1806	1819	1018	553	1307	1305	3412	2930	3116
HIC2	23119	HIC2_23119_1	GAGGCACTGTTGGCAACGGG	780	419	1600	2357	1116	750	576	525	2151	1919	589	523	370	498	1610	1474	321	393	657	995	2579	1412	516	1066	1709	1216	2156	2903	3843	2004	840	2131	3496	3769	1896	2168
HIC2	23119	HIC2_23119_2	GCTGAGCGACAGCCAACA	985	837	1633	1991	550	609	273	240	1051	1531	578	553	278	542	855	1304	359	431	630	727	2191	959	944	581	804	629	1846	2139	1020	789	914	793	1588	2742	1291	1603
HIC2	23119	HIC2_23119_3	GCACGTGGAGACTCACACGG	119	312	395	837	226	113	82	260	623	425	263	268	60	153	510	685	149	175	184	185	733	395	227	422	117	85	492	320	348	239	294	294	462	319	775	133
HIC2	23119	HIC2_23119_4	GCTCGGCTGGCTGGTCGCT	599	524	812	1541	1020	816	262	579	1061	1580	163	214	416	401	1417	1296	361	313	412	886	1550	919	613	297	2198	1233	2768	2010	1197	1712	1740	2127	1724	3295	1993	2112
HIC2	23119	HIC2_23119_5	GGCTCGCTTGAGTTTGCGG	329	138	496	457	231	289	124	109	464	442	212	63	139	182	336	524	118	73	135	486	367	359	166	211	603	166	627	432	297	574	192	849	617	1502	594	495
HIC2	23119	HIC2_23119_6	GAGCCCCTGATACCGAGCT	1015	956	1725	3426	1262	1584	546	962	2235	2875	558	465	578	511	2378	2638	488	598	868	1049	3994	1917	1069	716	1282	1255	3990	3442	3779	2321	2975	2280	3054	4002	3233	2266
HIC2	23119	HIC2_23119_7	GCTGAACCAGCAGAGGACCA	951	1466	1327	1952	1564	850	440	550	1921	1917	433	308	462	867	1585	1697	319	337	1040	1232	2093	1168	922	1062	1962	1907	3194	2231	1671	1531	1718	2831	3381	4058	2554	1217
HIC2	23119	HIC2_23119_8	GGGCCTACGAGACAGGCAG	1065	938	1261	1079	661	397	476	580	1293	1622	161	238	602	334	1168	1383	210	112	510	703	1680	951	433	172	1501	1600	2936	3676	1123	1509	1560	2743	2660	2484	899	1080
HNRNPK	3190	HNRNPK_3190_1	GTTTCAGTCCCAGACAGCAG	394	421	1043	1064	519	180	199	584	674	875	185	67	471	247	873	599	238	153	470	659	1055	593	476	329	464	664	883	675	474	1025	684	392	418	1201	448	264
HNRNPK	3190	HNRNPK_3190_2	GCATTCCTGGAAAAGCTTGA	381	268	376	865	307	566	398	439	392	886	165	93	186	198	489	495	264	260	425	269	623	310	467	233	188	498	720	195	465	232	479	300	345	587	165	436
HNRNPK	3190	HNRNPK_3190_3	GGGGCAGTGATTGGAAAAGG	464	316	125	428	38	257	58	176	137	215	38	55	76	89	131	280	38	59	177	144	276	194	7	0	133	127	222	43	48	98	68	69	282	247	56	130
HNRNPK	3190	HNRNPK_3190_4	GATGAAACCTATGATTATGG	205	112	767	689	522	252	141	230	677	722	291	230	153	213	469	915	151	191	134	302	836	626	182	56	686	631	883	684	387	208	537	786	1071	1094	442	469
HNRNPK	3190	HNRNPK_3190_5	GCTGGGGCAGTGATTGGAAA	884	1366	1477	2123	315	182	226	459	1007	1247	468	235	571	391	1172	1310	311	245	580	866	1812	1110	311	239	1333	612	1335	1408	1260	1361	876	920	1356	2339	1050	1296
HNRNPK	3190	HNRNPK_3190_6	GTGACTTTGACTGCGAGTTG	242	314	84	487	199	445	131	168	364	230	108	146	57	75	373	404	133	118	181	351	736	297	117	116	319	202	333	383	251	286	111	226	575	513	219	219
HNRNPK	3190	HNRNPK_3190_7	GACCTGGAGACCGTTACGA	358	685	440	1397	322	216	175	288	498	548	93	160	185	119	412	513	127	164	801	268	905	556	318	433	465	353	653	306	98	226	1129	559	414	947	105	207
HNRNPK	3190	HNRNPK_3190_8	GTGCTGATATTGAAACAAT	196	225	257	551	400	142	86	155	282	566	65	19	108	153	260	343	105	8	73	177	704	224	59	104	277	117	841	515	385	312	274	201	594	910	60	202
HNRNPL	3191	HNRNPL_3191_1	GGGGCCTGATTGACGGTG	145	74	542	715	464	146	185	203	458	463	242	59	187	105	357	401	107	101	185	186	552	312	323	404	508	542	697	814	354	203	217	599	747	995	298	455
HNRNPL	3191	HNRNPL_3191_2	GGTGGAAGCAGACCTTGTGG	262	179	389	544	767	423	197	299	416	766	250	346	76	136	491	650	266	380	57	202	687	449	442	338	615	180	876	868	2068	1191	638	221	356	1005	1555	1107
HNRNPL	3191	HNRNPL_3191_3	GATGGGTCCAAACTCCTGCA	870	434	1692	2021	845	934	213	878	1658	1486	597	427	348	374	1625	1687	564	319	545	1606	1693	1330	792	736	704	1080	1829	1711	3089	2527	1579	1468	1363	2117	1896	1838
HNRNPL	3191	HNRNPL_3191_4	GGCCAAGGCCTCTCTCAATG	308	409	1159	867	646	430	267	324	981	1001	76	229	170	264	599	448	240	209	496	406	755	376	606	531	726	772	782	504	1018	510	986	805	1085	1402	252	392
HNRNPL	3191	HNRNPL_3191_5	GAAGAATGGAGTTCAGGCGA	761	217	481	879	646	574	124	318	818	777	516	264	106	245	1007	697	592	541	272	496	815	392	502	506	460	730	1601	1448	1901	1400	682	1099	1627	2729	889	1027
HNRNPL	3191	HNRNPL_3191_6	GAACACATTCAAGCGTGT	280	323	435	517	319	522	201	149	751	971	228	129	176	206	389	551	187	426	95	169	489	451	294	327	307	251	687	540	1240	538	401	374	669	754	304	391
HNRNPL	3191	HNRNPL_3191_7	GTGACCAGCAATGTATATT	4609	3207	772	1095	605	745	325	406	1387	1629	244	169	327	429	1524	1348	163	258	1247	2685	1136	481	198	314	1947	1301	2271	1334	1312	833	3311	4370	1170	1964	594	1000
HNRNPL	3191	HNRNPL_3191_8	GCGATGCCCTGGAGACTCT	1092	789	1002	1945	833	1178	196	602	1529	1793	614	487	269	540	1631	1788	401	511	320	1028	1930	1278	1158	924	1468	1342	2235	1789	2637	1789	1327	1526	2819	3482	1389	1634
HTR1D	3352	HTR1D_3352_1	GGAATACAGTAAACGCAGGA	294	283	1060	1840	470	707	257	555	799	1241	565	494	208	213	1152	799	277	494	404	443	2001	830	285	690	1125	816	2434	1838	1026	1335	1543	1602	2309	3103	1333	2319
HTR1D	3352	HTR1D_3352_2	GGCCAGTGTGATGACGGAA	670	451	924	2278	1333	1618	526	618	1503	1894	572	425	391	460	1534	1477	331	414	584	289	2136	1408	1139	777	1521	1550	4350	2823	3130	3597	1485	1620	2842	4228	4738	3617
HTR1D	3352	HTR1D_3352_3	GCTGATGGGCATTACCAAGA	526	298	559	1255	561	384	168	187	799	919	332	196	324	206	709	766	181	302	247	626	982	591	380	228	563	642	1677	1653	452	432	1132	1081	1608	2028	703	937
HTR1D	3352	HTR1D_3352_4	GAGTACAAAGGCATTGGAG	397	443	877	1093	638	428	464	400	1023	860	278	436	148	493	933	1201	412	449	372	822	1467	663	162	360	632	939	1088	1322	2058	1664	448	556	1899	2214	1491	908
HTR1D	3352	HTR1D_3352_5	GACGGAAAGGACCACGGCA	540	579	2051	2595	1991	938	302	559	1666	2179	809	745	353	421	1890	2245	779	799	237	780	2671	1330	694	852	1226	1172	3691	2886	3516	2357	856	2314	4436	6388	1962	2412
HTR1D	3352	HTR1D_3352_6	GCTCAAGATCTCCCTTGCCG	865	640	454	538	228	256	293	195	474	739	196	160	167	171	743	616	97	100	626	868	740	283	94	112	1675	630	1139	1100	504	307	1660	1208	1692	2531	63	265
HTR1D	3352	HTR1D_3352_7	GGTATAGGCGATGCTGAT	550	202	540	904	396	372	104	264	676	928	171	74	155	235	887	877	152	210	172	521	1291	774	125	262	816	1123	973	1061	779	294	1011	958	974	1489	629	427
HTR1D	3352	HTR1D_3352_8	GAATACAGTAAACGCAGGA	668	502	1157	2240	1161	1061	331	568	1635	1396	393	262	404	171	1807	1141	364	252	551	946	2125	859	769	355	1660	1190	2554	2556	1994	1408	1834	1240	2963	3018	1101	1540
IBTK	25998	IBTK_25998_1	GGGTACATTACAACTGGA	94	147	500	922	177	433	128	132	710	591	249	104	252	234	686	590	119	185	322	314	684	774	294	182	517	791	1260	974	891	910	724	456	1517	1605	300	554
IBTK	25998	IBTK_25998_2	GGCTTGTGGAAGGACTGAA	291	220	885	760	358	179	206	268	721	941	203	203	261	347	581	1105	240	172	114	641	1136	554	331	138	488	1304	1741	1316	1399	437	628	867	1346	2518	1069	704
IBTK	25998	IBTK_25998_3	GTATATTCAAGATAAAGA	55	99	368	387	123	142	18	31	148	332	177	88	30	114	185	256	87	106	442	121	459	197	266	146	104	80	448	421	219	424	55	110	434	575	209	471
IBTK	25998	IBTK_25998_4	GACTAAATGGTGGACAACT	559	493	1292	1692	428	528	259	267	1133	932	165	183	283	336	948	1257	185	290	505	543	2170	834	440	520	715	402	1574	997	257	482	1185	1231	1382	1530	781	538
IBTK	25998	IBTK_25998_5	GTTGTTTGCTAGATCCCAA	655	373	1931	1826	644	433	468	470	1410	1872	279	193	464	505	1227	1706	184	177	588	545	1658	891	464	437	1504	948	2727	2490	1758	1232	578	634	3001	4920	1424	852
IBTK	25998	IBTK_25998_6	GCTTTGGATGTCCTTTCTG	568	418	828	1359	347	446	264	216	756	1183	104	197	221	128	848	645	82	129	454	244	1175	861	429	189	510	917	1022	1085	739	684	1200	736	1730	1821	587	238
IBTK	25998	IBTK_25998_7	GAAAGACAAAGAGTCTGGA	736	624	1244	2171	740	727	298	552	1308	1613	335	463	378	442	1101	1529	460	540	472	592	1979	1524	601	470	1226	1007	2034	2323	2223	1725	746	450	2071	3740	1346	1133
IBTK	25998	IBTK_25998_8	GCTTTGGATCTTGTAATGA	443	534	989	1249	415	255	157	291	744	755	193	198	180	163	642	898	338	267	225	561	814	487	357	306	659	230	1197	939	871	612	1010	524	909	1850	152	240
IPP	3652	IPP_3652_1	GTGATGTGCAGCTGCAAGT	752	501	1271	1699	720	714	506	799	1228	1208	358	152	419	704	1162	1008	96	244	473	922	1427	1190	324	260	1362	1309	2526	2814	1134	886	1452	1958	1900	2181	918	1488
IPP	3652	IPP_3652_2	GGAAAGTTTTAAAGCTCAT	84	55	425	333	162	190	45	171	361	310	150	95	34	8	327	385	36	96	151	178	823	102	160	215	288	383	531	556	678	573	382	290	777	847	481	232
IPP	3652	IPP_3652_3	GTGAACAAAGCTGCAAAGTA	702	426	981	1868	506	706	340	435	1076	1274	357	220	329	375	1326	1120	295	396	499	806	1713	1179	374	537	2608	1661	2887	2074	794	271	2546	2396	2077	3725	1222	1618
IPP	3652	IPP_3652_4	GTTTTCTGCAGACATCTA	313	351	1191	1406	472	235	128	382	868	995	504	327	202	256	924	1084	185	177	591	947	1887	878	229	195	854	885	1769	1519	893	392	978	966	2235	2360	762	1368
IPP	3652	IPP_3652_5	GTGAAGAGCTTAGCATTG	492	156	1317	1412	629	367	164	814	936	845	119	255	239	267	434	897	279	218	633	543	903	680	317	195	897	614	1353	1316	765	668	989	858	1488	2143	581	590
IPP	3652	IPP_3652_6	GACTTTTAAAGTATATAGA	395	375	698	1492	531	365	77	212	609	742	274	209	158	104	684	938	279	257	192	387	1286	506	314	334	688	785	1701	1018	355	764	1394	559	1903	2252	440	1047
IPP	3652	IPP_3652_7	GAATTCCAAGAGATCATGGC	138	340	905	1334	520	813	522	340	1192	1218	397	225	279	217	1027	1307	349	316	282	988	1659	951	441	466	1230	1056	2560	2052	1596	1252	1989	836	2471	3668	1439	2010
IPP	3652	IPP_3652_8	GATTTGGGCCAAGATGAGTT	894	582	1297	2060	1157	1107	324	398	1343	1568	431	443	333	424	1403	1434	376	412	646	589	2099	1054	832	481	1543	2655	2883	2207	1215	1538	888	2439	2434	3646	1350	3193
IVNS1ABP	10625	IVNS1ABP_10625_1	GAACTGGCCACTTTTCCTCA	707	932	2320	2551	1119	1324	512	1131	1585	2053	485	529	644	729	1855	1642	573	422	783	972	2371	1443	584	776	1382	1233	3562	2414	1685	1325	1357	1867	3129	3857	1232	1768
IVNS1ABP	10625	IVNS1ABP_10625_2	GCTTATGGCCATTCTCACG	629	315	1335	1806	564	638	172	352	857	1270	226	238	212	306	811	838	214	220	260	321	1189	678	893	493	663	435	965	1559	1425	594	245	717	1348	2111	741	834
IVNS1ABP	10625	IVNS1ABP_10625_3	GTGCCTGGCTGTGCTGGA	517	452	487	1197	730	451	104	314	641	804	175	17	177	290	535	519	76	19	539	644	1090	827	246	227	1335	1404	1311	750	607	652	965	929	1084	1750	615	942
IVNS1ABP	10625	IVNS1ABP_10625_4	GCTGATCACAAGCTGCTTGA	951	996	1542	2797	613	892	218	656	1511	1866	397	518	275	595	1651	1735	408	397	898	738	2031	1707	857	747	1683	1390	2628	1995	1443	1436	2056	1270	3029	3147	1595	1744
IVNS1ABP	10625	IVNS1ABP_10625_5	GATTATTTACTGTCTAGAA	124	222	364	614	34	139	75	130	413	477	165	103	201	153	458	448	77	220	239	233	621	333	311	143	539	559	573	593	62	427	135	464	1796	1252	656	311
IVNS1ABP	10625	IVNS1ABP_10625_6	GTATATAATTTGCCATTGCT	242	223	259	571	124	147	79	112	586	441	201	387	144	168	595	461	305	252	167	53	745	331	173	119	1116	893	1133	1216	302	790	1299	762	1175	987	889	1770
IVNS1ABP	10625	IVNS1ABP_10625_7	GGGTGCAGCGTAGCATCT	279	213	504	507	216	249	45	51	275	381	76	36	44	91	127	152	46	34	103	84	677	429	243	64	245	1030	763	1015	326	273	479	821	636	1490	391	408
IVNS1ABP	10625	IVNS1ABP_10625_8	GACAGTCTGGAAGAGCTGA	1117	616	2120	3204	1077	1379	408	609	1618	2768	511	380	457	596	1816	2382	425	652	649	1067	3394	1981	1026	967	2347	1676	4088	2757	1220	1131	1961	1889	2895	4164	1391	1777
KARS	3735	KARS_3735_1	GAATCCTGGTAAAACCAAGA	536	377	837	1222	859	372	291	351	1116	1476	718	305	438	338	914	1249	439	305	515	901	1886	833	520	275	1011	1135	1681	1431	1465	1509	771	933	1357	1567	2030	1864
KARS	3735	KARS_3735_2	GACTGACATCACCTTAAAGG	437	340	1051	1734	571	876	307	619	1005	1096	346	225	313	284	838	1248	380	454	394	532	1182	744	433	355	1491	2196	2089	1628	825	906	1240	1122	2165	2796	920	1377
KARS	3735	KARS_3735_3	GAGACATAATTGGAGTTCAG	290	282	794	1333	478	491	241	265	735	876	336	282	233	231	907	944	238	207	358	530	959	737	482	603	721	1005	2030	1375	687	1051	376	765	1116	3463	923	1466
KARS	3735	KARS_3735_4	GAGGCCAAAGTGAAGATG	1157	898	1093	1865	814	470	790	336	1608	1455	448	460	472	506	1636	1291	370	664	1233	1695	1898	1290	410	630	1205	1631	2028	1903	2143	1329	1174	2176	1790	2908	1791	2063
KARS	3735	KARS_3735_5	GAAGAAAGTAGCAGAGAAGG	279	128	90	156	120	7	36	238	669	715	432	187	209	176	340	464	273	208	26	157	150	92	83	283	231	332	461	287	699	274	235	453	304	739	657	500
KARS	3735	KARS_3735_6	GTGAGTGAGATGTCTACA	403	327	482	833	261	312	236	455	543	659	59	102	170	257	738	659	63	67	181	610	1057	467	192	151	959	705	876	863	132	100	1508	1748	710	1140	92	202
KARS	3735	KARS_3735_7	GAGGTAACATATGCAAACA	1921	984	1796	3257	1772	819	329	773	1872	3047	448	443	676	702	1722	2068	552	445	756	1113	4200	1964	515	786	2071	2827	3395	2457	1084	1261	1536	3071	2820	5643	1423	1911
KARS	3735	KARS_3735_8	GAGATCGTGATAGTCTGCAT	2007	1503	1287	1733	590	593	518	863	1366	1531	697	691	466	548	1539	1799	660	566	736	1518	2053	1306	953	1011	1967	2168	1994	2132	2705	2201	2270	1748	3027	3337	2318	2784
KATNB1	10300	KATNB1_10300_1	GATGGACCACAGGTTGACG	392	487	936	2043	678	572	260	362	1018	1012	301	348	337	264	771	1368	408	438	593	613	1823	1148	404	446	831	569	1580	1295	2012	1428	663	771	2361	2501	994	1181
KATNB1	10300	KATNB1_10300_2	GTCACCAGGACTGGCACGG	1097	640	617	1154	412	389	536	670	895	924	359	411	391	609	693	1076	250	193	377	1033	1402	823	202	170	980	1494	1636	1296	2043	1918	1381	1189	2473	3286	2371	1178
KATNB1	10300	KATNB1_10300_3	GGTGTGGATATCAGCAGGG	583	541	663	858	455	299	199	90	465	735	376	271	116	179	438	679	410	286	147	211	782	701	465	196	791	561	1032	1055	1034	1260	291	223	423	1597	751	848
KATNB1	10300	KATNB1_10300_4	GACGGCTGCTGCCTGTACAG	647	629	1724	2063	818	463	334	528	1184	1381	406	187	388	396	1425	1370	263	237	302	437	2091	897	364	778	935	489	1330	1750	1537	1154	461	178	1415	2620	393	989
KATNB1	10300	KATNB1_10300_5	GCGTCAGATCCACCACGT	483	243	566	816	360	126	183	228	675	708	233	149	226	202	726	508	200	77	168	258	1078	526	281	267	611	526	730	1055	294	325	562	356	895	1638	351	666
KATNB1	10300	KATNB1_10300_6	GCCAGCAACGTGTCCTCAC	191	75	336	669	66	114	126	182	369	531	141	149	76	86	654	520	55	117	383	98	712	256	176	133	307	135	434	638	266	279	154	128	1041	1168	183	318
KATNB1	10300	KATNB1_10300_7	GACGGGCCACACATCCCCAG	1097	896	2608	4014	2669	1303	722	782	2239	2468	613	615	768	972	2413	2843	570	688	999	1567	4013	2323	954	836	2052	1601	3239	3626	1956	1982	2267	1938	3937	4969	1989	1323
KATNB1	10300	KATNB1_10300_8	GACTGCCGCGTCAACCTG	1588	1422	2849	4579	2132	1257	764	1337	3024	3686	1021	628	951	922	3520	3621	660	667	1681	3063	4447	2826	1500	1299	3118	2675	5704	5395	3315	3927	3739	3794	5410	10875	3413	4000
KBTBD11	9920	KBTBD11_9920_1	GAGCCTGGCCAACTGCTACG	1768	1178	3699	4851	2660	1536	531	808	2643	3249	1037	921	875	686	2208	2795	783	753	1496	1451	4243	2903	1462	1556	2450	2255	4522	4497	2579	5274	3944	3343	5317	7817	3373	3505
KBTBD11	9920	KBTBD11_9920_2	GAGCTGACGCGGCTGCCCGA	1431	961	3689	4703	2545	1904	631	1050	3021	3062	1388	1117	1048	975	3549	3109	1214	1158	1499	2525	4167	2523	1598	1086	3174	3568	5521	5611	3604	3068	3339	3107	4564	9023	3695	4672
KBTBD11	9920	KBTBD11_9920_3	GTCTACTGCTTCCACGCGG	329	119	825	387	249	266	176	232	527	861	178	227	181	98	581	716	121	582	470	446	1079	691	241	150	628	304	933	758	533	750	116	496	778	789	803	1406
KBTBD11	9920	KBTBD11_9920_4	GCTGAGGCGAGGGACTGCGG	249	179	148	381	499	312	45	304	469	700	158	169	72	140	579	302	203	141	426	103	355	98	145	173	302	487	492	211	1812	881	297	409	859	991	1300	554
KBTBD11	9920	KBTBD11_9920_5	GTTGGCCAGGCTCAGCTG	346	578	887	1053	1028	943	146	336	791	1417	317	388	220	266	1065	1200	261	203	310	785	1298	929	394	338	540	501	1733	1151	1414	1671	973	560	1521	1944	972	891
KBTBD11	9920	KBTBD11_9920_6	GCCTACAGCGGGCGCATGG	277	180	1248	1491	508	590	140	176	902	1045	385	251	208	295	661	949	242	415	425	143	1293	932	733	394	544	803	1222	1208	978	1397	325	745	1187	1330	475	728
KBTBD11	9920	KBTBD11_9920_7	GGGCACGCGCGCTCCTCAG	334	304	995	1223	925	651	287	403	1138	1277	318	505	271	637	1029	1433	335	381	342	323	1581	691	677	400	976	1192	3573	1861	1725	1591	1527	1340	3002	4006	1312	2379
KBTBD11	9920	KBTBD11_9920_8	GGCGTGCGGCCCGACAACG	1160	1354	1964	2308	667	876	700	932	1805	2352	299	261	781	757	1620	2200	408	436	626	1196	2309	1303	880	544	3129	2529	3943	3433	2779	1668	3662	3864	4188	5188	974	1449
KBTBD12	166348	KBTBD12_166348_1	GCTTTTGAAGCAAGTCAGAT	735	593	1433	1500	368	431	202	476	933	1212	291	220	376	280	1037	953	172	131	271	643	1352	946	207	249	1166	1119	1266	1244	634	239	557	1214	1616	2736	575	785
KBTBD12	166348	KBTBD12_166348_2	GTGCTGTTGGGGTGTCTTGA	357	310	1361	1536	929	505	274	360	1040	1048	195	190	235	315	866	1256	194	211	238	365	1341	823	700	367	813	726	1442	1403	604	938	466	1297	1481	2402	433	818
KBTBD12	166348	KBTBD12_166348_3	GACTACTTGAATGTAATCAA	326	365	522	1520	292	679	327	378	950	1092	254	176	263	217	1029	891	288	122	252	210	1851	634	279	622	725	945	1722	1160	823	1225	520	1079	1303	1620	303	728
KBTBD12	166348	KBTBD12_166348_4	GATTTAGAGAGTGCTGTT	377	319	416	1109	546	547	193	311	621	730	82	110	248	111	750	464	81	118	301	512	726	308	473	134	620	723	1302	889	145	529	939	573	1416	1409	306	269
KBTBD12	166348	KBTBD12_166348_5	GTCCAGAATGCTCTCTTCTC	365	339	787	1131	284	541	202	344	911	1136	273	227	259	259	1137	1011	167	315	140	281	1101	689	514	377	855	783	1678	1376	477	1174	755	1164	2202	3220	1927	1046
KBTBD12	166348	KBTBD12_166348_6	GCATTGGCAACAATTCTTC	394	165	777	1113	562	384	26	66	621	627	315	317	52	171	603	854	410	326	452	223	1160	431	747	530	304	245	1382	950	646	1242	149	569	2025	3136	962	909
KBTBD12	166348	KBTBD12_166348_7	GAAATTTCCTTGCCACAGAC	894	777	634	1150	620	441	217	142	794	601	191	137	149	232	755	776	99	201	261	530	874	878	222	326	1154	702	1537	1920	764	288	652	747	1817	2661	1290	1413
KBTBD12	166348	KBTBD12_166348_8	GAAGCATTGTGTTCCTTCTT	521	278	1447	1730	515	697	224	240	1130	1090	434	189	166	153	1209	1243	261	341	395	306	1686	876	461	390	467	720	1445	1531	1256	791	761	883	1798	1806	497	738
KBTBD13	390594	KBTBD13_390594_1	GAGCACTGTGGCTTCTTCCG	857	488	1017	1176	1125	537	439	404	1691	1698	616	407	442	404	1563	1311	516	381	743	956	1200	1171	441	249	1184	1479	2098	2036	1128	2146	1436	705	2066	3347	2536	2165
KBTBD13	390594	KBTBD13_390594_2	GGACGAGGAAGAGGACGCG	628	831	1426	1420	762	747	290	290	1237	1518	684	715	314	682	1020	1687	434	608	595	854	2288	895	334	624	1321	1903	2577	2044	2313	1790	730	1347	2046	3862	2994	2828
KBTBD13	390594	KBTBD13_390594_3	GCGCAGTTGTCCGACGTG	648	677	1006	1408	801	715	337	454	1738	1610	674	514	351	313	1605	1567	364	659	580	656	1707	941	1055	426	1395	1240	2219	2528	1402	2540	1411	1870	3257	3758	1698	1927
KBTBD13	390594	KBTBD13_390594_4	GATGAAGAGCGCGGCACTG	1232	822	1495	1748	754	1104	536	794	1993	2340	583	784	587	638	1975	1873	578	638	461	1558	2860	1306	494	1028	2433	1533	3211	2346	2177	1217	990	1397	2639	3087	1239	1874
KBTBD13	390594	KBTBD13_390594_5	GCCGCGCAGCACCTGCAGCG	237	226	449	709	431	150	62	353	804	616	198	203	144	197	540	727	130	171	230	389	1036	498	157	92	155	273	687	1100	301	315	247	797	394	1295	368	332
KBTBD13	390594	KBTBD13_390594_6	GGCCGCAGGGCCGCCACGT	195	330	501	751	378	205	158	162	457	757	230	188	203	292	639	301	128	111	94	330	543	500	116	212	424	183	534	326	257	780	389	419	699	1213	458	400
KBTBD13	390594	KBTBD13_390594_7	GCGCGGGTCTCCCGCATGC	64	12	93	33	57	122	13	118	113	260	116	148	26	24	73	102	68	4	36	18	164	195	176	55	27	121	87	141	133	114	27	98	67	87	92	306
KBTBD13	390594	KBTBD13_390594_8	GCCCGCGCCCGGCTTCCTGG	492	267	466	570	289	439	180	173	507	548	200	321	139	147	637	492	220	156	209	229	625	252	105	203	776	890	533	796	481	1058	805	852	1037	1306	835	734
KBTBD2	25948	KBTBD2_25948_1	GTTATTATTATCTGTAAGG	117	17	196	311	74	136	25	98	151	189	74	56	65	23	144	479	70	5	141	292	190	195	16	91	224	267	605	468	180	203	96	28	504	515	207	288
KBTBD2	25948	KBTBD2_25948_2	GACTTGGGATGACTAAAG	747	466	915	1593	786	509	83	200	761	942	277	108	272	281	775	875	134	380	674	697	1426	641	524	307	427	488	879	537	741	478	970	607	866	846	328	562
KBTBD2	25948	KBTBD2_25948_3	GAATATGCTGTGTCATTGT	412	620	1177	1690	655	443	392	489	1247	1111	312	114	280	368	795	1335	212	153	451	642	1252	997	418	368	1090	770	2459	1306	1097	828	1375	1062	1897	2536	488	936
KBTBD2	25948	KBTBD2_25948_4	GCTGATCTCTTCAGTTGTG	381	461	861	1515	566	392	237	412	891	851	374	103	216	181	971	833	220	469	341	494	2038	987	527	429	501	410	1348	1642	1386	1438	286	889	2157	3537	717	408
KBTBD2	25948	KBTBD2_25948_5	GACATTCCTCAGGTGTACAT	1009	601	1975	2811	1079	673	459	414	1822	1768	594	469	403	372	1499	1576	609	457	668	902	2507	1186	589	1121	1373	1506	4827	3579	1621	2044	1338	1393	4648	6380	1747	2151
KBTBD2	25948	KBTBD2_25948_6	GGCAGCATCGACATTCCTC	207	153	717	649	67	322	148	213	487	518	257	137	128	75	352	561	189	118	168	655	507	492	530	157	246	185	688	610	824	520	385	549	1439	1118	157	459
KBTBD2	25948	KBTBD2_25948_7	GAAACAGCTTGCTTCCTAC	482	433	382	532	183	263	78	133	283	484	105	82	190	168	407	421	119	107	269	612	887	333	89	80	729	886	635	1319	873	551	438	575	810	919	436	397
KBTBD2	25948	KBTBD2_25948_8	GTTCACTGCTGTGTATCATC	15	94	250	603	139	370	186	72	186	211	167	54	71	217	156	305	71	69	65	202	417	257	40	34	323	634	657	642	167	384	292	128	612	375	540	551
KBTBD3	143879	KBTBD3_143879_1	GCATGATCAAACAAACTGG	374	131	589	858	511	107	186	234	491	662	314	110	175	195	695	852	210	163	110	362	692	661	532	89	624	606	1230	1391	1546	467	672	833	943	1886	1320	369
KBTBD3	143879	KBTBD3_143879_2	GTTATGTTTAGTCCAACTA	214	257	479	1015	706	319	131	215	585	1042	278	239	177	350	627	744	359	416	190	716	1387	764	302	112	599	809	1678	977	798	353	1219	664	1557	2173	1032	2333
KBTBD3	143879	KBTBD3_143879_3	GAGATTACATCAGTTATCTG	597	698	1179	2456	931	799	495	843	1345	1594	650	561	580	416	1429	1558	313	525	636	712	1832	1217	659	573	1593	1259	1780	1351	2345	1745	1550	2182	1649	3185	1236	2151
KBTBD3	143879	KBTBD3_143879_4	GTGGATGGTCGAGCATCA	209	165	557	906	563	295	253	281	491	908	173	264	124	98	354	667	119	125	103	267	647	452	300	169	148	295	626	604	1366	286	511	189	1288	1065	276	982
KBTBD3	143879	KBTBD3_143879_5	GTGTGTGCAAGGTTCTGG	194	96	260	719	519	267	29	48	436	521	70	152	102	122	303	292	53	68	143	135	770	326	194	292	154	68	828	896	733	382	432	287	919	1516	907	417
KBTBD3	143879	KBTBD3_143879_6	GATTTCTTAGAGATGAATTT	963	780	807	1901	475	561	231	458	1207	1131	263	198	210	323	1178	1125	241	260	289	475	2003	826	461	475	1038	1173	2022	2134	1431	2243	1050	976	3580	4518	873	1319
KBTBD3	143879	KBTBD3_143879_7	GTCCATGATCTTCTGATACA	217	265	491	621	76	459	124	165	368	477	177	174	225	230	599	756	134	249	88	158	794	244	110	95	331	671	701	605	255	428	240	507	674	887	312	349
KBTBD3	143879	KBTBD3_143879_8	GGAGTACTACAGAAATGTC	325	108	219	443	150	175	82	123	270	364	80	89	128	108	593	482	99	107	53	258	603	121	168	215	560	337	822	531	322	438	623	291	739	926	240	368
KBTBD4	55709	KBTBD4_55709_1	GTGTTCTCAGAACCCAACAG	673	170	774	897	306	377	323	454	676	920	243	117	241	130	378	741	122	173	500	695	1052	546	313	196	529	476	986	398	119	274	967	448	693	1585	89	155
KBTBD4	55709	KBTBD4_55709_2	GAAGCAGCTCTGAGCTGAG	161	256	472	1039	273	333	127	113	781	614	96	147	115	107	670	622	71	72	162	317	686	476	202	258	316	502	712	1046	218	461	235	1178	784	1568	552	568
KBTBD4	55709	KBTBD4_55709_3	GCCAGCCACATCACCTGA	666	569	1445	1837	858	727	229	338	1299	1390	214	456	537	374	1300	1644	513	625	823	1662	1796	829	701	755	1481	1631	2289	1651	980	1270	1789	1710	2157	2283	2826	2434
KBTBD4	55709	KBTBD4_55709_4	GCTGATGTCACCATTTCGG	283	307	469	1695	664	346	202	500	1029	1057	298	357	151	344	857	1179	215	299	325	557	1113	570	375	448	381	524	778	934	546	1038	653	1051	951	1813	1017	1184
KBTBD4	55709	KBTBD4_55709_5	GCCCAGCTGCAGAATACAG	717	569	898	1889	383	603	120	119	1027	1045	566	467	177	200	521	1070	478	580	360	593	719	767	599	522	823	1106	1484	1089	2872	2183	461	562	992	1836	746	1908
KBTBD4	55709	KBTBD4_55709_6	GGCCCGCACAGTGCAAGT	784	502	1180	2303	805	491	247	610	1145	1327	515	424	541	521	1539	1158	449	358	729	369	1620	1045	552	700	1398	1414	1329	1646	2821	3009	1379	1257	2083	3212	1740	1656
KBTBD4	55709	KBTBD4_55709_7	GAGTTGCAGGAAATTTATG	537	706	1628	2678	720	932	506	588	1829	1671	660	468	554	600	1722	2236	455	576	552	1054	2672	1732	335	557	1308	1664	2545	2317	4010	1336	1087	1545	3723	3768	1360	2113
KBTBD4	55709	KBTBD4_55709_8	GTTCTGGGACGCAGCCATA	1249	817	682	800	144	473	175	511	947	1143	358	314	357	208	693	1069	419	264	559	762	1482	435	567	246	712	724	1499	1081	1147	1281	773	1748	1049	1404	777	827
KBTBD6	89890	KBTBD6_89890_1	GAGCAGACAGTGTGCCATG	1421	1685	3750	5274	3496	2347	966	1263	3559	3723	1093	1005	1080	1101	3798	4096	939	1068	1908	1868	5127	2611	1671	1757	3927	4477	6618	6446	3714	3421	3627	3819	8036	11812	3187	5613
KBTBD6	89890	KBTBD6_89890_2	GCGTACAGGCGCTCCACGT	625	723	1175	2303	1018	1093	286	657	1629	2218	75	353	499	504	1298	1863	572	641	550	464	2102	779	1430	933	1707	2497	3776	3830	1509	1817	2143	1094	3761	5719	1196	2377
KBTBD6	89890	KBTBD6_89890_3	GTGGGTTTGTGAATCTTCTT	131	128	513	651	233	313	66	82	546	712	194	153	129	153	661	691	250	165	295	196	526	300	220	141	641	437	1159	1299	590	492	587	424	1337	2589	249	726
KBTBD6	89890	KBTBD6_89890_4	GCCGCGGCCAGCACATTG	1176	747	1948	2364	1489	690	402	729	2042	1991	481	417	528	477	1356	1770	594	385	758	937	2519	1086	701	772	1602	2216	3372	3844	2299	2088	2572	1683	2649	5900	5260	3501
KBTBD6	89890	KBTBD6_89890_5	GCGCAGGACAGCCAGCAGCT	496	590	1247	1313	1012	831	328	271	1045	1364	757	606	295	255	943	1301	480	406	676	438	1870	1052	686	452	1857	2530	2636	2775	2037	1832	2235	1316	2345	2732	1983	1901
KBTBD6	89890	KBTBD6_89890_6	GTGGGTTTGTGAATCTTCT	127	69	417	802	331	463	33	36	183	251	35	40	73	27	194	205	47	67	58	44	460	343	433	126	74	174	224	371	75	81	128	96	270	610	48	263
KBTBD6	89890	KBTBD6_89890_7	GTGTATGAATATGATATTAG	376	83	258	779	239	324	143	139	358	772	172	31	111	174	446	407	79	57	49	82	534	355	204	335	288	203	1178	507	367	490	393	481	545	782	241	465
KBTBD6	89890	KBTBD6_89890_8	GAGACCAATGGATTAATAT	270	429	1096	1188	698	459	133	262	804	871	156	218	177	200	625	1010	152	238	296	201	1129	695	298	309	829	996	1689	1218	977	971	1121	1070	1439	1958	299	1071
KBTBD7	84078	KBTBD7_84078_1	GAAGGCGTCTGCAAACTTG	1075	1202	1478	2122	824	1088	581	994	1531	2123	674	493	535	615	1819	1632	438	630	1127	1412	2993	1461	784	860	1721	1704	2272	2444	2427	2402	1616	2082	3767	3703	2605	1646
KBTBD7	84078	KBTBD7_84078_2	GTTGCGATTGCAGGAAAAG	1649	1459	1409	2013	741	539	230	656	1380	1612	299	355	312	430	1440	1112	357	435	398	794	1685	1156	633	646	1022	1456	2531	2597	3492	2011	1375	2192	3212	5301	630	642
KBTBD7	84078	KBTBD7_84078_3	GAATGGGTTCAATTCGGG	358	77	345	538	185	294	173	89	347	556	139	120	68	104	336	380	75	60	30	262	454	274	275	246	144	38	921	835	21	227	693	491	466	1060	301	275
KBTBD7	84078	KBTBD7_84078_4	GCGTACAGGCGCTGCACAT	408	289	793	1074	226	388	227	362	736	712	224	63	289	402	562	1047	166	112	147	277	1061	719	251	321	409	573	674	365	528	1239	1033	885	771	1562	733	569
KBTBD7	84078	KBTBD7_84078_5	GAGGGCTTGGAAATCCTCTT	63	235	660	921	661	766	286	328	1080	1158	561	298	301	273	1305	1582	326	324	365	402	1268	642	317	462	905	717	2119	1735	479	1105	1239	1381	1513	2523	1275	810
KBTBD7	84078	KBTBD7_84078_6	GCGTAGGACAGCCAGCAGCT	395	346	531	499	368	203	45	266	441	597	84	49	153	170	570	420	71	174	288	642	572	392	195	84	521	733	538	795	39	431	699	886	1225	1303	128	346
KBTBD7	84078	KBTBD7_84078_7	GTGGTGGGAGGCGGCCCAAG	132	276	261	117	163	39	104	107	721	814	389	343	199	125	471	784	427	412	64	141	245	215	52	20	264	464	797	586	1644	1837	560	696	1101	899	1118	1200
KBTBD7	84078	KBTBD7_84078_8	GAGGGCTTGGAAATCCTCT	261	309	1164	1241	972	385	75	179	499	589	125	139	168	184	615	435	187	116	838	661	1141	1078	484	255	398	177	734	906	319	696	758	580	614	951	1034	416
KBTBD8	84541	KBTBD8_84541_1	GGTGTTGAAGCTGAATCGA	499	560	1393	1705	845	547	374	546	1287	1417	491	256	372	347	1148	860	356	212	567	1013	1266	796	1007	390	616	1466	1721	1409	1794	2171	1846	540	1714	2366	1441	781
KBTBD8	84541	KBTBD8_84541_2	GATCATATACTTAGCACAT	265	373	999	1161	497	427	119	257	707	635	161	191	162	115	743	1053	191	121	167	158	979	693	228	601	859	1119	1456	1853	812	1054	985	1154	2409	2825	696	999
KBTBD8	84541	KBTBD8_84541_3	GCTATAGCCTGTGCAAACTG	493	585	1293	2303	652	783	128	502	1407	1592	351	329	320	389	1470	1321	141	423	219	279	2842	1005	902	438	1305	1188	2554	2169	1395	631	1486	984	2831	4379	767	781
KBTBD8	84541	KBTBD8_84541_4	GTGAACAAGGCTTGAACAT	212	307	1155	1419	159	484	365	222	715	809	105	166	203	176	720	972	138	138	205	266	945	713	160	240	357	709	987	1023	454	356	708	656	1303	1381	521	1148
KBTBD8	84541	KBTBD8_84541_5	GTCTAGTATACTTATCAGT	229	49	422	440	165	186	43	37	414	277	20	47	97	237	501	375	67	44	186	180	711	570	30	51	313	653	734	641	598	286	471	255	510	951	292	391
KBTBD8	84541	KBTBD8_84541_6	GACCCCAATAGAATTCTGT	564	745	1312	2047	727	581	398	670	1364	1417	525	480	499	398	1566	1646	256	396	530	1510	1930	1225	490	510	1229	1312	1834	2316	1636	1139	1339	2409	1748	3577	939	1620
KBTBD8	84541	KBTBD8_84541_7	GTACAGCCATTGGTGTTGGA	601	332	904	2083	741	461	238	459	983	1279	240	148	272	258	858	1455	127	113	398	518	2121	1289	352	266	811	609	1386	1076	481	508	619	817	1355	2437	771	623
KBTBD8	84541	KBTBD8_84541_8	GGTGGAATTTTCTCTATAA	70	334	634	584	109	230	187	130	447	497	150	110	135	191	388	469	117	146	400	255	585	251	178	219	272	174	654	537	353	299	188	45	656	1351	634	621
KCTD10	83892	KCTD10_83892_1	GCTTCCCACAGCGGTCAATG	1566	1941	2340	3228	1149	784	432	511	1891	2191	652	458	581	739	1630	2213	508	492	1430	1626	3129	1793	566	544	2148	1551	2900	3178	1920	1561	2157	1891	3664	4610	902	1158
KCTD10	83892	KCTD10_83892_2	GCAGCTCCTCGATCTCCCGG	664	403	846	986	365	245	103	254	558	776	102	103	95	195	845	641	87	61	195	734	1109	502	415	176	414	608	621	854	523	512	824	648	779	787	764	527
KCTD10	83892	KCTD10_83892_3	GATCTCCCGGCGGCTCTC	961	760	1089	1387	839	656	420	470	1280	1464	153	232	486	415	1596	1464	238	223	716	889	1385	1163	653	401	914	1355	1767	1831	538	1415	2458	1595	1682	2243	1707	722
KCTD10	83892	KCTD10_83892_4	GCCAAGTACTACCTAGTCCA	646	845	1590	2226	883	546	503	567	1632	1863	364	211	562	551	1895	2401	304	204	719	878	2127	1050	930	803	1802	2067	2862	2593	727	1245	1851	986	3622	4822	1145	933
KCTD10	83892	KCTD10_83892_5	GGGGATGAAATCTGCTGC	43	242	395	412	87	87	46	32	277	444	89	40	48	34	156	350	48	49	159	55	1101	238	112	188	233	301	516	417	54	151	40	148	282	245	104	96
KCTD10	83892	KCTD10_83892_6	GATCCTCATTGACCGCTGT	770	964	906	1431	418	774	390	570	976	1470	172	212	390	346	1032	1126	166	194	505	823	1268	762	520	392	1515	1767	1686	1696	1250	956	1269	1079	2190	2781	820	1349
KCTD10	83892	KCTD10_83892_7	GTACTACCTAGTCCAAGGCC	116	69	218	372	120	58	23	51	236	200	100	75	20	34	502	130	90	87	107	162	438	127	41	90	281	130	411	431	220	222	256	187	803	794	168	319
KCTD10	83892	KCTD10_83892_8	GCATGGTGGTATAGTAGA	670	597	622	534	23	131	33	96	281	580	55	12	122	96	117	395	33	65	472	442	646	375	83	25	253	470	411	398	17	201	525	412	875	1602	52	84
KCTD9	54793	KCTD9_54793_1	GACGCAAGTAGTTCAAAA	1468	1077	1729	3510	1292	1097	221	336	1272	1118	285	246	236	350	728	848	251	203	987	1045	2953	1539	746	579	1156	568	2128	1417	1093	878	793	1130	1822	2494	1136	1453
KCTD9	54793	KCTD9_54793_2	GACGCAAGTAGTTCAAAAT	439	299	681	1057	503	322	517	634	1688	1867	519	580	463	511	1323	1237	461	371	234	516	1016	656	182	587	2146	726	2942	2846	1575	1679	1284	2550	2539	4349	1640	2502
KCTD9	54793	KCTD9_54793_3	GTTAGGATTCCACACAGAC	221	60	152	311	95	80	85	13	74	263	85	110	57	57	161	271	106	125	18	35	312	117	160	24	20	19	205	154	1614	1158	34	138	838	131	77	1015
KCTD9	54793	KCTD9_54793_4	GGAATCCTAACAATCCCTC	83	190	580	304	422	152	52	117	651	442	327	186	218	141	679	439	140	73	144	227	252	510	198	108	346	118	709	512	1054	433	705	301	595	663	751	430
KCTD9	54793	KCTD9_54793_5	GTTCGAAGTACTCAGGACTT	142	60	114	113	50	15	56	106	97	136	86	81	50	59	346	138	68	116	32	57	23	95	175	41	243	59	92	287	240	137	237	156	242	54	61	117
KCTD9	54793	KCTD9_54793_6	GACAGATTCTAAGCCTCCTG	618	451	1260	1855	952	730	211	713	1455	1880	751	511	227	424	1471	1640	532	616	866	705	1609	1227	619	572	907	1021	2301	2265	2271	3235	1375	1515	2459	3745	1378	1902
KCTD9	54793	KCTD9_54793_7	GCATGTGCAAGATTACAG	94	119	286	554	386	190	90	92	190	486	69	35	66	86	243	366	51	48	87	73	498	503	87	63	167	518	230	239	136	106	104	169	342	481	115	248
KCTD9	54793	KCTD9_54793_8	GAAGAACTGTAACCTCAG	96	177	191	235	80	80	65	128	335	281	273	135	101	60	175	487	186	104	294	98	756	262	138	219	228	105	643	491	287	487	251	188	554	362	1112	397
KDM2A	22992	KDM2A_22992_1	GCTACTATGAGACCCCAG	742	550	1152	1738	486	410	230	250	984	865	211	454	322	189	709	1223	317	308	548	885	1614	785	565	381	893	920	1762	2082	1708	394	1102	931	2033	3209	718	1742
KDM2A	22992	KDM2A_22992_2	GATTGTGTCAGGAGCCAGA	826	640	1614	2936	1434	775	406	850	1629	2103	445	418	505	717	1409	1852	262	375	1094	1120	2286	1413	674	374	1955	1268	2884	2281	985	921	1018	1978	1602	2509	989	1307
KDM2A	22992	KDM2A_22992_3	GCCTCACAGGTGTTAACCG	845	499	789	1539	385	244	313	216	543	723	210	157	127	139	846	738	150	126	623	739	1016	901	132	270	1252	711	1201	1224	1079	260	908	699	1032	1386	637	660
KDM2A	22992	KDM2A_22992_4	GTCCTCCTGGTAGCACTT	521	403	693	1171	202	94	202	342	474	833	163	232	158	195	601	548	148	193	583	905	1106	520	343	136	421	684	546	415	444	438	95	579	1152	622	497	633
KDM2A	22992	KDM2A_22992_5	GCTCCTGACACAATCGGGG	499	927	767	903	425	358	248	268	620	1030	183	121	242	292	767	980	158	193	395	1438	1038	387	179	130	620	579	925	521	501	559	874	601	941	1494	688	624
KDM2A	22992	KDM2A_22992_6	GCCTGTGTGCAAGGAGAGTG	578	626	1788	2567	530	619	324	321	1177	1509	623	619	405	407	1498	1413	387	396	493	761	2604	1565	633	540	1529	1000	1964	2624	1169	2287	1745	1306	2271	4734	1446	1066
KDM2A	22992	KDM2A_22992_7	GACCGAGTCACCATACCC	334	301	405	644	221	231	200	175	310	285	147	85	70	138	326	268	46	171	336	412	675	353	98	139	597	213	657	303	322	547	514	178	447	460	631	169
KDM2A	22992	KDM2A_22992_8	GGACTGCTTCATGCGTCC	58	13	13	140	55	14	48	9	3	56	21	0	13	17	28	47	1	0	85	85	61	32	10	2	84	6	7	28	1	77	35	3	11	65	0	34
KDM2B	84678	KDM2B_84678_1	GATATTTCGAGAAAAGGA	448	619	1379	2118	1106	733	201	361	1204	1530	375	368	513	314	753	997	297	298	462	1180	2043	725	544	449	1567	1443	2037	1614	811	923	1598	1693	2146	3828	1626	2186
KDM2B	84678	KDM2B_84678_2	GGAAAACATGGTACCAAA	147	82	148	492	256	52	113	196	356	437	197	142	27	193	271	310	23	246	58	117	490	254	137	40	272	297	608	725	357	247	79	751	798	1234	511	378
KDM2B	84678	KDM2B_84678_3	GATTCCTGGCTGGAGATGG	724	440	1012	1477	914	662	256	273	1158	904	563	275	256	218	843	1068	499	425	511	1355	1114	961	740	988	1221	770	1989	998	2642	1902	1150	1086	1543	751	1117	1286
KDM2B	84678	KDM2B_84678_4	GACGAGAACGAGGACTTGT	885	956	2441	2806	1002	628	512	907	2154	1858	378	532	544	714	1607	2720	387	424	785	1709	2826	1827	771	850	1364	1084	2766	3262	1839	1935	1442	1037	3432	6044	1446	1466
KDM2B	84678	KDM2B_84678_5	GTAGACCTGGTGGACTGGG	467	524	1362	1795	601	219	280	547	1294	1102	342	297	357	372	972	1171	331	203	366	857	1206	848	288	267	885	1273	1842	1875	375	1187	685	622	2457	2971	515	1176
KDM2B	84678	KDM2B_84678_6	GTAGACTCTTTGGTGTTCGG	203	247	458	713	574	510	96	131	448	532	187	157	120	91	513	454	87	143	359	116	587	293	230	188	608	645	628	529	596	177	668	1248	1130	612	660	240
KDM2B	84678	KDM2B_84678_7	GAGTTCAGCCACACCAAGC	310	521	617	1102	333	734	200	292	394	718	177	67	107	99	556	624	68	123	466	425	1224	602	309	116	246	322	677	498	270	754	363	280	1196	800	135	367
KDM2B	84678	KDM2B_84678_8	GACTTCGTGCACGCCATGGA	1810	1371	3243	4890	2393	1981	835	1191	2648	3423	1517	1289	969	1218	3208	3469	1134	1524	1131	1469	4899	2642	1435	1372	2410	2728	4846	4629	6116	4235	1717	3234	4470	5789	3672	4822
KEAP1	9817	KEAP1_9817_1	GTGTAGGCGAATTCAATG	531	531	606	1046	540	533	47	64	399	677	296	499	116	172	776	904	218	166	195	453	1121	859	191	412	394	879	2146	1181	839	187	461	424	1395	1678	264	625
KEAP1	9817	KEAP1_9817_2	GCACCGTTCATGACGTGG	172	91	253	566	313	165	38	255	234	427	48	6	197	77	277	186	27	9	285	235	415	398	11	93	404	357	426	540	152	167	272	362	684	748	489	69
KEAP1	9817	KEAP1_9817_3	GTACGACTGCGAACAGCGA	297	291	1013	1007	421	530	282	160	839	618	304	158	107	218	711	782	218	290	309	505	1190	737	143	138	966	645	1095	907	533	513	780	886	798	1181	356	576
KEAP1	9817	KEAP1_9817_4	GGCCGCCTGATCTACACCG	182	179	536	487	320	503	188	286	331	556	136	93	140	353	481	792	135	138	198	705	642	424	55	206	540	358	638	332	738	598	685	1716	844	1008	257	340
KEAP1	9817	KEAP1_9817_5	GTTGAAGAACTCCTCTTGCT	405	328	755	931	265	135	238	201	319	754	283	173	177	250	619	626	123	131	254	711	1114	817	159	147	504	546	1562	1066	1101	566	519	678	1405	2025	89	164
KEAP1	9817	KEAP1_9817_6	GGTCGTCCCGGCTGATGA	665	448	754	1246	598	443	122	122	518	654	92	87	265	174	480	713	66	138	650	472	1653	629	339	461	391	598	1129	1060	729	131	536	227	711	1531	256	539
KEAP1	9817	KEAP1_9817_7	GCTCGTTCATGATGCCAA	510	286	889	1432	370	225	186	343	772	1479	174	297	258	414	1089	1116	143	180	343	461	1701	1082	667	255	1288	1074	2629	3360	556	1558	1350	1914	2872	5091	975	1426
KEAP1	9817	KEAP1_9817_8	GAACGTGCGCTGCGAGTCCG	958	462	1725	2197	1412	984	309	677	1786	1986	326	376	388	579	1612	1862	365	332	722	1033	3016	1613	689	434	1908	1702	2459	2907	1160	1550	2077	1374	2484	3268	1929	1645
KIF11	3832	KIF11_3832_1	GAAATTACAGTACACAACA	362	347	686	793	977	379	204	393	1178	928	578	372	188	190	906	867	411	308	339	616	907	403	332	127	867	922	1481	1824	1204	1102	467	796	1488	1685	1122	1158
KIF11	3832	KIF11_3832_2	GACCCTTCCCAAAGTCAACA	218	129	344	586	540	123	229	494	673	1387	477	536	231	242	867	1036	350	327	109	211	689	160	583	173	674	427	979	853	1353	1640	1231	1068	788	1013	1756	1493
KIF11	3832	KIF11_3832_3	GAATTGGACAAACAACACTT	397	126	410	364	175	126	258	360	836	985	682	478	234	258	1023	1197	401	305	349	352	765	331	273	257	626	916	975	566	760	585	259	619	1122	1537	488	1145
KIF11	3832	KIF11_3832_4	GACCATTTAATTTGGCAGAG	360	307	888	674	966	295	289	387	1011	1549	302	547	448	470	991	1018	307	266	159	349	755	303	467	296	803	748	1379	990	822	637	2213	1193	1292	2035	1324	1328
KIF11	3832	KIF11_3832_5	GTTAGTTTAGATTCTCGATA	94	117	98	365	282	101	189	235	380	316	314	191	67	216	294	268	142	223	113	361	337	181	123	104	533	1287	527	407	333	1116	290	428	491	506	484	390
KIF11	3832	KIF11_3832_6	GATTCTCGATAAGGAACATG	628	228	506	414	334	58	302	395	1429	1773	837	888	520	270	1477	1601	443	534	478	503	842	242	311	122	899	1216	2257	2196	2976	1899	1251	2288	2515	4282	2426	2748
KIF11	3832	KIF11_3832_7	GAACTTCACAACTTATTGG	150	92	411	178	204	293	130	206	474	750	272	318	78	157	330	733	285	245	35	234	223	97	206	33	252	218	303	364	761	458	356	339	304	930	472	501
KIF11	3832	KIF11_3832_8	GAAGTTAGTGTACGAACTGG	124	75	499	359	323	119	298	144	657	828	421	256	115	160	535	565	278	454	83	98	742	134	184	226	740	692	847	854	570	1221	640	536	432	423	1028	845
KLHDC2	23588	KLHDC2_23588_1	GAACTATGGATCTACAACA	409	343	1809	3238	1353	709	301	694	1941	2020	395	373	432	278	1376	2084	322	291	364	739	2362	1472	797	688	1183	1386	3184	3028	1382	1127	1894	1482	2773	3926	2104	2769
KLHDC2	23588	KLHDC2_23588_2	GCACAGCTTCCTGACATAGA	282	395	1561	1853	626	761	232	199	840	1267	291	249	332	448	1243	732	318	158	374	663	1274	1002	554	364	965	1572	1733	1374	860	936	1125	1226	1103	2382	786	1499
KLHDC2	23588	KLHDC2_23588_3	GGGTGCTGTACTTGTTTGG	423	163	801	1018	552	95	56	175	524	790	221	75	174	134	542	982	131	65	108	109	754	580	203	315	287	349	1072	1001	842	355	1306	261	1134	1382	901	870
KLHDC2	23588	KLHDC2_23588_4	GCCCGTCGCTGACGGCTACG	554	614	1127	1783	1049	982	464	392	1228	1883	237	292	335	372	1255	1457	166	335	264	758	1930	1216	735	439	1594	1090	1886	1952	1453	763	1968	1275	2157	3040	829	834
KLHDC2	23588	KLHDC2_23588_5	GCGGGGCAGGCAAGCTCCA	379	83	234	138	137	61	219	64	346	408	146	178	170	199	211	265	219	268	64	207	250	173	87	112	110	293	220	169	682	358	126	313	192	518	135	1056
KLHDC2	23588	KLHDC2_23588_6	GTGGCCGCTGCGCTCAGCG	114	162	402	1035	377	348	113	250	512	405	24	70	53	291	324	255	68	104	396	310	1073	590	127	311	523	537	975	909	170	612	474	752	930	1430	531	279
KLHDC2	23588	KLHDC2_23588_7	GCCGCCCCAGACGAACATG	1142	1048	4276	5099	2100	1693	531	1113	3680	4320	1153	1208	1183	585	3409	4215	1092	510	1342	1627	5010	3190	2140	1762	2921	4332	6670	7021	3305	2576	2529	3799	6727	10254	4213	7027
KLHDC2	23588	KLHDC2_23588_8	GGAATTCCTCCATCATCAA	399	355	1122	1504	650	464	270	467	1259	1227	98	101	241	264	1289	1375	274	249	412	610	1941	693	440	278	996	771	1042	865	248	245	337	895	1107	1923	653	677
KLHDC3	116138	KLHDC3_116138_1	GGATGGCAGACTTCACCG	223	306	422	972	553	245	110	149	379	711	160	217	90	99	551	342	100	153	170	231	403	572	422	353	454	265	1131	866	522	574	746	322	994	1231	560	751
KLHDC3	116138	KLHDC3_116138_2	GGACTCTTATCTGTACAA	438	384	505	1015	1095	679	190	308	729	946	317	245	384	170	702	769	180	265	262	191	793	310	424	260	451	527	1067	730	573	507	636	138	1031	1482	1626	722
KLHDC3	116138	KLHDC3_116138_3	GAGTGTCCATAGCGCATGT	313	276	476	812	346	596	115	322	393	666	167	87	169	160	322	446	190	92	338	351	826	514	192	210	346	314	717	588	102	158	457	544	737	661	1155	378
KLHDC3	116138	KLHDC3_116138_4	GGAAGTCCCTCCAGCGTGC	360	155	352	831	410	342	151	131	567	550	130	115	88	43	482	389	96	196	216	164	605	517	193	95	427	253	1453	837	584	787	865	956	1125	2045	439	1036
KLHDC3	116138	KLHDC3_116138_5	GCGGGCGGAATGACACCGA	880	623	1220	1989	1460	854	469	423	1145	1545	394	230	398	336	1270	1167	263	310	579	1378	1878	1064	461	464	1490	2130	2766	2785	766	1592	1820	1478	2921	3814	2224	1642
KLHDC3	116138	KLHDC3_116138_6	GGTGAAGTCTGCCATCCGT	434	268	1177	1041	546	531	106	474	780	870	270	232	140	156	813	905	264	168	127	655	1216	714	471	257	1236	376	1725	1554	1717	803	1210	843	2211	3152	861	883
KLHDC3	116138	KLHDC3_116138_7	GGCAGCCCTGCACGCTGGA	537	757	1260	2527	1340	1019	548	532	1583	1533	498	461	454	438	1524	1610	278	311	320	1580	2569	1334	751	686	1649	2148	2389	1776	837	885	1158	2485	3343	4140	2365	1561
KLHDC3	116138	KLHDC3_116138_8	GTGTCAGGGACAGTTCCTG	371	120	270	222	440	353	169	207	473	356	157	285	84	101	366	234	277	200	19	168	358	155	139	32	226	330	503	320	468	676	259	455	328	188	574	725
KLHL1	57626	KLHL1_57626_1	GAAGGCACGCTGCAGCAAGA	2724	1781	3476	6339	2383	1834	944	1505	3396	4485	1001	721	1163	1268	3680	4400	933	893	1251	1903	6463	3777	1610	1295	3236	3670	7105	6332	2388	3898	3397	3698	6471	9745	3014	3678
KLHL1	57626	KLHL1_57626_2	GTTCTGCAAGAGCTCAAAG	1052	938	4173	3641	2187	1689	502	454	2781	2367	892	1106	682	589	2871	3278	865	1073	905	1118	4028	1960	1841	1551	3838	3996	7045	7062	6752	5370	2376	3454	6836	8271	7616	14499
KLHL1	57626	KLHL1_57626_3	GCAGCAAGAAGGTTCTCAA	526	448	1178	1882	549	367	437	598	843	1278	253	135	452	450	843	1248	207	435	1118	823	1547	869	802	452	1625	1734	1481	1356	722	1155	2338	1490	2000	1527	384	1258
KLHL1	57626	KLHL1_57626_4	GCCAGGACTCTCTTCTACG	881	731	747	805	871	333	152	197	575	737	101	415	243	152	870	901	276	260	388	924	1139	528	174	188	932	735	1588	778	632	990	1001	1224	1083	1854	477	396
KLHL1	57626	KLHL1_57626_5	GGATGCATTGAGTTAATGA	156	291	272	468	432	276	112	363	412	853	141	80	134	184	309	485	90	137	270	380	1207	395	252	145	1073	1170	1112	757	367	852	721	586	1051	809	938	1033
KLHL1	57626	KLHL1_57626_6	GTGCCATTCAGCGGATTGA	745	698	2521	3064	1094	707	339	499	1952	2509	952	718	387	542	1975	2163	605	579	1166	744	2690	1729	1137	720	1533	732	4293	2799	1595	2718	1174	1546	5203	5550	944	1832
KLHL1	57626	KLHL1_57626_7	GCTGCAGCAAGGGGCTCCT	861	762	1276	2594	909	915	337	758	1561	1692	436	446	297	419	1989	1705	589	372	692	648	1521	1565	537	678	1905	2132	2835	2682	1729	2590	1936	2136	2818	5476	2363	1166
KLHL1	57626	KLHL1_57626_8	GAGCAAACCTTCAGAAAGA	1798	833	1816	2832	762	889	369	466	1759	1939	656	305	471	580	1975	1494	482	517	622	1122	3147	1470	268	487	1672	1220	3289	2466	2353	3135	1090	1761	3725	5778	1589	2350
KLHL10	317719	KLHL10_317719_1	GTTGTGCAGTATGAACATGT	432	408	339	885	576	338	70	102	426	605	141	47	129	173	315	489	97	141	221	330	790	697	356	348	233	368	629	629	257	353	473	590	660	669	570	431
KLHL10	317719	KLHL10_317719_2	GACTATGTCAAAGACAGTG	704	707	1488	1702	1270	1002	385	309	984	1191	186	110	496	628	1134	1112	306	222	642	735	2270	1246	249	362	1626	876	1953	1631	1639	1029	1642	1587	2416	3023	1372	1488
KLHL10	317719	KLHL10_317719_3	GTTCATACTGCACAACTTTG	753	583	1099	1902	956	611	453	450	1135	1650	483	559	469	279	1312	1571	393	324	498	955	1738	1218	653	752	1860	1188	2973	1976	2316	2306	978	736	2507	2804	1949	2717
KLHL10	317719	KLHL10_317719_4	GGTGAAATCAGAATTAGA	270	190	416	782	493	174	83	135	462	783	203	116	182	59	314	509	184	117	85	407	808	292	511	245	164	273	508	422	121	821	159	683	535	951	180	711
KLHL10	317719	KLHL10_317719_5	GGAACAACACTGAAAAGA	1452	894	1021	1451	634	294	457	862	1585	1497	372	333	484	390	1037	1344	207	254	258	756	2166	913	540	838	2077	2457	2922	2110	1224	1134	1301	1613	1901	3060	1467	1120
KLHL10	317719	KLHL10_317719_6	GCTACAGAGGATGTTCTTAT	70	59	312	313	205	76	40	67	222	167	66	63	84	119	269	370	65	130	23	58	187	163	92	186	224	70	349	149	201	189	3	100	579	400	194	447
KLHL10	317719	KLHL10_317719_7	GCTCGTTGAAGATCTCAC	67	34	20	157	3	6	25	1	98	91	6	41	42	36	30	33	7	11	38	21	213	26	23	30	11	69	147	113	92	3	197	5	205	17	10	51
KLHL10	317719	KLHL10_317719_8	GCTCTGCGACGTGGTCATCA	252	443	1144	1821	870	859	318	454	991	992	267	524	420	228	1009	998	387	340	356	497	1815	767	631	453	1510	1120	2174	2145	2272	2919	1300	1797	2269	3624	1112	2406
KLHL11	55175	KLHL11_55175_1	GAAAACTGGCCCGAGAGCAG	667	349	955	1485	535	892	542	615	1412	1498	642	544	468	700	1100	1342	292	321	688	829	1707	828	461	562	1982	1538	1977	1683	876	1155	1383	914	2076	2577	1262	2000
KLHL11	55175	KLHL11_55175_2	GAGCTGCACTCGAAATCCT	676	1015	1401	3019	1624	817	628	622	1627	1481	772	456	538	578	2049	1541	400	465	1113	1295	2922	1387	1130	1317	1614	1382	3745	3150	1082	2936	1461	1399	3178	5363	1693	1993
KLHL11	55175	KLHL11_55175_3	GGGGCGTGAAGTACTCGG	818	403	942	796	378	160	290	456	782	1009	219	276	303	289	839	953	273	114	376	477	1170	335	272	233	1037	1202	936	1031	468	1246	1218	933	1727	2220	588	464
KLHL11	55175	KLHL11_55175_4	GCAGCCTTCAGAGCAAGT	549	204	778	1259	567	268	225	383	853	1233	298	141	201	497	695	889	156	85	294	614	1414	789	201	257	617	730	1012	841	444	412	716	711	1101	1189	552	793
KLHL11	55175	KLHL11_55175_5	GGGCCCGAACCCGACACAG	302	210	764	1190	357	630	150	150	720	892	168	145	173	316	830	895	312	198	430	324	742	632	297	417	1119	618	1355	1191	824	643	575	631	643	1887	1588	2050
KLHL11	55175	KLHL11_55175_6	GTCCGAGGCAGCGGCACGG	226	285	474	838	238	316	58	91	640	801	225	163	182	208	863	616	116	167	307	266	1063	564	150	173	782	618	1449	1383	498	876	246	304	1468	1713	419	1096
KLHL11	55175	KLHL11_55175_7	GGCGGCAGCCAGTACCGAG	1307	755	2080	3488	1474	1187	721	1210	2354	3069	536	394	1111	779	2862	2761	471	647	1111	1544	2761	1627	1563	929	2202	1734	3585	2870	1174	1636	2286	2057	3345	5668	832	1728
KLHL11	55175	KLHL11_55175_8	GCCGCTGCCTCGGACCTCGG	769	654	2392	3087	1313	666	368	570	1728	1918	921	597	512	697	1755	1449	804	860	642	1355	2854	1560	914	983	965	1377	2940	2806	3471	2244	1467	2096	3113	6638	3820	2835
KLHL12	59349	KLHL12_59349_1	GAGGGTATTGCTCTTCCTGA	144	388	623	745	361	80	166	129	360	432	767	533	247	309	505	664	491	333	96	553	1067	297	125	239	451	610	472	536	2604	1728	568	313	893	1085	772	1994
KLHL12	59349	KLHL12_59349_2	GGCAGCCAGCACAATCCGA	937	502	2379	2017	853	801	306	436	1639	1604	435	477	456	542	1468	2200	390	614	548	758	2109	1257	810	616	1909	1378	3069	2979	775	1725	1978	2054	2141	5502	1267	1914
KLHL12	59349	KLHL12_59349_3	GAAAGACTTCCCTGCCCAT	681	387	1080	2030	666	710	445	833	1322	1689	206	272	408	380	1351	1813	261	183	427	1103	1899	861	557	376	1311	1088	1766	1238	453	1038	849	1257	1870	3095	293	537
KLHL12	59349	KLHL12_59349_4	GCAGCCAGCACAATCCGAT	916	627	1636	1970	772	1392	275	667	1532	1765	281	361	453	466	1674	1638	218	210	880	790	2108	1143	526	759	2346	3257	3124	2750	1709	1300	2803	2777	3071	5604	831	1044
KLHL12	59349	KLHL12_59349_5	GAGGGAGTTCATTGAATTG	828	624	999	1598	563	474	245	155	1109	981	340	256	357	468	890	732	216	150	312	750	1196	1164	337	246	1212	827	1525	1287	1757	1651	1177	1456	1613	2338	600	909
KLHL12	59349	KLHL12_59349_6	GTGCGGAGAAAGAACAAAAT	155	138	152	745	312	168	59	137	261	274	175	85	41	53	290	198	100	61	47	151	737	258	213	37	230	341	436	255	380	85	145	350	558	1019	73	659
KLHL12	59349	KLHL12_59349_7	GATTCTTCCCGCTCTTTCT	481	262	1217	1042	594	364	82	238	855	998	351	189	169	264	1011	866	207	298	236	369	1008	706	262	234	321	466	1244	1010	270	626	382	887	1261	1626	801	896
KLHL12	59349	KLHL12_59349_8	GCTGTAGTTTACAATGCA	396	387	1243	1883	1245	1067	355	405	1624	1542	621	609	292	530	1106	1603	346	504	595	650	2686	1199	420	795	1845	2129	3237	1658	1631	1708	2036	1286	3680	3960	2201	3345
KLHL13	90293	KLHL13_90293_1	GAAGGCAAGACGCTCAAAA	2005	1668	3543	6120	2007	1708	899	1029	3422	3691	1044	1064	1021	1069	3135	3043	972	746	1489	1766	4609	2566	947	1029	3318	3107	5112	5412	3809	3318	3340	2653	5048	9548	2113	3710
KLHL13	90293	KLHL13_90293_2	GCTATTACTGGAAAGCACGA	678	395	1169	1785	502	596	363	497	1108	1660	425	409	377	377	1400	1586	284	313	495	656	2069	1033	556	315	1177	1137	2716	2232	725	750	1242	695	2480	4060	1046	2249
KLHL13	90293	KLHL13_90293_3	GCCTGGAAGAGCCTCGGA	716	771	1615	2174	1327	796	498	653	2011	2013	581	483	574	793	1713	1933	861	965	779	857	2409	1413	1363	1007	2192	2034	3211	2367	1987	2627	2883	2463	4041	5958	3154	2134
KLHL13	90293	KLHL13_90293_4	GGCATCATTTGGTAATTGC	149	102	475	447	314	125	61	65	266	277	16	42	66	59	174	310	70	57	35	75	574	331	169	251	132	242	254	264	67	61	120	46	472	408	202	115
KLHL13	90293	KLHL13_90293_5	GTCCATCCGAGGCTCTTCC	62	87	377	337	44	155	72	174	310	338	36	35	96	66	389	360	62	88	142	144	390	182	109	42	186	351	515	258	11	147	404	70	538	567	34	264
KLHL13	90293	KLHL13_90293_6	GTGATGTGACCCTGATGCC	251	289	1292	1141	318	453	250	193	1008	1064	251	109	229	390	1140	1342	190	111	289	410	1142	528	544	165	1145	781	1744	1787	631	416	1887	1149	2800	3014	379	496
KLHL13	90293	KLHL13_90293_7	GCTCCTGTGGTGTCATCAG	712	191	996	1270	690	586	256	421	1003	1202	261	212	341	226	760	830	235	346	553	667	1193	988	527	361	665	801	1022	1444	715	974	378	747	1188	1158	261	676
KLHL13	90293	KLHL13_90293_8	GCAATACCCACAGTTCTG	839	611	997	726	321	360	233	337	881	991	395	361	424	225	744	1058	199	397	416	508	1557	682	404	773	1064	629	1154	1670	1715	756	1382	1134	1564	2259	774	1561
KLHL14	57565	KLHL14_57565_1	GTGCTGCTGCTCAACTTCG	626	1025	774	1626	1220	451	292	562	1489	1295	368	213	378	493	1681	1385	270	220	508	596	1624	961	495	470	1918	1454	2626	2687	732	1029	1636	1662	3503	4544	1268	1120
KLHL14	57565	KLHL14_57565_2	GCTGGCCAACAAGTACCTGG	711	725	2051	2081	696	820	328	386	1244	1807	422	311	331	335	1297	1580	287	403	481	664	1335	1112	558	778	1964	1957	2751	3428	1001	1448	1151	1081	4491	4904	919	2323
KLHL14	57565	KLHL14_57565_3	GTTTTGCGACGTGACCCTGA	554	453	1343	1601	975	723	386	716	1339	1662	397	345	417	499	1359	1322	242	261	240	737	2428	849	511	487	1007	1239	2413	2260	1377	1775	1213	1247	2127	4031	1257	1619
[truncated: 1,953 more rows]
