# Supplementary material for: Targeted protein degradation via intramolecular bivalent glues
Source: Nature. 2024 Feb 21;627(8002):204–11. doi: 10.1038/s41586-024-07089-6 (PMC10917667; doi:10.1038/s41586-024-07089-6)
Supplement: Supplementary file 6 — MAGeCK results including gene-level log2-transformed fold changes (LFC) and −log10-transformed one-sided MAGeCK P values (log P) for FACS-based BRD4 stability CRIPSR screens. [file 41586_2024_7089_MOESM6_ESM.xlsx]

## Sheet: Suppl.Table3_Mageck_FACS
Gene	EntrezID	DMSO_Low_lfc	DMSO_Low_logP	DMSO_High_lfc	DMSO_High_logP	MZ1_Low_lfc	MZ1_Low_logP	MZ1_High_lfc	MZ1_High_logP	IGB1_Low_lfc	IGB1_Low_logP	IGB1_High_lfc	IGB1_High_logP	GNE00-11_Low_lfc	GNE00-11_Low_logP	GNE00-11_High_lfc	GNE00-11_High_logP	IGB3_Low_lfc	IGB3_Low_logP	IGB3_High_lfc	IGB3_High_logP	IGB4_Low_lfc	IGB4_Low_logP	IGB4_High_lfc	IGB4_High_logP
AARS	16	0.24	0.57	-0.13	0.28	-0.12	0.26	-0.19	0.07	0.04	0.29	-0.11	0.08	0.3	0.99	-0.16	0.02	0.06	0.88	0.09	0.07	-0.04	0.12	-0.44	0.02
ABTB1	80325	-0.16	0.27	-0.06	0.02	0.19	0.4	0.15	0.15	0.09	0.2	-0.07	0.06	-0.3	0.21	-0.37	0.13	-0.2	0.07	-0.39	0.05	-0.07	0.28	0.25	0.21
ABTB2	25841	-0.31	0.07	-0.1	0.08	0.06	0.3	0.14	0.67	-0.2	0.03	0.11	0.56	-0.42	0.01	0.22	0.85	-0.17	0.09	-0.15	0.11	-0.07	0.24	-0.23	0.28
ACSL5	51703	-0.18	0.32	-0.22	0	-0.14	0.14	0.01	0.36	0.04	0.42	-0.06	0.08	-0.21	0.06	-0.47	0.03	-0.1	0.37	-0.07	0.27	-0.31	0.01	0.01	0.26
ADCK1	57143	-0.07	0.23	0.12	0.71	-0.24	0.24	0.43	1.5	-0.07	0.04	-0.01	0.16	0.09	0.88	-0.01	0.13	0.01	0.42	0.28	0.54	-0.23	0.08	0.16	1.06
ADIPOQ	9370	-0.05	0.07	0.06	0.18	-0.06	0.41	-0.18	0.03	-0.19	0.17	-0.35	0.01	0.29	1.75	0.23	0.41	0.03	0.35	0.1	0.09	0.07	0.24	-0.42	0.03
AGTR2	186	-0.44	0.07	-0.05	0.61	0.04	0.57	-0.46	0.06	0.31	0.87	-0.52	0.01	0.1	0.44	0.03	0.13	0.13	0.25	-0.48	0.08	0.33	1.02	-0.55	0.09
AHCY	191	0.25	0.43	0.05	0.36	-0.01	0.17	0.5	1.71	-0.23	0.01	0.57	1.78	0.25	1.28	0.09	0.83	-0.02	0.13	0.65	1.12	0.38	0.41	0.4	0.52
AKTIP	64400	-0.2	0.03	-0.33	0.16	0.26	1.69	0.23	0.22	0.15	0.81	0.04	0.66	0.18	0.2	0.03	0.1	0.21	0.38	0.5	0.71	0.12	0.5	0.59	0.47
ALB	213	-0.3	0.02	-0.09	0.15	0.2	1.47	-0.12	0.21	0.01	1.05	-0.36	0	-0.09	0.33	-0.22	0.05	0.21	1.03	-0.01	0.06	0.15	0.72	0.08	0.2
AMBRA1	55626	-0.14	0.15	0	0.47	0.26	0.72	-0.07	0.29	0.05	0.15	-0.27	0.32	-0.08	0.37	0.41	0.71	-0.01	1.72	-0.53	0.08	-0.02	0.39	-0.39	0.31
ANKFY1	51479	-0.12	0.17	0.09	0.48	-0.05	0.03	-0.42	0	0.05	0.26	-0.09	0.06	0	0.03	0.12	0.22	0	0.13	-0.08	0.1	-0.11	0.19	-0.38	0.05
ANXA10	11199	-0.29	0.09	-0.31	0.09	0.03	0.18	-0.48	0.35	-0.09	0.25	-0.12	0.15	-0.21	0.06	0.02	0.24	0.27	1.88	0.26	0.46	0.43	1.78	0.19	0.61
APPBP2	10513	0.23	0.8	0.33	0.74	-0.05	0.25	-0.22	0.04	0.12	0.37	-0.59	0.05	-0.31	0.16	-0.34	0.01	0.29	1.32	-0.55	0.04	0.24	0.57	-0.45	0.03
ARID1A	8289	0.3	0.39	-0.68	0.01	0.13	0.29	-0.08	0.09	-0.33	0.15	-0.14	0.17	0.11	0.56	-0.11	0.27	0.06	0.11	-0.16	0.04	0.1	0.46	-0.76	0.02
ARSD	414	0.13	0.61	0.15	0.35	-0.17	0.14	-0.05	0.09	0.05	0.12	-0.02	0.09	-0.12	0.08	0.05	0.4	-0.19	0.09	-0.36	0.05	-0.16	0.19	-0.27	0.04
ASB1	51665	0.26	0.57	-0.21	0.23	-0.06	0.02	-0.36	0.24	0.07	0.33	-0.08	0.55	0.09	0.29	0.15	0.32	0.28	1.01	0.34	0.89	-0.02	0.27	0.36	1.31
ASB10	136371	0.36	1.27	0.28	1.26	0.17	0.93	-0.09	0.18	-0.07	0.12	-0.09	0.18	0.16	0.54	0.06	0.35	-0.09	0.03	-0.07	0.29	0.18	0.53	0.25	0.41
ASB11	140456	-0.14	0.31	-0.07	0.13	0.15	0.45	-0.25	0.03	0.09	0.74	-0.27	0.1	0.03	0.46	-0.03	0.05	0.29	0.85	-0.35	0.07	0.17	0.88	-0.16	0.01
ASB12	142689	-0.34	0.54	0.1	0.47	0.01	0.14	-0.19	0.45	-0.01	0.38	0.55	1.07	-0.06	0.17	-0.13	0.11	0.77	2.42	0.69	0.67	0.33	0.71	0.36	0.63
ASB13	79754	-0.44	0.02	0.19	0.46	0	0.21	-0.19	0.07	-0.17	0.1	-0.17	0.45	0.03	0.11	0.09	0.42	-0.18	0.11	-0.01	0.4	0.06	0.18	0.09	0.36
ASB14	142686	-0.11	0.06	-0.07	0.06	0.15	0.23	-0.28	0.05	0.16	0.89	-0.21	0.04	-0.11	0.19	0.12	0.19	-0.02	0.34	0.07	0.14	0.07	0.54	0.06	0.37
ASB15	142685	0.17	0.5	0.2	0.31	0.08	0.28	0.21	0.6	-0.11	0.3	-0.04	0.58	-0.13	0.1	0	0.07	-0.07	0.33	0.58	0.79	0.14	0.54	0.51	0.82
ASB16	92591	0.27	0.96	0.09	0.18	0.05	0.87	-0.2	0.13	-0.15	0.08	0.43	0.45	0.15	0.54	0.45	1.22	-0.04	0.13	-0.06	0.05	0.11	0.77	0.17	0.15
ASB17	127247	0.05	0.73	-0.28	0.01	0.09	0.49	-0.52	0.03	0.04	0.26	-0.35	0	-0.23	0.02	-0.15	0.02	-0.1	0.37	-0.74	0	0.22	1	-0.49	0.01
ASB18	401036	-0.46	0.02	0.11	0.34	0.14	0.44	0.09	0.15	-0.03	0.14	0.26	0.64	-0.15	0.01	0.13	0.37	-0.16	0.03	0.08	0.28	-0.44	0.01	-0.03	0.02
ASB2	51676	-0.28	0.04	-0.06	0.14	0.07	1.64	0.33	1.01	-0.1	0.42	0.11	0.27	0.15	0.29	0.05	0.65	0.06	0.8	0.04	0.17	-0.21	0.12	-0.27	0.05
ASB3	51130	-0.13	0.1	0.07	0.05	-0.12	0.34	0.16	0.53	-0.05	0.19	-0.06	0.6	-0.24	0.23	0.14	0.48	0.17	0.72	0.4	0.66	0.05	0.13	0.38	0.77
ASB4	51666	0.25	0.71	-0.05	0.04	-0.03	0.12	-0.32	0.03	-0.13	0.19	-0.32	0.03	-0.25	0.08	-0.36	0.13	-0.19	0	0.08	0.49	0.1	0.31	0.01	0.1
ASB5	140458	-0.11	0.21	0.04	0.46	0.27	0.51	0.18	0.55	-0.01	0.05	-0.09	0.01	0.06	0.23	0.3	0.78	-0.05	0.24	-0.1	0.02	-0.05	0.07	-0.01	0.09
ASB6	140459	-0.03	0.06	-0.17	0.11	0.27	0.72	0.02	0.13	-0.11	0.11	-0.06	0.19	0.13	0.16	-0.12	0.45	-0.27	0.04	0.02	0.35	0	0.13	0	0.05
ASB7	140460	-0.1	0.17	0.17	0.58	-0.13	0.06	0.1	0.37	0.03	0.16	0.04	0.23	0.03	0.1	0.12	0.27	0.4	1.04	0.23	0.28	0.28	1.01	0.04	0.3
ASB8	140461	0.26	0.43	0.08	0.61	-0.12	0.25	0	0.23	0.19	0.64	0.1	0.27	-0.03	0.21	-0.19	0.04	-0.5	0.09	0.24	0.16	-0.46	0	-0.67	0.01
ASB9	140462	-0.06	0.06	-0.27	0.01	0.15	0.38	-0.02	0.33	0.02	0.4	-0.21	0.57	-0.29	0.05	0.29	1.08	0.16	0.29	0.14	0.32	-0.11	0.27	-0.16	0.07
ATG16L1	55054	0.11	0.34	0.43	0.99	0	0.16	-0.05	0.43	0.11	0.62	-0.05	0.13	0.12	0.43	-0.03	0.07	0.38	0.56	0.4	0.59	0.16	0.42	0.07	0.16
ATP6V0C	527	0.12	0.31	-0.19	0.3	-0.17	0.06	-0.16	0.09	0.08	0.19	-0.35	0.14	0	0.18	-0.1	0.26	-0.17	0.22	-0.03	0.3	0.18	0.31	-0.15	0.62
ATXN3	4287	-0.04	0.12	0.13	0.72	-0.05	0.04	0.02	0.5	-0.11	0.67	-0.18	0.02	-0.18	0.12	-0.07	0.32	-0.07	0.25	0.19	0.27	-0.13	0.09	0.11	0.55
BACH1	571	-0.35	0.25	-0.18	0	-0.22	0.26	-0.08	0.21	-0.08	0.42	-0.24	0.11	-0.31	0.04	-0.22	0.2	0.06	0.59	-0.11	0.53	-0.11	0.24	-0.24	0.14
BACH2	60468	0.02	0.8	0.1	0.04	-0.07	0.18	0.02	0.19	0.06	0.4	-0.19	0.02	-0.12	0.08	0.14	0.45	0.08	0.41	0.18	0.5	-0.31	0.05	0.08	0.15
BCL6	604	0.02	0.19	-0.21	0.02	0.34	0.46	0.03	0.09	-0.22	0.08	-0.4	0	-0.19	0.16	-0.08	0.24	0.26	0.89	-0.06	0.09	0.69	0.96	-0.35	0.02
BCL6B	255877	0.17	0.43	0.15	0.45	-0.13	0.44	-0.54	0	-0.01	0.15	-0.4	0.12	0.21	0.5	0.23	0.44	0.36	1.33	-0.14	0.16	0.18	1.29	-0.02	0.11
BIRC6	57448	0.12	0.44	0.23	0.5	-0.17	0.37	-0.13	0.11	-0.02	0.43	-0.11	0.14	-0.06	0.22	-0.12	0.06	0.12	0.2	-0.38	0.31	0.07	0.2	-0.61	0.01
BRWD1	54014	-0.26	0.13	0.14	0.35	0.32	0.98	-0.1	0.04	0.17	1.04	-0.16	0.08	-0.08	0.09	-0.18	0.13	0.1	0.27	-0.4	0.01	0.05	0.61	-0.32	0.01
BTBD1	53339	0.12	0.32	0.1	0.33	-0.02	0.41	-0.15	0.23	0.09	0.29	0.18	0.69	-0.06	0.49	-0.05	0.05	0.2	0.34	0.19	0.26	0.18	0.45	0.6	1.26
BTBD10	84280	-0.25	0.02	-0.04	0.26	-0.02	0.29	-0.08	0.39	0.08	0.29	0.06	0.39	-0.1	0.54	0.02	0.19	-0.18	0.15	-0.31	0.08	0.04	0.68	0.05	0.47
BTBD11	121551	-0.15	0.05	0.24	0.74	-0.01	0.14	0.14	0.69	-0.06	0.14	0.1	0.29	-0.14	0.05	0.13	0.57	0	0.14	-0.08	0.56	-0.03	0.31	0.42	0.86
BTBD16	118663	0.19	0.27	0.02	0.18	0.32	1.42	-0.11	0.34	0.23	0.77	-0.12	0.25	0.21	0.58	0.1	0.46	0.25	1.38	-0.2	0.12	0.14	0.51	-0.15	0.18
BTBD17	388419	-0.22	0.11	0.19	0.51	0.23	0.71	0.15	0.28	-0.25	0.08	0.03	0.07	-0.18	0.01	-0.01	0.02	-0.23	0.29	0.09	0.21	-0.01	0.47	0.08	0.15
BTBD18	643376	0.77	2.01	0.01	0.2	0.07	0.4	0.24	0.9	-0.03	0.26	0.32	0.96	0.06	0.7	0.26	0.84	0.03	0.32	0.09	0.78	-0.28	0.03	-0.66	0.02
BTBD19	149478	-0.07	0.34	0.16	0.57	0.13	0.38	-0.12	0.05	0.26	1.01	0.13	0.27	0.15	0.15	-0.06	0.08	-0.15	0.1	-0.35	0.08	0.21	0.6	-0.23	0.19
BTBD2	55643	0.18	0.5	0.2	0.32	0.17	0.91	-0.01	0.39	-0.05	0.19	-0.15	0.08	0	0.25	-0.05	0.07	0.02	0.2	-0.55	0.01	0.01	0.18	-0.42	0
BTBD3	22903	0.17	0.53	0.08	0.15	-0.25	0.02	-0.25	0.06	-0.06	1.25	-0.28	0.11	-0.03	0.18	-0.28	0.01	-0.04	0.16	-0.13	0.02	0.04	0.18	-0.06	0.06
BTBD6	90135	0.01	0.23	-0.1	0.05	-0.15	0.2	-0.5	0.01	0.01	0.07	-0.25	0.03	0.06	0.78	-0.36	0.02	-0.06	0.28	-0.53	0.01	-0.01	0.12	-0.08	0.14
BTBD7	55727	-0.01	0.33	0.24	0.39	0.06	0.12	-0.12	0.18	0.13	0.89	0.11	0.2	0	0.21	-0.31	0.03	-0.12	0.06	0.36	0.6	0.1	0.16	0.18	0.29
BTBD8	284697	-0.15	0.11	-0.2	0.01	-0.02	0.13	-0.17	0.09	0.05	0.96	-0.1	0.18	0.08	0.15	-0.42	0.01	-0.28	0.03	-0.03	0.36	-0.06	0.25	-0.33	0.16
BTBD9	114781	-0.42	0.21	-0.27	0.13	-0.15	0.09	-0.13	0.13	-0.06	0.19	-0.48	0.03	-0.03	0.5	-0.05	0.16	0.09	0.15	-0.35	0.05	0.12	0.21	-0.29	0.02
BTRC	8945	-0.03	0.03	-0.11	0.16	0.01	0.16	-0.51	0.03	-0.04	0.14	0.15	0.47	0.06	0.1	0.31	0.44	-0.03	0.15	0.41	0.21	-0.03	0.17	-0.33	0.04
C9orf3	84909	0.26	0.75	-0.08	0.15	0.03	0.69	0.05	0.29	-0.1	0.23	-0.14	0.07	0.13	0.79	0.34	1.06	0.14	0.72	0.17	0.32	-0.21	0.62	0.11	0.46
CAND1	55832	0.09	0.48	-0.22	0.02	0.2	0.54	-0.24	0.02	0.03	0.19	-0.15	0.1	-0.3	0.61	0.33	0.97	-0.05	0.16	-0.06	0.03	-0.56	0	0.53	0.88
CAND2	23066	-0.11	0.73	0	0.16	-0.14	0.17	0.22	0.51	0.08	0.26	0.32	0.46	0.11	0.34	0.06	0.13	0.08	0.47	0.18	0.57	-0.02	0.24	0.01	0.27
CAPZA3	93661	0.32	0.7	-0.06	0.12	0.1	0.67	0.11	0.29	-0.03	0.13	-0.22	0.25	0.01	0.19	0.1	0.22	0.06	0.17	0.03	0.23	0.21	0.65	-0.29	0.08
CBL	867	-0.32	0.02	0.2	1.07	-0.12	0.15	0.25	1.24	-0.16	0.39	0.37	1.85	0.03	0.47	0.11	0.61	-0.18	0.39	0.04	0.22	-0.13	0.06	0.26	0.39
CCIN	881	-0.32	0	0.19	0.97	-0.23	0.06	-0.18	0.03	-0.02	0.44	-0.55	0.09	-0.08	0.1	-0.25	0.03	0.04	0.79	-0.06	0.06	-0.13	0.15	-0.35	0.12
CCL11	6356	0	0.35	-0.45	0	0.14	0.46	-0.13	0.09	0.18	0.56	-0.27	0.12	-0.01	0.04	0.06	0.39	0.09	0.46	-0.06	0.57	0.03	0.17	0.05	0.12
CCNF	899	0.11	0.4	-0.43	0.02	0.12	0.58	-0.33	0	0.19	1.02	-0.35	0	0.57	2.21	-0.34	0.05	0.43	1.89	-0.44	0.03	0	0.06	-0.04	0.11
CCT3	7203	0.42	1.03	0.15	0.45	0.29	1.35	-0.17	0.02	0.4	2.81	-0.21	0.04	0.11	0.77	0.37	0.8	-0.04	0.59	0.37	0.73	0.15	0.42	-0.04	0.14
CDC34	997	0.41	0.61	0.25	0.36	0.16	1.03	0.52	0.64	0.24	0.6	0.27	0.26	-0.18	0.05	-0.35	0.03	0.04	0.14	0.25	0.42	0.26	0.51	0.26	0.16
CDCA8	55143	1.03	0.99	0.53	0.9	-0.04	0.21	0.9	2.99	-0.34	0.1	0.65	1.55	-0.65	0.01	0.03	0.42	0.23	0.98	1.7	2.63	0.75	0.94	1.01	0.9
CDO1	1036	-0.48	0.06	-0.15	0.12	0.04	0.19	0.03	0.19	-0.13	0.11	-0.23	0.38	-0.27	0.05	0.14	0.54	-0.05	0.29	-0.06	0.32	0.18	1.23	-0.2	0.13
CDRT1	374286	-0.17	0.09	0.23	0.27	0.06	0.37	0.04	0.49	0.06	0.17	0.12	0.36	0.01	1.01	0.1	0.16	0.15	0.44	0.04	0.48	-0.1	0.2	-0.13	0.15
CHEK1	1111	1.88	4.26	-0.5	0.01	0.4	0.94	1.43	5.31	0.45	1.52	2.34	5.31	1.12	2.13	0.67	1.85	-0.01	0.24	2.05	5.31	0.03	0.31	1.44	4.13
CHI3L1	1116	-0.1	0.4	-0.19	0.21	-0.04	0.09	0	0.22	0.12	0.29	0.25	0.44	-0.24	0.05	0.19	0.28	0.08	0.58	0.16	0.11	0.47	2.46	-0.11	0.34
CIAO1	9391	0.11	0.4	-0.14	0.27	-0.15	0.08	-0.13	0.26	-0.07	0.4	0.16	0.36	0.11	0.29	0.1	0.1	-0.12	0.11	-0.01	0.1	0.36	0.27	-0.22	0.06
CISH	1154	0.03	0.45	0.14	0.41	0.03	1.14	0.04	0.31	0.29	0.44	0.24	0.19	0.21	0.61	0.13	0.34	-0.22	0.51	-0.77	0	0.21	0.65	-0.07	0.37
CLP1	10978	0.41	0.82	-0.87	0	0.38	1.31	-0.21	0.25	0.27	1.49	-0.01	0.09	0.55	1.8	-0.68	0	0.08	0.4	-0.18	0.07	0.51	1.57	0.08	0.09
COPS2	9318	0	0.36	1.01	4.19	0.03	0.11	-0.33	0.27	0.01	0.21	0.49	2.33	-0.24	0.12	2.33	5.31	0.15	0.25	1.57	5.31	-0.13	0.25	2.21	5.31
COPS3	8533	0.02	0.26	1.03	4.07	-0.08	0.07	0.11	0.35	-0.26	0.07	0.69	1.34	0.17	0.44	2.66	5.31	-0.29	0.1	1.2	3.36	0.11	0.38	2.81	5.31
COPS4	51138	-0.13	0.11	1.33	5.31	-0.37	0.6	-0.07	0.13	-0.18	0.11	0.52	1.04	-0.05	0.26	2.14	5.31	-0.91	0.02	1.16	2.95	-0.19	0.5	3.34	5.31
COPS5	10987	-0.78	0	1.08	5.31	-0.31	0.06	0.14	0.11	-0.25	0.04	-0.01	0.31	-0.47	0.09	2.36	5.31	-0.29	0.24	1.53	4.83	0.28	0.39	3.22	5.31
COPS6	10980	0.14	0.43	0.84	4.35	-0.64	0.31	0.15	0.71	0.37	1.09	1.05	3.16	-0.6	0.13	1.83	5.31	0.12	0.27	1.43	5.31	-0.66	0.1	2.36	5.31
COPS7A	50813	-0.18	0.18	0.59	1.77	0.46	1.36	0.56	0.66	-0.14	0.34	0.36	0.6	-0.38	0.01	-0.13	0.56	0.18	1.19	0.26	0.65	0.17	0.4	1.28	2.87
COPS7B	64708	-0.66	0	0.46	1.68	-0.19	0.68	-0.24	0.32	0.37	2.35	0.12	0.61	-0.32	0.08	0.06	0.17	-0.15	0.1	0.33	0.45	0.32	0.6	1.44	3.28
COPS8	10920	0.07	0.18	0.65	2.29	-0.16	0.3	-0.17	0.25	-0.04	0.07	0.08	0.34	-0.11	0.11	1.34	4.26	-0.06	0.12	0.67	1.68	-0.47	0.03	1.95	4.83
COPS9	150678	0.38	0.83	0.31	0.98	-0.15	0.37	-0.31	0	0.02	0.11	-0.27	0.07	0.06	0.38	0.09	1.08	-0.16	0.01	-0.35	0.01	-0.23	0.01	-0.15	0.07
CRBN	51185	-0.02	0.31	-0.1	0.12	0.19	0.83	-0.16	0.03	-0.08	0.61	-0.11	0.03	0.06	0.41	0.23	0.4	0.17	0.81	-0.75	0	0.04	0.77	-0.32	0.12
CROT	54677	0.09	0.35	-0.01	0.26	0.21	0.84	-0.1	0.19	-0.06	0.13	-0.32	0.07	0.07	0.44	0.05	0.27	0.04	0.44	-0.04	0.2	0.05	0.27	-0.15	0.04
CTNS	1497	-0.14	0.15	0.27	1.12	-0.03	0.14	-0.06	0.29	-0.09	0.07	-0.08	0.03	-0.01	0.17	0.26	0.7	-0.1	0.1	0.22	0.21	-0.28	0.12	-0.02	0.18
CUL1	8454	-0.02	0.37	0.23	0.77	-0.22	0.02	0.18	0.78	0.17	1.59	0.35	0.97	0.3	0.85	-0.33	0	-0.1	0.19	-0.26	0.2	0.32	1.15	0.46	0.77
CUL2	8453	-0.08	0.1	0.41	0.61	0.13	0.69	1.28	3.16	0.18	0.23	-0.61	0.03	-0.33	0.08	-0.08	0.16	-0.37	0.05	-0.43	0.15	0	0.01	-0.03	0.09
CUL3	8452	0.4	0.64	1.35	5.31	-0.13	0.29	0.25	0.51	-0.22	0.51	-0.37	0.18	-0.25	0.09	0.07	0.37	-0.29	0.24	0.44	0.54	-0.04	0.19	0.28	0.54
CUL4A	8451	-0.24	0.12	-0.46	0.22	-0.11	0.03	-0.21	0.03	-0.46	0.05	-0.38	0.01	-0.39	0.08	0.95	3.58	0.03	0.18	-0.34	0.03	-0.09	0.29	0.22	0.49
CUL4B	8450	0.3	1.19	-0.14	0.56	0.51	3.74	-0.47	0.27	0.34	2.14	0.01	0.35	-0.1	1.47	0.18	0.92	0.53	3.6	-0.14	0.16	0.06	1.44	0.3	0.73
CUL5	8065	-0.32	0.01	0	0.76	-0.23	0.03	0.11	0.51	0.09	0.42	0.49	0.85	-0.43	0.11	-0.13	0.15	-0.18	0.07	-0.13	0.18	0.21	0.22	0.48	0.87
CUL7	9820	0.41	0.79	-0.41	0.15	-0.34	0	0.13	0.45	0.22	0.2	0.55	0.69	0.01	0.23	0	0.1	0.16	0.24	0.34	0.3	0.04	0.08	0.08	0.26
CUL9	23113	-0.06	0.21	0.06	0.23	-0.01	0.42	0.56	1.08	0.27	0.79	0.53	0.85	0	0.23	0.64	2.21	-0.32	0.11	1.03	1.98	0.04	0.71	0.86	1.35
DCAF1	9730	-0.02	0.06	0.26	0.41	-0.2	0.1	-0.44	0.02	-0.22	0.25	-0.25	0.01	0.44	2.05	-0.67	0.02	-0.09	0.18	-0.05	0.1	0.11	0.31	0.47	1.02
DCAF10	79269	-0.02	0.21	0.26	0.52	-0.13	0.03	-0.23	0.06	-0.05	0.07	-0.32	0.01	-0.14	0.09	0.03	0.09	0.05	0.28	-0.29	0.02	0.1	0.67	-0.42	0.04
DCAF11	80344	0.06	0.46	0.05	0.43	-0.01	0.34	0.2	0.61	0.01	0.08	0.23	0.59	0.08	0.38	0.09	0.16	-0.43	0	0.36	0.71	-1.58	0.02	3.83	5.31
DCAF12	25853	-0.27	0.04	0.25	0.85	-0.04	0.09	-0.36	0.01	-0.07	0.57	-0.24	0.02	-0.09	0.15	-0.15	0.11	-0.25	0.11	-0.51	0.02	-0.36	0.66	-0.35	0.15
DCAF13	25879	0.19	0.49	-0.08	0.22	-0.17	0.03	0.08	0.6	-0.03	0.16	0.25	0.35	0.12	0.37	0.07	0.14	0.27	0.43	0.47	0.7	-0.45	0.09	-0.23	0.04
DCAF15	90379	0.05	0.33	-0.09	0.34	-0.03	0.08	0.22	0.46	-0.11	0.06	0.43	1.58	0.03	0.12	0.11	0.22	-0.18	0.07	-0.05	0.14	-0.44	0.09	-0.44	0
DCAF16	54876	-0.29	0.09	-0.05	0.3	-0.22	0.36	-0.01	0.37	-0.36	0.07	5.71	5.31	0.33	0.88	5.98	5.31	0.21	1.24	6.71	5.31	-0.18	0.2	-0.05	0.16
DCAF17	80067	-0.18	0.14	0.14	0.49	0.11	0.16	-0.23	0.09	0.02	0.33	-0.02	0.17	-0.17	0.02	0.03	0.11	-0.08	0.53	-0.53	0.04	0.47	1.25	-0.01	0.11
DCAF4	26094	-0.12	0.21	-0.03	0.08	-0.16	0.78	-0.27	0.19	0.08	0.39	0	0.11	-0.1	0.28	0.04	0.3	-0.17	0.15	-0.33	0.12	-0.24	0.07	0.01	0.84
DCAF5	8816	-0.14	0.29	-0.01	0.27	-0.19	0.44	0.17	1.01	-0.13	0.06	0.11	0.91	0.1	0.6	0.19	1.04	-0.21	0.09	0.08	0.48	-0.24	0.05	-0.37	0.16
DCAF6	55827	0.16	0.87	0	0.34	0.2	0.73	0.06	0.19	0.19	0.96	-0.27	0.01	0.47	1.92	-0.15	0.1	0.36	1.64	-0.29	0.02	0.69	1.54	-0.07	0.15
DCAF7	10238	-0.01	0.23	0.01	0.36	0.19	1.36	-0.18	0.02	-0.18	0.04	-0.46	0.01	-0.18	0.01	-0.35	0.13	-0.02	0.23	-0.2	0.02	-0.24	0.14	0.05	0.15
DCAF8	50717	0.17	0.37	-0.01	0.06	0.34	0.85	0.03	0.55	0.07	0.58	0.17	0.91	0.06	0.07	-0.18	0	-0.45	0	-0.19	0.42	0.04	0.18	0.07	0.36
DCUN1D1	54165	-0.02	0.53	-0.29	0.03	0.03	0.52	0.1	0.14	0	0.21	0.03	0.24	-0.11	0.5	0.53	1.96	-0.13	0.52	0	0.19	0.01	0.17	-0.05	0.04
DCUN1D2	55208	0.25	0.6	0.4	1.65	-0.14	0.37	0.2	0.35	0.04	0.22	-0.39	0.01	0.32	1.57	0.21	0.74	0.12	0.43	-0.22	0.12	0.29	1.19	-0.18	0.17
DCUN1D3	123879	0.1	0.53	0.39	1.61	0.09	1	0.18	1.56	0.11	0.62	0.09	0.32	0.13	0.69	-0.11	0.05	0.23	1.14	-0.15	0.27	0.33	2.21	0.27	0.68
DCUN1D4	23142	-0.08	0.08	-0.04	0.3	-0.06	0.26	-0.46	0.01	-0.17	0.82	-0.48	0	-0.34	0	0.07	0.26	-0.18	0.21	-0.68	0.01	-0.15	0.12	-0.22	0.07
DCUN1D5	84259	-0.55	0.06	-0.33	0.06	0.33	0.67	-0.41	0.01	0.1	0.23	-0.45	0.08	-0.13	0.09	0.23	0.35	-0.25	0.08	-0.44	0.01	0.12	0.19	0.4	0.46
DDA1	79016	-0.51	0.04	-0.43	0.04	0	0.11	-0.4	0.04	0.02	0.05	-0.04	0.21	-0.09	0.01	0.28	0.58	-0.05	0.16	-0.41	0.04	0.73	3.13	0.35	0.33
DDB1	1642	0.24	0.75	0.02	0.09	0.09	0.45	-0.17	0.1	-0.23	0.06	2.23	5.31	0.39	0.94	4.54	5.31	0.14	0.36	3.24	5.31	0.53	2.55	0.37	0.73
DDB2	1643	0.04	0.45	-0.12	0.03	-0.09	0.16	0.01	0.82	0.12	0.33	-0.11	0.43	0.29	0.64	-0.48	0.01	0.14	0.43	0.17	0.4	0.03	0.07	-0.4	0.19
DET1	55070	-0.14	0.14	-0.15	0.11	0.12	0.44	0.28	0.63	-0.1	0.09	0.28	0.48	-0.19	0.21	-0.24	0.02	0.18	0.3	0.4	0.4	0.17	0.34	0.43	0.82
DHX15	1665	0.71	1	1	2.21	-0.07	0.11	0.66	1.86	0.09	0.37	0.99	2	0.39	1.2	1.21	2.99	-0.25	0.11	1.34	1.83	-0.25	0.37	1.93	2.02
DTL	51514	0.56	2.58	-0.8	0.01	-0.01	0.31	0.1	0.38	0.14	0.43	0.34	0.74	0.74	2.84	0.42	0.49	0.13	0.6	0.58	1.32	0.49	1.3	1.22	4.46
ECT2L	345930	-0.21	0.1	-0.15	0.01	0.22	0.63	-0.21	0.39	0.27	2.16	-0.15	0.24	-0.12	0.36	-0.14	0.05	0.19	0.75	-0.23	0.08	-0.19	0.04	-0.41	0.06
EED	8726	-0.21	0.03	0.74	3.18	0.11	0.23	0.15	0.16	0.04	0.3	0.06	0.27	-0.39	0.05	0.04	0.17	-0.03	0.25	0.46	1.02	-0.13	0.1	0.01	0.12
EIF4A1	1973	0.7	1.15	-1.26	0.04	-0.13	0.64	0.83	2.41	0.09	0.58	0.8	3.28	0.64	1.2	-0.63	0.11	0.08	0.17	0.97	0.9	0.19	0.09	1.01	2.1
EIF4A3	9775	1.3	1.61	0.21	0.39	-0.17	0.4	0.46	1.08	-0.04	0.02	0.26	0.36	0.12	0.77	1.69	5.31	0.55	0.77	1.86	4.13	1.13	2.63	2.56	5.31
ELOA	6924	-0.16	0.03	-0.43	0.06	0.22	1.29	-0.37	0.06	0.18	0.67	0.05	0.27	0.12	0.61	-1.16	0	0.3	1.4	-0.48	0	0.5	1.53	-0.43	0.15
ELOA2	51224	0.04	0.2	0.03	0.6	0.14	0.91	0.56	2.09	-0.07	0.24	0.22	1.17	-0.22	0.02	0.02	0.25	0.01	0.22	0.43	1.26	-0.23	0	-0.07	0.21
ELOA3	162699	-0.62	0.03	0.2	0.46	-0.2	0.17	0.46	0.75	-0.1	0.16	0.04	0.36	-0.53	0.13	0.14	0.3	-0.42	0.02	-0.08	0.13	-0.24	0.17	0.1	0.37
ELOA3D	100506888	0.01	0.26	-0.01	0.12	0.04	0.07	-0.3	0.05	0	0.03	-0.36	0.06	-0.05	0.1	0.22	0.28	0.23	0.23	-0.32	0.05	0.38	1.46	-0.18	0.06
ELOB	6923	0.28	0.91	-0.44	0.01	0.01	0.19	3.16	5.31	0.24	0.64	-0.01	0.58	0.33	1.16	0	0.28	-0.11	0.09	-0.17	0.34	0.45	1.54	0.28	0.69
ELOC	6921	0.26	0.32	-0.05	0.06	0.16	0.75	1.03	2.38	-0.23	0.03	0.49	0.51	-0.5	0.03	-0.03	0.1	-0.28	0.23	0.22	0.3	-0.2	0.13	0.09	0.5
ENC1	8507	-0.31	0.32	0.13	0.17	-0.16	0.02	-0.06	0.18	0.26	0.88	0.01	0.23	-0.08	0.09	-0.12	0.06	-0.11	0.44	-0.12	0.04	-0.3	0.34	-0.6	0.01
EPHA4	2043	-0.43	0.04	0.04	0.09	0.08	0.31	-0.49	0	-0.13	0.11	-0.22	0.02	-0.28	0.04	-0.13	0.02	-0.1	0.52	-0.38	0.01	0	0.32	-0.15	0.04
ERCC8	1161	-0.92	0.02	-0.51	0.05	-0.37	0.09	-0.05	0.38	-0.31	0.08	-0.33	0.02	-0.73	0.01	-0.02	0.02	-0.55	0.02	-0.42	0.01	-0.65	0.02	-0.57	0
ESCO1	114799	-0.41	0.14	0.03	0.57	-0.22	0.05	-0.63	0	0.02	0.25	-0.23	0.01	-0.16	0.09	-0.04	0.15	-0.09	0.42	-0.45	0.07	0.26	0.64	-0.68	0
FAM9A	171482	0.01	0.61	0.02	0.34	0.3	1.79	-0.49	0.01	0.05	1.37	-0.54	0	-0.05	0.33	-0.09	0.01	0.17	1.58	-0.51	0.01	0.01	0.7	-0.58	0
FBXL12	54850	-0.16	0.13	0.14	0.45	-0.14	0.12	0.17	0.56	0.04	0.19	0	0.08	0.02	0.04	-0.22	0.03	-0.13	0.14	-0.08	0.03	-0.02	0.18	0.1	0.21
FBXL13	222235	-0.15	0.29	-0.02	0.05	-0.11	0.03	0.01	0.06	-0.32	0.1	0.14	0.54	-0.31	0.01	-0.14	0.21	-0.08	0.09	-0.18	0.12	-0.33	0.06	-0.31	0
FBXL14	144699	-0.05	0.16	-0.12	0.23	0.32	1.89	-0.23	0.1	0.2	0.89	-0.27	0.09	-0.12	0.34	-0.03	0.05	0.08	0.9	-0.25	0.04	0.2	1.85	-0.46	0.01
FBXL15	79176	-0.15	0.07	0.03	0.27	-0.02	1.44	-0.05	0.04	0	0.41	-0.33	0.04	-0.28	0.03	-0.06	0.06	-0.45	0.01	-0.04	0.15	0.07	0.11	-0.37	0.04
FBXL16	146330	0.02	1.04	0.02	0.05	-0.16	0.08	-0.08	0.4	-0.02	0.42	-0.05	0.51	0.05	0.33	0.2	0.54	-0.13	0.02	0.17	0.26	-0.51	0.02	-0.14	0.12
FBXL17	64839	-0.1	0.09	0.32	0.94	-0.16	0.13	-0.14	0.09	-0.05	0.36	-0.31	0.01	0.11	0.14	-0.13	0.08	-0.17	0.04	-0.2	0.09	-0.04	0.1	-0.33	0.06
FBXL18	80028	-0.41	0.03	-0.42	0	-0.06	0.55	0.09	0.39	-0.08	0.29	-0.05	0.12	0.17	0.34	-0.09	0.14	-0.52	0.01	0.21	0.33	-0.24	0.06	-0.27	0.04
FBXL19	54620	-0.09	0.3	-0.25	0.12	0.13	0.55	-0.33	0.12	-0.11	0.1	-0.23	0.04	0.22	0.89	0	0.03	0.15	0.93	0	0.13	-0.17	0.08	-0.5	0.02
FBXL2	25827	0.05	0.28	-0.18	0.08	-0.08	0.08	0.12	0.58	0.3	0.82	0.2	0.32	-0.17	0.38	0.04	0.12	-0.29	0.29	0.4	0.39	-0.29	0.05	-0.18	0.11
FBXL20	84961	-0.51	0	0.13	0.34	-0.06	0.4	-0.06	0.14	0.24	0.99	-0.1	0.17	-0.12	0.04	-0.16	0.04	-0.16	0.36	-0.08	0.07	-0.06	0.36	0.28	0.45
FBXL21	26223	0.16	0.65	0.16	0.5	0	0.09	-0.01	0.56	0.05	1.54	0.36	1.04	-0.18	0.02	0.03	0.34	0.07	0.47	-0.36	0.26	-0.01	0.06	0.01	1.08
FBXL22	283807	0.21	0.25	0.09	0.16	0.11	0.13	0	0.29	-0.1	0.16	-0.05	0.14	0.13	0.25	0.15	0.21	0.02	0.05	0.26	0.15	0.05	0.19	-0.19	0.01
FBXL3	26224	-0.13	0.06	-0.5	0.04	-0.21	0.12	-0.04	0.26	-0.18	0.39	0.06	0.14	-0.55	0	-0.11	0.03	0.38	1.43	0.29	0.55	0.05	0.55	-0.03	0.13
FBXL4	26235	-0.24	0.08	-0.05	0.23	-0.08	0.14	0.02	0.25	-0.42	0.01	-0.33	0.01	0.2	0.85	-0.02	0.33	-0.17	0.09	-0.51	0.08	-0.35	0.05	-0.22	0.11
FBXL5	26234	-0.17	0.06	-0.01	0.03	-0.59	0.01	0.08	0.16	-0.17	0.08	0.03	0.26	-0.18	0.06	-0.06	0.27	-0.34	0.01	-0.31	0	-0.29	0.03	-0.55	0.01
FBXL6	26233	-0.13	0.55	-0.2	0.05	0.02	0.51	0.43	0.77	-0.36	0.06	0.17	0.28	0.17	0.42	0.15	1.22	-0.35	0.02	0.33	0.52	-0.21	0.13	0.12	0.35
FBXL7	23194	0.07	0.18	-0.14	0.06	0.04	0.73	-0.03	0.19	-0.08	0.08	0.01	0.16	-0.09	0.08	-0.06	0.13	-0.23	0.01	-0.55	0.02	-0.12	0.06	-0.05	0.09
FBXL8	55336	-0.19	0.03	0.26	0.59	0.4	1.69	0.01	0.21	-0.08	0.12	0.05	0.16	-0.05	0.49	-0.06	0.26	-0.02	0.23	-0.02	0.05	0.38	0.91	0.19	0.34
FBXO10	26267	-0.1	0.04	0.06	0.55	-0.1	0.4	-0.42	0.01	-0.06	0.07	-0.14	0.13	-0.09	0.24	0.59	2.67	0	0.08	0.67	0.62	-0.33	0.29	-0.39	0.01
FBXO11	80204	0.11	0.25	-0.79	0	0.12	0.42	-0.25	0.07	0	0.09	0	0.18	0.01	0.32	-0.26	0.01	-0.23	0.07	0	0.45	-0.19	0.05	-0.73	0
FBXO15	201456	-0.26	0.01	0.02	0.31	0.16	0.62	0.15	0.7	-0.27	0.06	0.05	0.64	0.11	0.36	-0.16	0.47	0.04	1.12	-0.33	0.2	-0.56	0.06	0.06	0.29
FBXO16	157574	-0.4	0.18	-0.47	0.02	0.09	0.36	0.04	0.36	-0.37	0.06	0.25	0.43	-0.43	0.05	-0.29	0	0.07	0.21	0.56	0.37	-0.3	0.01	0.16	0.15
FBXO17	115290	-0.33	0.13	-0.06	0.19	-0.18	0.32	-0.39	0.08	0.37	1.79	-0.08	0.11	-0.33	0.12	-0.02	0.12	-0.06	0.14	-0.62	0.02	-0.53	0	-0.21	0.03
FBXO18	84893	-0.18	0.02	-0.11	0.16	-0.22	0.07	-0.28	0.18	-0.06	0.06	-0.06	0.16	0.03	0.19	-0.15	0.01	0.01	0.3	-0.06	0.18	0	0.08	0.14	0.45
FBXO2	26232	-0.26	0.04	0.21	0.66	0.1	0.48	-0.25	0.34	0.09	0.49	-0.22	0.2	-0.12	0.1	-0.12	0.17	0.14	0.19	-0.31	0.13	0.25	0.43	-0.01	0.16
FBXO21	23014	0	0.16	-0.19	0.14	-0.26	0.34	0.34	1.35	-0.05	1.01	0.56	0.77	0.31	0.75	-0.13	0.25	-0.2	0.1	0.32	0.65	0.13	0.5	0.33	0.69
FBXO22	26263	0.42	1.37	0.09	0.18	0.24	1.9	0.17	0.33	0.38	0.97	0.01	0.04	0.39	1.22	-0.08	0.24	0.05	0.42	-0.68	0	0.21	0.52	-0.43	0.18
FBXO24	26261	-0.14	0.2	0.27	0.78	0	0.24	-0.04	0.07	0.27	2.35	0.13	0.62	0.01	0.58	-0.15	0	0.17	0.91	-0.02	0.11	0.2	0.58	0.31	0.52
FBXO25	26260	0.38	0.96	0.04	0.03	0.08	0.37	0.13	0.29	-0.03	0.17	0.45	0.88	-0.3	0.16	-0.29	0.19	0.05	0.2	0.34	0.57	0.05	0.08	0.52	1.12
FBXO27	126433	0.18	0.32	-0.02	0.15	-0.05	0.33	-0.26	0.06	0.1	0.85	-0.02	0.14	0.22	0.85	-0.14	0.11	0.14	0.36	0.08	0.4	0.21	0.7	0.28	0.42
FBXO28	23219	-0.65	0	0.26	0.63	0.22	0.93	-0.14	0.11	0.05	0.44	0.1	0.31	-0.15	0.02	0	0.22	-0.24	0.19	-0.07	0.06	-0.33	0.09	0.32	0.35
FBXO3	26273	0.07	0.17	0.03	0.47	0.05	0.38	-0.27	0.02	0.24	0.62	-0.05	0.05	0.08	0.24	-0.48	0	0	0.08	-0.22	0.15	-0.22	0.31	0.1	0.56
FBXO30	84085	-0.42	0.03	-0.18	0.03	0.14	0.22	-0.66	0.01	0.27	1.44	-0.45	0	0.1	0.18	-0.14	0.28	0.08	0.32	-0.41	0.01	0.07	0.19	-0.78	0
FBXO31	79791	0.23	0.34	0.09	0.26	0.06	0.25	0.42	1.61	0.06	0.3	0.34	0.88	0.05	0.3	-0.05	0.14	0.01	0.09	-0.27	0.46	-0.15	0.04	0.56	0.94
FBXO32	114907	0.73	1.14	0.52	1.31	0.22	0.66	-0.12	0.06	0.23	0.89	0.39	0.48	0.17	0.44	-0.1	0.29	0.25	0.84	0.15	0.17	0.22	0.17	0.24	0.16
FBXO33	254170	-0.04	0.14	-0.44	0	-0.23	0.02	0.09	0.7	-0.24	0.08	-0.03	0.21	-0.04	0.14	-0.2	0.04	-0.05	0.12	0.08	0.33	-0.16	0.14	-0.75	0
FBXO34	55030	0.07	0.67	-0.07	0.19	0.12	0.39	0.14	1.07	0.18	0.55	0.31	0.85	-0.08	0.05	0.19	0.36	0.11	0.24	-0.16	1.06	-0.42	0.03	0.13	0.4
FBXO36	130888	0.03	0.24	-0.12	0.42	0	0.09	-0.35	0.89	0.08	0.09	0.03	0.82	-0.27	0.14	0.23	0.46	0.05	0.14	0.46	0.85	0.23	0.67	0.67	1.01
FBXO38	81545	0.23	0.7	-0.26	0.18	0.09	0.51	-0.36	0.09	0.04	0.43	-0.56	0.03	0.04	0.4	0.03	0.12	-0.03	0.74	-0.97	0.02	-0.14	0.74	-0.77	0.01
FBXO39	162517	-0.24	0.07	-0.04	0.01	-0.25	0.01	0.19	0.6	0.08	0.05	0.26	0.66	-0.12	0.15	0.4	1.4	-0.29	0.04	0.27	0.33	-0.17	0.06	0.25	0.18
FBXO4	26272	0.27	0.68	0.43	0.7	-0.27	0.03	0.19	0.15	0.49	1.37	0.2	0.25	0.04	0.11	0.25	0.91	0.19	0.49	-0.09	0.11	0.16	0.77	0.1	0.46
FBXO40	51725	-0.25	0.15	-0.09	0.12	-0.15	0.12	0.15	0.51	0.3	1.6	0.11	0.37	-0.28	0.07	-0.16	0.04	-0.24	0.13	-0.13	0.02	-0.4	0.03	-0.27	0.02
FBXO41	150726	-0.42	0	0.12	0.44	-0.21	0.01	0.01	0.17	-0.08	0.08	0.04	0.08	0.03	0.09	0.13	0.41	-0.3	0.03	0.04	0.25	-0.16	0.12	-0.38	0.04
FBXO42	54455	0.2	1.58	-0.2	0.01	-0.04	0.28	0.17	0.54	-0.04	0.49	0.03	0.15	0.33	1.31	-0.2	0.09	0	0.29	0.07	0.2	-0.02	0.02	0.17	1.19
FBXO43	286151	-0.01	0.24	-0.23	0.07	0.08	0.27	0.01	0.22	0.08	0.23	0.11	0.25	0.19	0.68	-0.37	0.04	0.17	0.74	0.22	0.39	0.12	0.87	0.13	0.23
FBXO44	93611	0.1	0.43	0.02	0.4	0.08	0.34	-0.23	0	0.04	0.2	-0.18	0.09	-0.08	0.31	0.05	0.21	0.08	0.42	-0.02	0.17	-0.32	0.15	-0.21	0.14
FBXO45	200933	-0.52	0.01	-0.12	0.16	-0.26	0.1	-0.26	0.08	0	0.06	-0.35	0	-0.2	0.02	-0.07	0.02	-0.13	0.23	-0.18	0.06	-0.23	0.09	-0.51	0
FBXO46	23403	0.34	0.53	0.01	0.25	-0.12	0.05	-0.08	0.09	-0.32	0.01	-0.15	0.02	0.32	1.25	-0.21	0	-0.17	0.17	-0.02	0.06	-0.03	0.32	0.15	0.47
FBXO47	494188	0.38	0.95	0.47	1.07	0.02	0.21	-0.15	0.06	0	0.09	0.03	0.38	0.4	0.92	0.06	0.26	0.09	0.32	0.09	0.16	0.26	0.73	0.17	0.32
FBXO48	554251	-0.53	0.16	-0.19	0.14	-0.22	0.08	-0.24	0.24	-0.23	0.15	-0.43	0.16	0.52	0.87	0.09	0.61	-0.22	0.07	0.22	0.34	-0.11	0.84	-0.28	0.07
FBXO5	26271	-0.4	0.03	0.32	0.77	-0.18	0.01	0.62	1.9	0.16	0.61	0.75	2.14	-0.42	0.05	0.39	0.77	0.05	0.15	0.49	0.39	0.29	0.79	0.55	0.72
FBXO6	26270	-0.26	0.06	0.22	0.22	-0.1	0.15	0.03	0.46	0.03	0.21	0.01	0.16	-0.12	0.03	-0.22	0.07	-0.35	0.02	-0.03	0.3	-0.37	0.04	0.06	0.2
FBXO7	25793	0.29	0.46	0.12	0.32	0	0.55	-0.13	0.03	0.11	0.39	-0.46	0	-0.38	0.04	-0.31	0.05	0.04	1.09	-0.13	0.14	-0.05	0.49	0	0.12
FBXO8	26269	-0.36	0.01	-0.21	0.05	-0.04	0.33	-0.11	0.17	0.2	0.71	-0.18	0.03	-0.03	0.15	0.04	0.19	-0.04	0.53	-0.24	0.03	-0.28	0.03	-0.15	0.06
FBXO9	26268	-0.25	0.13	-0.16	0.17	-0.02	0.07	0.19	0.76	-0.13	0.04	0.07	0.11	-0.07	0.27	-0.01	0.19	-0.08	0.02	0.1	0.21	-0.03	0.03	0.03	0.13
FBXW10	10517	-0.49	0.02	-0.42	0.12	-0.11	0.08	-0.04	0.32	-0.33	0.04	-0.12	0.1	-0.09	0.06	0.2	0.23	-0.31	0.27	0.29	0.39	-0.21	0.16	-0.12	0.15
FBXW11	23291	0.28	0.72	-0.09	0.12	-0.24	0.04	0.63	1.81	-0.12	0.42	0.6	1.58	-0.07	0.22	0.61	2.29	0.15	0.15	1.21	2.78	0.1	0.25	0.69	2.83
FBXW12	285231	0.11	0.49	-0.01	0.26	-0.36	0.12	-0.01	0.14	-0.23	0.02	-0.14	0.26	-0.11	0.16	-0.02	0.11	-0.29	0.11	-0.18	0.11	-0.02	0.2	-0.14	0.06
FBXW2	26190	0.11	0.22	0.1	0.32	-0.19	0.02	0.01	0.36	-0.26	0.01	0.05	0.27	-0.31	0.12	0.13	0.66	-0.15	0.05	0.17	0.18	-0.17	0.03	0.04	0.45
FBXW4	6468	-0.25	0.01	-0.13	0.09	0.45	2.41	-0.34	0.01	0.3	0.94	-0.01	0.1	0.27	0.73	-0.01	0.17	0.18	0.61	0.25	0.34	0.44	0.8	0.25	0.24
FBXW5	54461	-0.36	0.02	-0.03	0.15	0	0.76	0	0.22	0.13	0.64	-0.22	0.06	-0.04	0.08	-0.09	0.06	0.09	0.33	-0.14	0.17	-0.11	0.13	0.31	0.23
FBXW7	55294	0.16	0.58	-0.1	0.15	-0.13	0.14	0.62	2.31	-0.23	0.01	0.42	0.93	-0.2	0.17	-0.12	0.03	-0.34	0	0.48	1.2	-0.11	0.12	0.63	1.4
FBXW8	26259	-0.12	0.55	-0.03	0.07	-0.1	0.2	0.02	0.22	-0.15	2	-0.23	0.01	0.04	0.25	-0.31	0.01	0.03	1.53	-0.14	0.05	-0.42	0.57	-0.1	0.16
FBXW9	84261	-0.43	0.04	0.21	0.33	-0.05	0.12	-0.37	0.03	0.02	0.46	-0.26	0.1	0.37	1.06	-0.04	0.15	0.1	0.14	-0.35	0.25	0.45	0.45	0.22	0.14
FEM1A	55527	0.5	0.87	-0.02	0.44	0.09	0.44	0.42	1.11	0.13	0.79	0.45	1.08	0.21	0.45	0.32	0.61	0.03	0.12	0.67	0.97	0.39	1	0.35	0.75
FEM1B	10116	-0.36	0.1	0.17	0.62	0.14	0.29	-0.29	0.01	-0.09	0.02	-0.2	0.01	-0.02	0.32	0.21	0.3	0.14	0.58	-0.21	0.08	0.27	0.56	-0.15	0.08
FEM1C	56929	0.12	0.72	0.06	0.44	0	0.36	-0.1	0.19	0.11	0.51	0.22	0.26	-0.21	0.03	-0.05	0.1	0.15	0.52	-0.08	0.31	-0.01	0.29	0.09	0.29
GABRA4	2557	-0.09	0.27	0.06	0.49	-0.05	0.02	-0.02	0.24	-0.1	0.08	0.02	0.35	0.05	0.25	0.32	0.42	0.42	0.97	0.22	0.46	0.25	0.46	0.14	0.45
GABRE	2564	0.24	0.52	0.08	0.39	0.23	0.6	0.66	1.98	0.04	0.33	0.46	0.8	-0.01	0.27	0.32	0.73	-0.24	0.35	0.7	1	-0.3	0.04	0.62	1.07
GAN	8139	-0.2	0.06	-0.16	0.06	-0.13	0.23	-0.11	0.19	-0.1	0.19	-0.24	0.03	0.13	0.34	0.15	0.38	0.05	0.33	-0.54	0.01	0.05	0.37	-0.65	0.01
GAPDH	2597	1.28	3.03	-1.48	0.09	-0.16	0.11	1.36	3.43	-0.28	0.08	1.31	3.74	0.63	1.11	-0.44	0.05	0.21	0.4	2.15	3.81	-0.51	0.02	1.1	1.5
GCSAM	257144	-0.35	0.23	-0.25	0.15	0.07	0.8	-0.12	0.59	0.04	0.33	-0.31	0.45	0.15	0.41	0.04	0.32	0	0.57	-0.33	0.11	0.08	0.3	0.39	0.52
GGPS1	9453	0.07	0.52	0.17	0.52	0.11	0.18	-0.11	0.19	0.25	0.57	-0.12	0.17	0.01	0.23	0.03	0.12	0.19	0.25	0.15	0.2	-0.03	0.05	0.04	0.16
GINS2	51659	0.33	0.26	-0.08	0.21	0.47	1.78	0.2	0.37	0.1	0.17	0.2	0.28	-0.12	0.05	-0.29	0.07	0.4	1.01	0.65	0.57	0.39	1.36	0.29	0.33
GLP1R	2740	0.18	0.59	-0.05	0.25	0.17	0.72	-0.21	0.11	0.16	0.75	0.04	0.13	0.41	1.03	0.21	0.55	-0.12	0.08	-0.2	0.03	-0.11	0.01	-0.29	0.06
GMCL1	64395	0.42	1.04	0.23	0.6	-0.18	0.26	-0.26	0.72	0.12	0.48	-0.6	0.73	-0.07	0.15	-0.07	0.18	0.07	0.65	0.83	0.88	0.39	0.91	0.42	1.06
GNB2	2783	0.03	0.15	0.35	1.33	0.2	0.72	-0.03	0.49	0.12	0.88	0.19	1.28	0.1	0.23	0.16	0.33	0.15	0.34	-0.28	0.46	0.52	1.06	0.86	0.85
GPRASP1	9737	-0.3	0.05	0.1	0.1	0.27	1.11	0.01	0.29	0.21	1.29	0.03	0.43	0	0.15	0.27	0.58	-0.04	0.42	-0.09	0.11	0.24	0.73	-0.14	0.03
GPS1	2873	-0.18	0.06	1.15	5.31	0.23	1.4	0.1	0.36	-0.24	0.11	0.76	3.34	-0.04	0.59	2.46	5.31	-0.36	0.05	1.76	5.31	-0.42	0.01	2.84	5.31
GRWD1	83743	0.37	0.34	0.14	0.22	0.21	0.92	0.29	0.5	-0.04	0.28	0.53	0.84	0.51	1.08	0.25	0.34	-0.03	0.14	0.75	1.14	0.2	0.2	-0.02	0.09
GSTCD	79807	-0.07	0.44	-0.01	0.1	-0.1	0.44	0.08	0.59	-0.05	0.13	0.06	0.3	-0.02	0.3	0.18	0.49	0.24	0.79	0.24	0.9	-0.15	0.12	-0.33	0.01
GSTZ1	2954	0.07	0.79	-0.03	0.11	-0.14	0.08	0.11	0.54	0.01	0.38	0.07	0.58	0.1	0.16	-0.24	0.08	-0.13	0.04	0.32	0.69	0.04	0.39	0.17	0.41
GZF1	64412	-0.12	0.15	0.06	0.18	-0.05	0.16	0.07	0.36	-0.02	0.23	0.08	0.53	-0.03	0.11	0.04	0.11	-0.14	0.36	-0.32	0.05	-0.19	0.13	-0.09	0.05
HIC1	3090	-0.07	0.17	-0.12	0.13	-0.26	0.11	0.33	0.96	-0.1	0.16	0.38	1.05	-0.17	0.06	0.22	0.85	-0.16	0.3	0.11	0.42	-0.34	0.01	0.5	0.64
HIC2	23119	0.25	0.56	0.05	0.54	-0.04	0.05	-0.14	0.33	0.05	0.48	-0.18	0.05	0.09	0.16	0.2	0.54	-0.3	0.12	0.09	0.14	0.25	0.85	0.41	0.52
HNRNPK	3190	0.53	1.21	0.01	0.27	0.53	1.76	-0.19	0.09	0.25	0.94	0.12	0.13	0.25	0.85	-0.79	0.22	0.25	1.58	-0.01	0.15	0.06	0.27	-0.38	0.03
HNRNPL	3191	0.47	1.46	0.57	2.56	0.01	0.16	0.03	0.39	-0.08	0.27	0.49	1.25	0.29	2.21	0.84	3.34	0.05	0.51	0.74	2.27	0.46	1.45	0.25	0.45
HTR1D	3352	0.03	0.39	0.3	0.84	0.09	0.57	0.15	0.4	-0.25	0.03	0.08	0.5	-0.01	0.97	-0.16	0.08	-0.1	0.38	0.01	0.33	-0.05	0.28	-0.18	0.26
IBTK	25998	-0.41	0.01	-0.45	0	-0.28	0	-0.2	0.06	0.06	0.16	-0.05	0.31	0.02	0.14	-0.02	0.09	-0.36	0.01	0.02	0.14	-0.53	0.07	-0.53	0.01
IPP	3652	-0.47	0.01	-0.08	0.12	0.16	0.8	0.07	0.23	-0.34	0.47	-0.05	0.08	0.07	0.11	-0.23	0.04	0.02	0.38	-0.38	0.03	0.12	0.37	-0.04	0.08
IVNS1ABP	10625	0.02	0.2	-0.22	0.08	-0.29	0.28	-0.15	0.16	0.23	0.66	0.01	0.13	-0.33	0.03	0.01	0.19	0.23	0.62	-0.34	0.01	-0.07	0.2	0.02	0.11
KARS	3735	0.52	1.05	0.02	0.08	0.18	1.51	0.13	0.67	0.19	0.37	0.22	1.18	0.28	0.82	0.24	0.84	0.41	1.92	-0.05	0.53	0.31	0.84	0.29	1.04
KATNB1	10300	0.09	0.28	-0.27	0.06	0.24	1	0.21	0.26	0	0.6	-0.02	0.24	-0.18	0.18	-0.2	0.02	-0.12	0.07	0.26	0.43	-0.74	0	-0.17	0.06
KBTBD11	9920	-0.15	0.18	0.34	1.06	-0.17	0.14	0.12	0.73	-0.01	0.18	0.34	0.95	0.15	0.35	0.17	0.45	-0.04	0.25	0.59	0.6	-0.1	0.22	0.28	0.27
KBTBD12	166348	-0.11	0.21	0.01	0.1	-0.25	0.08	-0.19	0.12	-0.34	0.02	-0.22	0.14	-0.35	0.09	0.2	0.55	-0.22	0.1	-0.32	0.05	-0.43	0	-0.44	0.03
KBTBD13	390594	0.38	0.85	0.44	0.98	-0.09	0.01	0.55	1.48	0.06	0.21	0.3	1.31	-0.12	0.16	-0.08	0.07	0.08	0.42	0.37	1.08	0.01	0.08	0.59	0.73
KBTBD2	25948	-0.25	0.15	-0.13	0.02	0.17	0.32	0.11	0.18	0.01	0.27	0.05	0.4	0.29	0.93	-0.3	0.17	-0.29	0.05	-0.02	0.15	-0.5	0.07	-0.31	0.04
KBTBD3	143879	-0.04	0.09	0.19	0.18	-0.06	0.26	0.18	0.56	-0.03	0.3	0.03	0.19	-0.44	0	-0.03	0.06	-0.31	0.13	0.26	0.24	-0.2	0.1	0.06	0.18
KBTBD4	55709	0.06	0.41	-0.17	0	-0.15	0.22	0.13	0.57	-0.04	0.11	0.21	0.48	0.33	0.91	0.23	0.66	0.14	0.35	0.42	0.82	0.21	0.53	0.19	0.63
KBTBD6	89890	-0.33	0.01	0.3	0.76	-0.37	0.01	-0.23	0.29	-0.1	0.04	0.14	0.28	-0.44	0.1	0.45	0.92	-0.2	0.09	-0.31	0.01	-0.18	0.12	-0.06	0.23
KBTBD7	84078	0.27	0.86	0.11	0.22	-0.06	0.24	-0.06	0.16	0.02	0.13	0.1	0.31	0.03	0.54	-0.08	0.09	-0.33	0.27	0.18	0.96	0.36	0.92	-0.08	0.19
KBTBD8	84541	-0.4	0	-0.35	0	-0.06	0.32	-0.33	0.04	-0.1	0.2	-0.48	0.01	-0.36	0.48	-0.33	0.15	-0.07	0.04	-0.12	0.09	-0.3	0.05	-0.16	0.07
KCTD10	83892	0.45	1.34	-0.55	0.03	-0.36	0.08	-0.64	0.02	-0.28	0.19	-0.57	0	0.26	1.28	-0.31	0.1	0.19	0.25	-0.48	0	-0.07	0.33	-0.66	0.05
KCTD9	54793	0.15	0.34	-0.05	0.11	0.03	0.09	0.51	1.77	-0.07	0.11	0.29	0.8	-0.34	0.03	0.12	0.14	-0.44	0.19	0.72	0.63	-0.09	0.11	0.52	0.54
KDM2A	22992	0.25	0.42	-0.48	0	0.54	0.97	0.2	0.21	0.03	0.08	-0.44	0.08	0.78	3.35	-0.56	0.01	0.49	1.06	0.28	0.4	0.13	0.29	0.14	0.07
KDM2B	84678	-0.09	0.04	0.09	0.5	0.08	0.59	0.21	0.33	0.02	0.35	0.19	0.54	0.15	1.01	-0.02	0.27	0	0.25	0.16	0.39	-0.13	0.37	-0.05	0.24
KEAP1	9817	-0.05	0.09	0.02	0.41	-0.04	0.23	-0.15	0.36	0.1	0.3	-0.47	0.02	0.01	0.19	-0.7	0	-0.07	0.31	-0.35	0.05	0.01	0.33	-0.66	0.02
KIF11	3832	0.12	0.19	0.38	1.19	0.13	0.26	0.89	4.46	-0.05	0.36	0.7	2.41	0.42	1.02	0.62	1.34	0.36	0.89	0.81	1.28	0.46	1.44	0.98	2.57
KLHDC2	23588	-0.47	0.09	-0.07	0.13	-0.14	0.06	-0.48	0.04	0.1	0.74	-0.07	0.4	-0.35	0.01	0.02	0.07	0.05	0.37	-0.16	0.13	0.11	0.2	0.32	0.76
KLHDC3	116138	0.18	0.2	0.69	2.05	0.18	0.54	0.16	0.41	-0.13	0.16	0.28	0.28	-0.07	0.07	0.08	0.26	-0.17	0.18	-0.19	0.04	0.11	0.1	0.55	0.67
KLHL1	57626	0.11	0.4	0	0.31	-0.05	0.33	-0.01	0.43	-0.08	0.17	0.14	0.48	0.06	0.45	-0.16	0.2	0.14	1.07	0.16	0.16	-0.03	0.32	0.02	0.48
KLHL10	317719	0.13	0.26	-0.17	0.46	-0.13	0.34	-0.08	0.19	0.47	1.25	0.13	0.18	-0.36	0	0.24	1.13	-0.08	0.19	0.17	0.39	-0.12	0.26	0.16	0.66
KLHL11	55175	-0.12	0.06	-0.08	0.07	-0.06	0.99	0.02	0.58	0.24	0.65	-0.09	0.28	0.2	0.66	0.08	0.49	0.11	0.67	-0.06	0.05	-0.27	0.01	0.12	0.23
KLHL12	59349	-0.19	0.03	-0.03	0.17	-0.1	0.13	0.36	0.8	0.03	0.58	0.03	0.33	-0.21	0.07	-0.21	0.03	0.29	1.44	0.27	0.49	-0.06	0.1	-0.15	0.15
KLHL13	90293	-0.26	0.12	-0.23	0.05	-0.02	0.03	-0.35	0.1	0.03	0.54	0.02	0.27	-0.21	0.06	0.11	0.26	0.05	0.08	-0.49	0.06	-0.27	0.03	-0.42	0.03
KLHL14	57565	0.23	0.54	0.1	0.52	0.22	1.26	-0.11	0.17	0.02	0.22	-0.16	0.07	0	0.14	0.05	0.18	0.08	1.12	-0.2	0.08	-0.16	0.4	-0.25	0.14
KLHL15	80311	-0.27	0.03	-0.14	0.16	-0.02	0.26	0.01	0.19	-0.14	0.24	-0.15	0.1	-0.57	0	-0.03	0.03	-0.11	0.09	-0.19	0.01	-0.1	0.07	-0.5	0.03
KLHL17	339451	0.48	1.32	0.2	0.59	0.12	1.34	-0.21	0.02	0.23	1.04	0.18	0.3	0.09	0.37	-0.01	0.06	0.06	0.73	-0.57	0.04	0.03	0.63	-0.61	0.01
KLHL18	23276	-0.04	0.27	-0.02	0.21	0.04	0.29	0	0.31	0.17	0.87	-0.13	0.08	-0.17	0.42	0.09	0.06	-0.22	0.05	-0.19	0.08	-0.29	0.03	-0.6	0.01
KLHL2	11275	-0.28	0.12	-0.02	0.14	-0.16	0.22	0.03	0.52	-0.07	0.39	0.02	0.64	-0.31	0.01	0.27	0.51	-0.11	0.03	0.13	0.55	-0.17	0.11	0.19	0.28
KLHL20	27252	-0.08	0.34	0.02	0.18	-0.05	0.95	-0.13	0.02	0.07	0.47	-0.27	0.01	-0.07	0.2	0.1	0.13	-0.3	0.02	-0.26	0.09	-0.24	0	-0.22	0.02
KLHL21	9903	0.3	0.55	0.14	0.39	0.16	0.7	0.14	0.62	0.27	1.02	-0.01	0.44	0.19	0.27	-0.06	0.59	0.22	1	0.22	0.8	0.35	1.79	0.23	0.64
KLHL22	84861	0.18	0.86	-0.07	0.02	0.11	0.69	-0.2	0.06	-0.26	0.05	-0.02	0.22	0.18	0.36	-0.38	0.03	0.02	0.25	-0.15	0.03	-0.33	0.02	-0.3	0.08
KLHL23	151230	-0.37	0.01	0.19	0.45	-0.35	0.37	0.08	0.4	-0.08	0.33	0.13	0.6	0.2	0.71	0.19	0.3	0.1	0.24	0.09	0.34	-0.05	0.02	-0.12	0.12
KLHL24	54800	-0.09	0.15	0.16	0.43	-0.12	0.07	-0.22	0.02	-0.14	0.09	-0.41	0.03	0.02	0.43	-0.15	0.04	-0.07	0.15	-0.3	0.01	0.21	1.13	0	0.28
KLHL25	64410	0.22	0.62	0.27	1.01	0.03	0.18	-0.06	0.27	-0.09	0.06	0.12	0.49	0.32	1.09	0.26	1.15	0.01	0.57	0.09	0.51	-0.06	0.16	-0.08	0.03
KLHL26	55295	0.16	0.23	0.06	0.08	0.05	0.54	0.25	0.57	0.2	0.79	0.22	0.78	0.09	0.88	-0.1	0.04	-0.29	0.03	0.24	0.52	0.02	0.19	-0.08	0.07
KLHL28	54813	-0.62	0	-0.12	0.02	0.11	0.46	-0.2	0.08	0.31	1.19	-0.2	0.1	-0.19	0.07	-0.18	0.05	-0.09	0.22	-0.32	0	-0.23	0.3	-0.36	0.08
KLHL29	114818	-0.04	0.1	-0.05	0.73	-0.01	0.16	-0.14	0.13	-0.2	0.28	-0.15	0.02	0.14	0.84	-0.19	0.07	0.13	0.39	0.22	0.43	-0.21	0.02	-0.24	0.33
KLHL3	26249	0.13	0.2	-0.25	0.04	0.08	0.15	0.31	0.91	-0.02	0.37	0.32	0.5	0.4	1.8	0.59	1.79	0.09	0.23	0.46	0.89	0.45	0.6	0.34	0.15
KLHL30	377007	0.11	0.43	0.02	0.1	0.09	0.32	0.17	0.28	-0.11	0.15	0.35	1.54	-0.11	0.3	-0.05	0.07	-0.1	0.15	0.12	0.22	0.04	0.25	0.29	0.21
KLHL31	401265	0.28	0.52	-0.19	0.02	-0.1	0.02	-0.15	0.27	-0.12	0.12	-0.14	0.21	-0.06	0.33	-0.06	0.13	0.27	1.14	0	0.37	-0.17	0.26	-0.42	0.01
KLHL32	114792	0.1	0.35	0.48	0.71	0.06	0.27	-0.26	0.07	0.1	0.24	-0.02	0.2	0.07	0.23	-0.1	0.02	-0.02	0.26	-0.04	0.07	-0.3	0.09	0.02	0.24
KLHL34	257240	0.05	0.24	-0.17	0.04	0.06	0.61	-0.25	0.02	-0.02	0.25	-0.38	0	-0.18	0.2	-0.12	0.09	-0.14	0.35	-0.18	0.09	0.08	0.27	-0.53	0
KLHL35	283212	-0.37	0.02	0.08	0.27	-0.41	0.1	-0.29	0.05	0.01	0.3	-0.29	0.04	-0.16	0.05	-0.04	0.28	-0.14	0.05	0.05	0.52	-0.31	0.08	-0.11	0.11
KLHL36	79786	-0.04	0.33	0.05	0.28	0.07	0.53	0.19	0.27	-0.17	0.01	0.39	0.75	-0.1	0.07	-0.35	0.01	-0.21	0.12	0.18	0.59	0.07	0.13	-0.19	0.15
KLHL38	340359	0.17	0.43	0.17	0.69	-0.45	0.14	0.43	0.74	-0.04	0.11	0.06	0.35	0.5	1.06	-0.26	0.12	0.08	0.49	0.05	0.22	0.33	0.45	0.42	0.43
KLHL4	56062	-0.58	0.01	-0.19	0.05	-0.09	0.17	-0.33	0.01	-0.19	0.01	-0.43	0.1	-0.44	0	-0.03	0.09	-0.1	0.22	-0.63	0.01	-0.19	0.21	0.06	0.27
KLHL40	131377	0.42	1.43	0.16	0.42	0.2	0.67	0.23	0.79	-0.23	0.04	0.18	0.64	-0.18	0.03	-0.27	0.03	-0.12	0.37	-0.11	0.28	-0.05	0.14	-0.21	0.1
KLHL41	10324	-0.32	0.07	0.09	0.2	0.04	1.46	0.15	0.15	0.07	0.29	-0.15	0.04	0	0.28	-0.05	0.05	-0.12	0.26	-0.28	0.02	-0.05	0.21	-0.16	0.16
KLHL5	51088	0.05	0.16	0.24	0.49	-0.36	0	-0.31	0.04	-0.04	0.03	-0.22	0.04	-0.24	0.12	0.12	0.18	-0.19	0.03	-0.22	0.02	-0.23	0.09	-0.5	0.05
KLHL6	89857	0.41	0.93	-0.01	0.29	-0.08	0.31	-0.28	0.12	0.17	0.64	-0.08	0.17	0.19	3.16	-0.62	0	0.03	0.19	-0.43	0	-0.11	0.07	-0.37	0.12
KLHL7	55975	0.13	0.25	-0.25	0.44	-0.32	0.1	0.13	0.09	-0.31	0.32	0.16	0.67	-0.05	0.22	0.26	0.52	-0.17	0.03	0.21	0.5	-0.14	0.27	0.02	0.16
KLHL8	57563	0.17	0.45	0	0.23	0.11	0.63	-0.29	0.3	0	0.09	-0.21	0.29	-0.21	0.05	-0.36	0.07	0.07	0.08	-0.22	0.04	0.26	0.67	-0.27	0.2
KLHL9	55958	-0.16	0.12	0.03	0.41	-0.22	0	-0.14	0.28	-0.15	0.04	-0.17	0.14	-0.11	0.18	0.16	0.42	0.06	0.33	-0.57	0.14	-0.2	0.45	-0.5	0.07
LGALS3BP	3959	0	0.29	0.18	0.53	-0.42	0.02	-0.25	0.12	-0.09	0.04	0.37	0.65	-0.16	0.02	0.11	0.34	-0.24	0.36	-0.06	0.45	-0.34	0.03	0.02	0.34
LIN7A	8825	0.24	0.45	-0.06	0.11	-0.27	0.09	-0.12	0.06	0.07	0.35	-0.31	0.03	-0.01	0.24	0.61	1.43	-0.12	0.06	-0.07	0.23	0	0.17	-0.28	0.01
LRR1	122769	0.51	0.83	1.26	4.19	-0.31	0.01	0.66	1.76	-0.03	0.21	0.18	0.36	0.43	0.28	0.97	2.42	0.16	0.5	0.65	0.86	-0.81	0.22	0.77	1.51
LRRC14	9684	0.21	0.87	0.44	1.37	-0.02	0.21	0.06	0.41	0.27	0.67	0.44	1.73	0.22	0.34	-0.16	0.12	-0.12	0.07	0.11	0.33	0.32	0.38	0.59	1.39
LRRC28	123355	0.13	0.52	0.07	0.37	-0.03	0.32	0.02	0.45	0.23	0.34	0.08	0.44	-0.04	0.26	-0.25	0.12	0.03	0.14	-0.1	0.22	-0.1	0.16	-0.43	0.04
LRRC58	116064	-0.47	0.02	0.2	0.26	-0.3	0.3	-0.06	0.06	0.45	2.24	-0.23	0.02	-0.35	0.01	-0.07	0.08	-0.24	0.07	-0.21	0.07	-0.11	0.16	-0.3	0.01
LZTR1	8216	-0.25	0.05	-0.02	0.07	-0.37	0.02	0.09	0.16	-0.36	0.16	0.14	0.3	-0.28	0.11	0.35	0.65	-0.31	0.02	0.41	0.62	-0.37	0.07	0.39	0.33
MAT2A	4144	1.21	3.13	-1.65	0	0.08	0.39	-0.03	0.15	0.1	0.38	0.2	0.36	0.2	0.66	-0.91	0	0.41	2.15	0.45	0.33	0.16	0.19	-0.39	0.04
MNAT1	4331	-0.28	0.02	0.03	0.09	0.09	0.18	-0.27	0.03	0.15	0.56	-0.3	0.35	-0.1	0.05	-0.21	0.1	0.13	0.35	-0.68	0.01	-0.11	0.42	-0.81	0.01
MTMR1	8776	-0.26	0.03	-0.11	0.15	0.01	0.26	-0.11	0.1	0	0.19	-0.01	0.23	-0.35	0.01	-0.19	0.01	-0.05	0.07	-0.31	0.09	0.05	0.37	-0.08	0.05
MTMR8	55613	0.03	0.15	0.03	0.32	-0.01	0.43	-0.76	0.03	0.01	0.08	-0.59	0	0.06	0.21	-0.1	0.08	0.42	1.43	-0.32	0.02	-0.05	0.15	-0.42	0.05
MYNN	55892	0.43	1.23	-0.03	0.59	0.2	0.88	-0.19	0.13	0.12	0.38	-0.53	0.16	0.31	1.83	-0.18	0.12	0.37	1.37	-0.64	0.04	0.08	0.6	-0.66	0.17
NACC1	112939	-0.36	0.16	0.15	0.37	-0.14	0.53	-0.11	0.25	-0.02	0.53	-0.21	0.06	-0.09	0.2	-0.1	0.19	-0.34	0.32	0.18	0.27	-0.24	0.14	-0.09	0.12
NACC2	138151	-0.35	0.02	-0.02	0.11	0.07	0.22	-0.16	0.07	0.02	0.44	-0.2	0.1	-0.02	0.13	0.03	0.06	-0.18	0.31	-0.05	0.04	-0.18	0.69	-0.34	0
NAE1	8883	-0.08	0.14	-0.48	0.03	0.29	0.9	0.14	0.89	0.27	0.64	-0.43	0.13	0.02	0.26	0.5	1.91	-0.27	0.04	-0.32	0.04	-0.03	0.33	0.39	1.03
NAPB	63908	0.21	1.26	-0.5	0.25	-0.18	0.17	-0.21	0.01	-0.25	0.15	-0.2	0.01	-0.07	0.36	-0.04	0.11	0.16	0.88	0.06	0.13	-0.39	0.04	0.14	0.25
NELL1	4745	0.1	0.26	-0.01	0.14	-0.08	0.06	0.04	0.52	0.01	0.24	0.43	0.91	-0.21	0.15	-0.05	0.14	-0.17	0	-0.09	0.5	-0.28	0.05	-0.18	0.4
NHP2L1	4809	1.33	5.31	-1	0.01	-0.33	0.02	0.42	0.89	0.2	0.74	1.03	2.53	0.13	0.8	2.25	5.31	-0.13	0.12	2.21	5.31	0.44	0.88	0.55	1.09
NLE1	54475	0.34	0.83	0.66	3.03	0.43	1.5	0.15	0.29	0.05	0.05	0.19	0.64	0.12	0.96	0.01	0.32	-0.09	0.18	0.21	0.82	0.58	1.37	0.36	0.42
NUP43	348995	-0.42	0.04	-0.66	0.11	-0.23	0.04	-0.3	0.29	0.05	0.62	0.35	0.91	-0.29	0.02	-0.55	0.04	-0.2	0.14	-0.23	0.27	-0.18	0.08	0.23	0.58
OLIG2	10215	-0.29	0.01	0.08	0.33	0.03	0.39	0.29	1.65	0.1	0.34	-0.08	0.11	-0.16	0.04	0.15	0.2	-0.22	0.07	0.23	0.75	-0.58	0.01	-0.01	0.1
OSGEP	55644	0.27	0.58	-0.11	0.03	0.09	0.34	0.02	0.27	-0.02	1.15	0.32	0.5	0.49	1.36	0.19	0.68	0.13	1.08	0.12	0.16	0.51	1.67	0.1	0.45
PAFAH1B1	5048	0.17	0.49	-0.09	0.12	0.08	0.03	0.11	0.52	0.23	0.79	0.06	0.23	0.3	0.58	-0.14	0.02	-0.51	0.23	-0.45	0.39	0.3	0.78	0.44	0.23
PATZ1	23598	-0.02	0.05	-0.08	0.08	0.19	0.33	0.15	0.68	0.14	0.62	0.01	0.61	-0.04	0.26	0.21	0.43	0.04	0.91	0.32	0.24	0.24	0.72	0.22	0.62
PCNA	5111	0.43	0.38	1.36	3.94	0.32	0.58	0.67	1.34	-0.27	0.48	-0.25	0.01	-0.24	0.25	1.56	4.35	-0.08	0.47	0.58	0.72	-0.69	0.05	0.61	0.96
PELI2	57161	-0.14	0.19	0.03	0.35	-0.05	0.35	-0.19	0.15	-0.09	0.07	-0.12	0.14	-0.16	0.22	-0.19	0.02	-0.11	0.11	-0.14	0.07	-0.12	0.11	-0.37	0.05
PHB2	11331	1.08	3.94	-0.89	0	0.27	1.59	-0.03	0.06	-0.14	0.28	-0.17	0.28	0.89	3.51	-1.34	0.01	-0.24	0.45	-0.4	0.14	0.42	1.79	-0.2	0.06
PHEX	5251	-0.39	0.01	-0.42	0	-0.36	0.02	-0.29	0.1	-0.12	0.24	-0.25	0.05	-0.43	0.05	-0.19	0.02	-0.2	0.01	-0.33	0.04	-0.28	0	-0.55	0.06
PHF5A	84844	0.78	1.29	-0.42	0.03	-0.28	0.02	0.56	1.05	-0.52	0.09	0.31	0.33	-0.42	0.01	-0.84	0.01	-0.12	0.11	0.17	0.16	-0.37	0.02	0.26	0.46
PHIP	55023	-0.01	0.12	-0.12	0.16	0.21	0.28	0.08	0.2	-0.13	0.26	-0.49	0.1	0.2	0.26	-0.57	0.12	0.37	0.79	-0.61	0.23	0.4	0.35	-0.39	0.18
POC1B	282809	-0.13	0.27	-0.04	0.11	-0.01	0.34	-0.25	0.08	-0.09	0.03	-0.19	0.24	-0.17	0.04	-0.06	0.03	-0.06	0.06	-0.18	0.06	-0.17	0.17	-0.32	0.18
POSTN	10631	-0.32	0.07	-0.2	0.1	0.07	0.15	0	0.21	0.15	0.27	-0.07	0.23	-0.38	0.01	0.17	0.5	0	0.21	0.26	0.54	0.12	0.56	-0.01	0.03
PPP3CA	5530	-0.3	0.26	0.21	1.23	0.14	0.54	-0.1	0.38	0.39	1.33	-0.09	0.14	0.28	1.4	-0.24	0.14	0.31	0.55	-0.12	0.4	0.06	0.36	-0.19	0.07
PPP4C	5531	0.53	1.86	-0.83	0.02	-0.03	0.37	-0.22	0.06	0.02	1.1	-0.12	0.05	0.4	1.09	-0.91	0	0.18	0.96	-0.38	0	0.23	1.03	-0.52	0.09
PRAME	23532	0.21	0.37	-0.05	0.11	0.11	0.39	-0.06	0.14	-0.12	0.05	-0.2	0.18	0.03	0.25	0.05	0.22	0.2	0.47	0	0.22	0.14	0.3	-0.06	0.1
PSMA2	5683	0.45	0.91	1.87	5.31	0.19	0.55	0.34	0.46	0.12	0.65	0.37	0.86	-0.07	0.08	2.72	5.31	-0.03	0.32	1.05	2.95	0.14	0.92	1.43	4.83
PSMB3	5691	0.37	0.49	1.67	5.31	0.15	0.35	0.87	1.75	-0.42	0.32	0.76	2.47	-0.03	0.72	2.2	5.31	0.02	0.21	1.51	2.79	0.53	0.82	1.97	5.31
PTPRJ	5795	-0.1	0.17	-0.25	0.07	-0.05	0.06	-0.29	0.18	-0.13	0.06	0.05	0.31	-0.16	0.21	-0.21	0.07	-0.24	0.32	-0.44	0.02	0.37	0.42	0.17	0.41
PUF60	22827	0.5	0.79	-0.87	0	0.06	0.67	0.55	1.75	-0.09	0.19	0.34	1.03	-0.07	0.26	0.99	3.49	-0.15	0.28	1.35	2.16	0.33	0.57	0.6	1.06
PWP1	11137	-0.15	0.16	0.02	0.45	-0.32	0.02	-0.11	0.2	0.31	0.91	-0.01	0.21	0	0.34	-0.42	0	0.18	0.68	-0.23	0.03	0.01	0.22	-0.02	0.22
RACK1	10399	0.25	0.8	-0.01	0.39	0.37	0.96	-0.28	0.2	0.25	1.46	-0.47	0.01	1.04	4.61	-1.16	0	0.57	1.79	0.15	0.14	0.66	2.54	-0.05	0.18
RAD51	5888	1.21	1.79	0.24	0.37	0.17	0.58	1.09	2.95	-0.65	0.01	0.94	2.29	0.69	0.9	0.67	1.44	-0.03	0.47	1.41	3.16	-0.18	0.33	1.24	2.49
RBBP4	5928	0.26	0.56	0.45	1.09	0.1	0.06	0.48	1.01	-0.49	0.02	0.49	1.71	0.41	0.38	0.88	2.37	-0.19	0.06	0.81	1.66	0.49	0.73	1.44	2.99
RBBP5	5929	0.13	0.39	-0.62	0.01	-0.05	0.32	0.27	0.28	-0.14	0.26	0.43	1.36	-0.14	0.04	0.45	0.81	-0.12	0.33	0.6	0.59	0.16	0.59	-0.01	0.3
RBBP7	5931	0.12	0.43	-0.04	0.12	0.33	3.37	-0.26	0.14	0.21	0.8	-0.3	0.06	0.25	1.12	-0.38	0	0.26	0.94	-0.53	0.08	0.47	1.49	-0.34	0.01
RBFOX1	54715	0.37	0.71	0.23	1.51	0.21	0.96	0.17	1.15	0.1	0.31	0.16	0.49	-0.2	0.11	0.35	1.58	-0.2	0.09	0.26	0.25	-0.12	0.17	-0.14	0.04
RBX1	9978	0.44	0.99	0.21	0.32	0.02	0.08	0.33	0.94	-0.25	0	1.25	4.83	0.39	0.15	4.73	5.31	-0.1	0.1	1.95	4.46	-0.06	0.49	2.18	5.31
RCBTB1	55213	-0.21	0.1	0.12	0.46	-0.22	0.04	-0.19	0.07	0.15	0.61	-0.11	0.05	0	0.07	0.01	0.53	0.08	0.77	0.36	0.33	0.29	0.63	0.09	1.03
RCBTB2	1102	-0.23	0.12	-0.13	0.03	-0.32	0.01	-0.01	0.21	-0.17	0.14	0.23	0.47	-0.16	0.32	-0.03	0.14	-0.18	0.1	-0.14	0.08	-0.12	0.17	0.02	0.03
RCC1	1104	-0.15	0.1	0.01	0.48	-0.22	0.1	0.23	0.62	-0.09	0.22	0.04	0.45	-0.12	0.08	-0.14	0.16	-0.3	0	0.14	0.15	-0.19	0.12	0.27	0.38
RFC2	5982	0.26	0.35	-0.65	0	0.37	1.95	-0.25	0.04	0.13	0.59	-0.06	0.02	0.87	5.31	-1.05	0	0.13	0.19	-0.26	0.12	-0.16	0.14	-0.65	0.01
RFWD2	64326	-0.16	0.07	-0.35	0.05	-0.09	1.03	0.05	0.04	-0.25	0.08	-0.39	0.01	0.12	0.25	-0.31	0.13	-0.06	0.29	-0.61	0.01	-0.19	0.08	-0.65	0
RHOBTB1	9886	-0.37	0.01	-0.01	0.14	-0.06	0.09	0.19	0.55	-0.32	0.02	-0.47	0.01	-0.42	0.04	0.04	0.31	-0.02	0.26	-0.27	0.02	-0.32	0.02	-0.57	0.01
RHOBTB2	23221	0.06	0.37	-0.04	0.19	0.31	1.45	0.23	0.45	0.11	0.5	0.2	0.44	0.13	0.83	-0.29	0.03	-0.15	0.07	0.11	0.21	-0.29	0.08	0.17	0.2
RHOBTB3	22836	0.07	0.28	0.46	1.26	-0.11	0.32	0.36	0.81	0.09	0.26	0.41	1.4	-0.13	0.18	0.05	0.19	0.14	0.75	0.1	0.09	-0.41	0.39	-0.21	0.08
RNF111	54778	0.46	1.45	-0.14	0.02	-0.2	0.15	-0.31	0.18	-0.01	0.13	-0.26	0.09	-0.32	0.08	-0.58	0	0.09	0.38	-0.69	0.01	0.12	0.3	-0.44	0.02
RNF7	9616	-0.08	0.1	0.13	0.31	0.12	0.91	-0.08	0.55	0.09	0.92	-0.35	0.15	0.25	0.72	0.13	0.24	-0.46	0.63	0.04	0.24	-0.15	0.21	-0.06	0.1
RPL18	6141	0.66	1.26	0.15	0.24	0.59	3.76	-0.4	0.21	0.12	0.86	-0.07	0.27	1.06	3.91	0.08	0.16	0.85	3.91	0.18	0.21	1.09	4.13	1.26	3.03
RPL23	9349	1.82	3.03	0.81	1.07	0.38	0.81	0.44	1.55	0.31	0.68	0.56	1.04	0.53	0.65	-0.12	0.07	0.14	2.02	1.09	1.11	1.52	3.21	1.52	2.58
RPL3	6122	1	1.65	0.76	1.28	0.18	0.58	0.48	0.54	0.14	0.98	0.54	1.02	1.2	2.05	0.41	0.32	1.09	4.03	1.17	1.2	0.9	2.42	1.56	3.19
RPL34	6164	1.99	2.65	1.55	1.99	-0.35	0.05	1.33	2.72	-0.33	0.42	2.04	5.31	0.3	0.25	0.54	1.1	0.49	1.19	2.51	5.31	1.79	3.62	2.08	3.1
RPL5	6125	3.09	4.19	1.25	0.94	-0.22	0.03	1.72	4.03	-1.08	0.03	2.13	5.31	0.16	0.38	-0.01	0.75	0.23	0.84	2.96	4.19	0.23	0.44	2.38	2.37
RPL7	6129	0.45	1.06	0.47	1.6	0.03	0.08	1.13	3.07	-0.38	0.08	1.29	2.84	0.63	0.44	0.33	1.09	-0.34	0.08	2.09	4.61	-0.01	0.61	1.38	1.58
RPL9	6133	1.56	3.38	0.86	0.79	0.44	0.6	1.49	5.31	-0.54	0.01	1.12	3.27	1.47	1.58	0.87	0.53	0.4	0.23	2.19	2.95	-0.3	0.51	1.67	1.79
RPLP0	6175	1.9	4.26	0.26	0.86	-0.82	0.02	0.59	1.31	-0.22	0.21	1.56	4.19	0	0.63	1.21	2.41	0.06	0.49	1.93	2.46	0.65	0.98	1.22	2.05
RPS12	6206	1.2	1.9	-0.81	0.01	-0.19	0.06	1.36	4.26	0.01	0.1	1.58	5.31	0.53	0.99	0.16	0.34	0.26	1.27	1.71	4.83	0.67	0.86	1.62	3.34
RPS14	6208	1.55	2.79	-0.81	0.04	0.23	1.24	0.34	0.74	0.26	0.74	0.32	1.22	0.92	2.74	-1.14	0.02	0.25	0.47	0.64	0.81	0.51	0.89	0.82	1.65
RPS18	6222	0.87	3.03	-0.93	0.13	0.21	0.65	1.36	5.31	-0.19	0.06	0.97	3.49	1.07	2.17	-0.6	0.07	0.27	1.05	1.68	3.34	-0.01	1.23	1.04	2.84
RPS19	6223	0.59	0.77	-0.65	0.06	0.22	0.93	0.12	0.26	0.15	0.6	0.46	1.8	1.08	2.98	-0.41	0.01	0.45	1.37	0.4	0.45	0.81	1.1	1.35	2.3
RPS6	6194	0.76	0.83	-1.39	0.52	0.15	0.41	0.53	0.94	0.32	0.93	0.65	0.78	1.82	3.91	-1.37	0.02	1.21	3.02	1.29	0.72	1.1	1.3	1.64	2.82
RPS9	6203	0.85	2.04	-0.59	0.15	0.04	0.69	0.45	1.51	0.31	1.06	0.32	0.54	0.91	4.07	-0.87	0.01	0.07	0.23	0.78	2.06	-0.3	0.51	1.01	3.25
RRM1	6240	1.97	3.16	0.54	0.53	0.04	0.44	0.04	0.09	-0.04	0.35	0.18	0.25	0.53	0.97	-0.49	0.03	-0.2	0.18	0.36	0.39	0.49	0.79	0.21	0.29
SCUBE2	57758	0.39	1.02	0.07	0.41	0.18	1.23	-0.32	0.12	0.18	1.47	-0.34	0.03	0.11	1.28	-0.15	0.04	-0.07	0.23	-0.13	0.14	-0.11	0.4	-0.46	0.01
SENP8	123228	0.49	0.65	0.21	1.07	0.42	1.18	0.1	0.2	0.41	2.41	-0.04	0.55	0.38	0.96	-0.26	0.27	0.49	1.33	0.35	0.68	0.49	2.32	0.32	0.2
SHISA9	729993	0.02	0.2	0.31	0.95	0.2	0.48	0.14	0.33	0.17	0.76	-0.23	0.1	0.02	0.16	-0.15	0.02	0.25	2.23	-0.01	0.43	0.12	0.65	-0.15	0.08
SKP1	6500	0.71	1.42	-0.52	0.08	0	0.93	1.04	2.04	-0.33	0.16	0.66	0.99	0.86	3.27	0.44	0.87	-0.56	0.01	0.96	1.13	-0.09	0.4	0.35	0.47
SKP2	6502	-0.24	0.11	-0.66	0.1	0.08	0.31	0.05	0.16	-0.08	0.21	-0.26	0.13	0.07	0.63	-0.27	0.13	0.12	0.55	-0.37	0.09	0.11	0.22	-0.57	0.01
SLX4	84464	-0.06	0.21	0.1	0.9	0.49	1.85	-0.45	0.17	0.58	2.32	0.29	0.33	0.11	0.47	0.14	0.3	0.25	1.52	0.25	0.34	0.18	0.28	0.35	0.68
SMC2	10592	0.4	0.41	0.11	0.21	-0.01	0.17	0.36	0.42	0.32	0.8	0.22	0.18	-0.39	0.04	-0.06	0.12	-0.18	0.07	0.1	0.28	0.27	1.28	0.35	0.65
SMU1	55234	0.28	0.68	-0.52	0.02	-0.14	0.06	-0.13	0.05	-0.27	0.07	0.08	0.14	-0.55	0	0.57	1.48	0.13	0.69	1.66	3.33	0.75	2.26	2.02	3.94
SNRNP40	9410	-0.2	0.21	0.12	0.46	0.04	0.35	0.33	0.68	0.01	0.99	0.23	0.59	-0.09	0.21	0.11	0.17	0.21	0.95	0.09	1.16	0.19	2.28	0.36	1.95
SOCS1	8651	-0.39	0.01	-0.01	0.05	0.06	0.23	-0.3	0	-0.11	0.27	-0.13	0.05	-0.44	0.02	0.05	0.59	0.1	0.65	0.17	0.15	-0.19	0.11	-0.2	0.31
SOCS2	8835	-0.13	0.14	0.01	0.06	-0.12	0.06	0.23	0.54	0	0.85	-0.16	0.33	-0.2	0.14	0.51	1.29	0.07	0.63	-0.17	0.23	0.04	0.46	0.19	0.56
SOCS3	9021	0.06	0.12	0.3	0.24	0.28	0.74	-0.23	0.08	-0.17	0.12	-0.1	0.13	-0.11	0.03	-0.16	0.15	-0.67	0.03	-0.1	0.33	-0.17	0.51	-0.32	0.17
SOCS4	122809	-0.35	0.17	-0.25	0.01	0.12	0.32	-0.23	0.04	-0.09	0.12	-0.3	0.03	0.16	0.47	-0.12	0.01	0.16	0.83	-0.48	0.12	0.23	0.6	-0.99	0.02
SOCS5	9655	0.26	1.5	-0.21	0.01	0.24	0.79	0.17	0.52	-0.07	0.68	0.29	0.38	0.18	0.59	0.04	0.11	0.08	0.61	0.57	1.12	-0.03	0.27	-0.09	0.07
SOCS6	9306	-0.15	0.13	0.02	0.14	0.1	0.51	-0.07	0.08	0.12	0.17	-0.32	0.03	0.1	0.6	0.01	0.36	0.03	0.13	-0.25	0.1	-0.08	0.13	-0.32	0.26
SOCS7	30837	-0.05	0.27	0.33	1.1	0	0.17	-0.25	0.46	0.22	0.57	0	0.15	-0.14	0.12	-0.14	0.04	0.23	1.04	-0.24	0.31	0.08	0.72	-0.3	0.12
SPC24	147841	0.02	0.2	0.14	0.44	0.02	0.31	0.38	1.16	0.02	0.6	0.39	0.45	0.34	0.43	0.04	0.29	-0.04	0.27	0.13	0.48	0.56	1.73	-0.27	0.05
SPOP	8405	0.28	0.27	4.15	5.31	-0.23	0.01	0.41	1.04	-0.19	0.01	0.58	1.6	-0.83	0	0.6	1.75	-0.33	0	0.72	1.12	0.07	0.25	3.71	5.31
SPOPL	339745	-0.15	0.07	0.08	0.51	0.19	0.77	-0.13	0.19	0.25	0.6	0.15	0.54	0.15	0.63	0.45	0.52	-0.3	0.25	-0.2	0.07	-0.08	0.18	0.16	0.35
SRSF2	6427	0.43	1.43	-0.91	0	0.05	0.55	-0.36	0.14	0.24	1.05	-0.46	0.01	0.74	3.42	-0.66	0.02	0.17	1.35	0.03	0.32	-0.04	0.39	-0.51	0.01
SRSF3	6428	3.23	5.31	-2.83	0	-0.76	0.02	1.56	4.46	-0.99	0	1.86	5.31	0.35	0.84	0.5	0.57	-0.24	0.21	3.36	5.31	-0.48	0.04	-1.65	0.01
SWAP70	23075	-0.09	0.46	0.12	0.8	-0.36	0.89	-0.23	0.01	0.15	0.69	-0.25	0.03	-0.38	0.05	-0.17	0	-0.22	0.31	-0.04	0.09	-0.14	0.34	-0.18	0.16
SYCE1	93426	-0.1	0.1	0	0.23	-0.04	0.07	-0.33	0.03	0.17	0.47	-0.26	0.06	-0.05	0.04	-0.1	0.17	0.1	0.43	-0.07	0.12	-0.01	0.43	0.06	0.19
TDRD7	23424	0.17	0.53	0.32	0.89	-0.47	0.1	0.03	0.26	-0.12	0.07	-0.01	0.28	-0.09	0.21	-0.03	0.2	-0.23	0.51	-0.2	0.01	-0.33	0.25	0.22	0.44
TEX30	93081	-0.11	0.44	-0.04	0.06	0	0.06	-0.11	0.11	-0.12	0.1	-0.12	0.28	-0.23	0.37	-0.43	0.01	-0.09	0.7	-0.07	0.15	-0.3	0.15	-0.13	0.04
TLE1	7088	-0.21	0.15	-0.02	0.19	0.06	0.49	-0.19	0.02	0.1	0.17	-0.22	0.02	0.1	0.24	-0.12	0.02	0.07	0.45	-0.02	0.08	0.21	0.22	-0.23	0.02
TLE2	7089	-0.44	0.02	0.04	0.08	-0.02	0.46	0	0.11	-0.07	0.31	0.02	0.15	0.08	0.19	-0.27	0.14	0.12	0.64	-0.44	0.01	0.31	0.55	-0.18	0.09
TLE3	7090	-0.18	0.04	0.17	0.77	-0.21	0.15	0.49	1.38	0.03	0.08	0.48	1.64	-0.03	0.16	-0.16	0.07	0.23	0.56	0.74	2.39	0.19	0.14	0.66	1.53
TMEM33	55161	-0.2	0.1	0.09	0.21	0.23	0.7	-0.47	0.01	0.08	0.12	-0.65	0	-0.06	0.12	0.16	0.39	-0.04	0.09	-0.43	0.01	-0.15	0.07	-0.24	0.04
TMEM39A	55254	0.08	0.69	-0.09	0.09	0.12	0.75	-0.27	0.18	-0.08	0.25	-0.18	0.05	-0.34	0.03	-0.05	0.08	-0.05	0.18	-0.11	0.08	-0.09	0.19	-0.04	0.22
TMX3	54495	-0.18	0.18	-0.15	0.2	-0.19	0.12	0.05	0.45	-0.29	0.13	0.14	0.23	-0.09	0.36	0.12	1.06	0.14	0.99	-0.07	0.04	-0.19	0.13	-0.16	0.43
TNFAIP1	7126	0.06	0.19	0	0.16	-0.1	0.34	-0.04	0.17	0.06	0.14	-0.09	0.02	0.34	0.89	-0.21	0.01	-0.39	0.33	-0.53	0.11	-0.05	0.23	0.03	0.37
TOR1AIP2	163590	0.14	1.15	-0.01	0.16	-0.2	0.05	0.33	0.89	-0.12	0.03	0.2	0.83	0.03	0.66	0.13	0.63	-0.09	0.07	0.19	0.39	0.28	0.87	0.33	0.83
TRIM40	135644	0.3	0.38	0.13	0.21	-0.2	0.01	0.42	1.1	0.12	0.24	0.46	1.01	-0.04	0.08	0.42	0.95	0.1	0.27	0.59	0.86	0.13	0.64	0.18	0.76
TRIML2	205860	-0.46	0.01	-0.11	0.03	0.3	1.05	-0.13	0.04	-0.04	0.11	-0.18	0.06	-0.36	0.01	0	0.12	0	0.35	-0.34	0.17	0.11	0.09	-0.27	0.05
TRMT112	51504	0.66	0.91	-0.52	0.07	0.27	0.57	-0.09	0.01	0.21	0.39	-0.17	0.04	0.14	0.93	-0.35	0.03	0.65	2.11	-0.58	0.02	0.12	0.23	-0.61	0.02
TRPC4AP	26133	-0.32	0.11	0.13	0.32	-0.32	0.06	0.08	0.29	-0.15	0.16	-0.3	0.02	0.16	0.9	-0.17	0.15	0.14	0.63	0.01	0.22	-0.17	0.11	-0.22	0.07
TSG101	7251	-0.19	0.06	-0.19	0.18	-0.18	0.36	-0.19	0.28	-0.33	0.01	-0.21	0.09	-0.19	0.06	-0.44	0.03	-0.06	0.41	-0.53	0.43	-0.39	0.06	0.02	0.11
TSPAN5	10098	0.24	0.96	-0.15	0.03	0.05	0.18	-0.4	0	0.23	0.69	-0.07	0.1	0.13	0.71	0.29	0.43	-0.12	0.45	-0.24	0.33	0.06	0.41	-0.38	0.19
TTC17	55761	0.08	0.95	-0.21	0.06	0.31	1.54	0.02	0.03	0.27	1.15	-0.09	0.25	0.35	0.61	0.04	0.32	0.38	1.16	-0.34	0.01	0.33	0.89	-0.01	0.5
TTC23	64927	-0.21	0.03	-0.21	0.04	-0.21	0.04	-0.18	0.17	0.01	0.26	-0.21	0.09	-0.21	0.08	-0.18	0.03	0.02	0.45	-0.29	0	0.1	0.3	0.19	0.32
UBA1	7317	0	0.17	-0.18	0.07	-0.03	0.07	0.14	0.32	0.2	0.82	0.24	0.98	-0.27	0.02	-0.18	0.15	-0.56	0.03	-0.29	0.24	-0.19	0.05	-0.27	0.15
UBA3	9039	-0.21	0.13	-0.17	0.32	0	0.37	0.08	0.49	-0.16	0.09	0.46	0.93	0.1	0.42	1.04	4.07	0.1	0.23	0.18	0.48	0.03	0.16	0.49	0.84
UBA6	55236	0.05	0.08	-0.05	0.06	-0.08	0.17	0.1	0.58	0.02	0.55	0.02	0.43	0.15	0.14	0.08	0.37	0.15	0.23	-0.5	0.03	0.14	0.25	-0.1	0.06
UBE2A	7319	-0.36	0.11	0.12	0.14	0.21	1.04	-0.47	0.03	-0.07	0.27	-0.58	0.02	-0.84	0.13	0.38	1.05	0.13	0.15	-0.41	0.04	-0.35	0.34	0.24	0.34
UBE2B	7320	-0.38	0.08	0.25	0.83	-0.04	0.53	-0.01	0.09	0	0.25	0.01	0.19	-0.22	0.04	0.6	3.49	-0.11	0.46	0.1	0.47	-0.39	0.07	0.15	0.43
UBE2C	11065	0.11	0.11	0.13	0.57	-0.72	0.12	0.49	0.8	-0.45	0.08	0.56	1.73	0.24	0.72	0.07	0.32	0.29	0.65	0.98	2.58	0.11	0.09	0.5	1.25
UBE2D1	7321	-0.19	0.19	-0.16	0.34	0.34	0.64	0.02	0.23	-0.49	0.24	-0.18	0.13	0.35	0.77	-0.06	0.37	0.03	0.21	-0.3	0.03	0.11	0.34	-0.55	0
UBE2D2	7322	-0.04	0.32	-0.52	0.09	-1.03	0	-0.07	0.05	0.35	1.07	0.1	0.2	-0.12	0.74	0.43	0.34	0.45	0.5	0.32	0.26	0.68	1.25	0.7	1.41
UBE2D3	7323	0.65	1.04	-0.19	0.54	0.11	0.34	0.41	0.75	-0.18	0.41	0.94	2.64	0.16	0.29	1.15	2.79	0.13	0.64	0.79	1.57	0.55	1.2	0.8	1.18
UBE2D4	51619	0.22	0.83	-0.05	0.09	0	0.18	-0.23	0	0.27	1.26	-0.06	0.04	0.06	0.16	-0.57	0.08	0.13	0.47	0.42	0.2	0.19	0.65	0.07	0.13
UBE2E1	7324	-0.21	0.09	0.37	1.18	-0.23	0.13	-0.11	0.07	-0.15	0.34	-0.68	0.11	-0.05	0.41	0.25	0.88	0.02	0.86	-0.32	0.08	0.26	0.3	-0.15	0.06
UBE2E2	7325	-0.15	0.47	0.24	0.8	0.51	2.28	-0.22	0.02	0.19	0.49	-0.27	0.09	0.26	0.57	0.06	0.39	0.27	1.07	-0.44	0.11	0.18	0.36	-0.02	0.26
UBE2E3	10477	0.27	0.85	0.03	0.31	0.04	0.07	0.21	0.85	-0.01	0.13	0.37	0.71	-0.2	0.02	0.25	0.42	0.13	0.46	0.75	1.28	-0.15	0.12	0.23	0.79
UBE2F	140739	-0.16	0.04	0.06	0.47	-0.02	0.13	-0.14	0.08	0.24	0.92	-0.13	0.08	0.17	0.27	-0.12	0.08	0.05	0.36	0.06	0.08	0.18	0.21	-0.09	0.07
UBE2G1	7326	-0.35	0.18	0.58	1.74	0.11	0.78	0.06	0.13	-0.02	0.57	0.29	0.56	-0.39	0.01	1.8	5.31	0.06	0.19	0.56	0.57	-0.56	0.05	2.41	5.31
UBE2G2	7327	-0.3	0.05	0.04	0.44	-0.65	0.02	-0.19	0.09	-0.15	0.77	-0.02	0.06	-0.06	0.29	0.32	0.56	0.1	0.31	-0.15	0.1	0.27	0.32	0.52	0.67
UBE2H	7328	0.47	1.29	-0.09	0.1	-0.21	0.15	-0.1	0.12	0.18	0.89	0.54	1.34	0.36	1.01	0.08	0.22	-0.34	0.19	0.67	0.66	-0.35	0.09	0.02	0.13
UBE2I	7329	-0.15	0.12	0.67	2.52	0.07	0.04	0.04	0.34	0.27	1.22	0.24	0.24	-0.1	0.12	1.68	5.31	-0.19	0.09	0.63	1.46	-0.28	0.2	0.9	1.7
UBE2J1	51465	-0.27	0.05	-0.07	0.1	-0.45	0.01	-0.08	0.08	-0.17	0	0	0.07	-0.45	0.04	-0.17	0.07	0.29	0.79	-0.32	0	-0.1	0.31	0.04	0.1
UBE2J2	118424	-0.17	0.04	-0.19	0.05	-0.06	0.24	0.05	0.12	0.18	0.37	0.2	0.21	0.16	0.23	-0.27	0.08	0.14	0.46	0.13	0.35	0.17	0.09	-0.12	0.05
UBE2K	3093	-0.03	0.39	0.26	0.24	0.17	0.63	-0.42	0.18	0.36	0.82	-0.16	0.17	0.14	0.49	0.03	0.04	0.26	1.04	0.01	0.16	0.15	0.77	-0.12	0.18
UBE2L3	7332	-0.07	0.1	0.07	0.28	0.21	1.23	0.08	0.06	0.36	0.69	0.37	0.29	0.07	0.09	0.07	0.22	-0.45	0.53	0.63	0.64	0.24	0.94	0.21	0.1
UBE2L6	9246	0.22	0.16	0.08	0.57	-0.08	0.57	0.04	0.29	-0.3	0.16	-0.05	0.12	0.12	1	0.11	0.38	0.03	1.07	0.14	0.19	0.38	1.2	-0.2	0.06
UBE2M	9040	0.65	2.7	-0.07	0.14	0.31	1.24	0.28	1.08	0.17	0.56	0.37	0.46	0.09	0.31	0.84	3.51	0.18	0.25	0.26	0.43	0.22	0.45	1.16	2.78
UBE2N	7334	0.4	0.78	0.12	0.82	-0.27	0.03	0.27	0.5	-0.16	0.01	-0.19	0.16	0.39	0.5	0.09	0.33	0.19	0.72	0.5	1.13	-0.2	0.17	-0.41	0.5
UBE2NL	389898	-0.01	0.22	0.15	0.6	-0.01	0.68	0	0.13	-0.14	0.02	-0.32	0.07	-0.01	0.18	-0.12	0.35	-0.29	0	-0.2	0	-0.14	0.36	-0.02	0.04
UBE2O	63893	-0.09	0.04	-0.1	0.04	0.19	1.24	-0.26	0.01	0.06	0.22	-0.12	0.11	-0.04	0.48	-0.06	0.08	-0.01	0.17	0.07	0.14	-0.02	0.19	-0.31	0.06
UBE2Q1	55585	-0.13	0.16	0.21	0.84	-0.16	0.04	0.22	0.71	-0.51	0.01	-0.1	0.28	0.13	0.52	0.18	0.47	-0.34	0.06	0.33	0.95	-0.16	0.41	-0.22	0.07
UBE2Q2	92912	0.03	0.24	-0.05	0.17	-0.26	0.03	0.04	0.37	0.03	0.75	0.05	0.24	0	0.15	0.05	0.21	-0.2	0.12	0.36	0.52	-0.2	0.67	0.39	0.6
UBE2Q2L	100505679	1.15	1.52	0.25	0.2	-1.54	0.01	0.85	0.81	-0.4	0.1	1.5	2.6	0.82	2.64	0.68	1.35	-0.18	0.05	1.26	1.01	0.73	1.06	2.04	2.72
UBE2QL1	134111	-0.2	0.12	0.01	0.06	0.07	0.44	0.05	0.13	0.02	0.07	0.06	0.7	-0.33	0.02	0.14	0.21	0.09	0.45	0.16	0.2	-0.03	0.06	-0.39	0.03
UBE2R2	54926	0.24	0.38	1.03	5.31	-0.02	0.38	0.28	0.66	0.05	0.45	0.31	0.64	0.04	0.25	0.3	0.83	0.14	0.87	0.16	0.31	-0.08	0.42	0.23	0.16
UBE2S	27338	0.6	1.97	-0.14	0.38	0.27	0.86	-0.03	0.05	0.15	1.6	0.03	0.2	0.69	2.37	-0.58	0	0.51	0.8	0.76	1.1	0.18	0.19	0.72	0.96
UBE2T	29089	-0.55	0	-0.21	0.3	-0.71	0	-0.32	0.16	-0.3	0.18	-0.19	0.03	-0.17	0.09	-0.43	0.18	-0.43	0	0	0.07	-0.37	0.08	0.23	0.55
UBE2U	148581	-0.55	0.2	0.23	0.26	0.38	0.91	0	0.22	-0.14	1.11	-0.2	0.15	-0.23	0.39	0.05	0.07	-0.05	1.27	-0.56	0.04	-0.29	0.93	-0.48	0.04
UBE2V1	7335	0.32	0.38	-0.23	0.2	0.06	0.33	0.1	0.34	-0.21	0.17	0.51	0.88	-0.5	0.28	0	0.45	-0.27	0.18	0.54	0.7	-0.32	0.07	0.04	0.08
UBE2V2	7336	0.19	0.36	-0.02	0.1	0.12	1.1	0.34	1.44	0.4	0.6	0.07	0.38	-0.06	0.14	0.15	0.61	0.36	0.65	0.74	1.52	0.3	0.34	-0.14	0.09
UBE2W	55284	-0.14	0.08	-0.23	0.05	0.1	0.26	-0.24	0.19	-0.01	0.53	0.38	0.52	-0.16	0.09	0.21	0.56	-0.24	0.16	0.36	0.6	0.37	1.26	0.22	0.3
UBE2Z	65264	0.58	1.08	-0.29	0.04	-0.18	0.49	-0.01	0.12	0.02	0.55	0.04	0.19	0.17	0.7	-0.58	0	-0.16	0.25	-0.05	0.1	-0.05	0.17	-0.55	0.03
UCHL1	7345	-0.04	0.39	0.1	0.64	0.17	0.62	0.02	0.18	-0.03	0.16	-0.08	0.06	-0.42	0.03	0.05	0.08	0.15	0.55	0.12	0.38	0.18	1.11	0.18	0.16
UCHL3	7347	-0.09	0.15	0.05	0.48	0.21	0.68	0.54	2.47	-0.1	0.29	0.19	0.66	-0.01	0.1	-0.01	0.3	0.24	0.32	0.19	0.16	-0.38	0.02	-0.32	0.02
UEVLD	55293	0	0.14	0.15	0.3	0.13	0.19	0.04	0.3	0.04	0.73	-0.02	0.12	0	0.29	-0.12	0.07	0.19	0.4	0.1	0.22	0.21	0.33	0.18	0.31
USP21	27005	0.09	0.43	-0.2	1.19	-0.1	0.12	0.48	0.98	-0.09	0.24	0.27	0.82	-0.04	0.32	0.35	1.93	0.12	0.19	0.41	0.73	-0.16	0.05	0.08	0.27
VHL	7428	-0.15	0.01	-0.56	0	-0.76	0.05	6.56	5.31	-0.08	0.14	-0.42	0.22	0.05	0.16	-0.26	0.02	0.12	0.27	-0.72	0.04	0.11	0.63	-0.49	0.05
WDR12	55759	0.14	0.53	0.64	2.68	0.09	0.7	-0.08	0.11	0.26	0.98	-0.02	0.1	0.06	0.39	-0.65	0.07	-0.08	0.31	-0.1	0.03	0.46	0.92	0.31	0.7
WDR26	80232	-0.3	0.14	-0.15	0.09	-0.02	0.3	0.25	0.38	-0.06	0.36	0.56	0.74	-0.13	0.21	-0.03	0.02	-0.14	0.19	0.08	0.35	-0.96	0.01	0.08	0.21
WDR5	11091	0.52	0.94	-0.13	0.18	0.02	0.56	0.03	0.67	0.08	0.38	0.4	0.68	0.18	0.38	-0.09	0.18	-0.16	0.04	0.22	0.41	-0.18	0.12	0.05	0.21
WDR53	348793	-0.24	0.03	0.09	0.45	0.14	0.31	0.21	0.38	0.03	0.77	0.22	0.78	0.08	0.16	0.32	0.85	0.04	0.67	0.26	0.72	-0.21	0.26	0.37	1
WDR59	79726	0.23	0.6	-0.02	0.2	-0.15	0.21	0.32	0.57	0.07	0.11	0.13	0.32	0.18	0.14	0	0.04	0	0.7	-0.11	0.2	-0.4	0.02	0.21	0.34
WDR5B	54554	0.21	0.65	0.18	0.41	0	0.22	-0.57	0	0.06	0.34	-0.19	0.09	0.04	0.47	-0.11	0.04	0.19	0.47	-0.05	0.3	-0.43	0.26	-0.37	0
WDR61	80349	0.18	0.47	-0.35	0.01	-0.31	0.02	0.23	1.08	-0.12	0.11	0.35	0.73	0.18	0.35	-0.1	0.03	-0.03	0.09	0.24	0.38	0.05	0.13	0.62	1.37
WDR76	79968	0.16	0.48	-0.14	0.12	-0.11	0.46	-0.3	0.09	0.14	0.34	-0.35	0.04	-0.11	0.13	-0.23	0.09	0.05	0.48	-0.23	0.12	0.13	0.23	-0.01	0.11
WDR82	80335	0.52	0.52	1.58	5.31	0.28	1.16	0.39	0.7	-0.03	0.98	0.34	0.57	0.35	0.73	1.37	4.83	-0.01	0.3	1.31	2.51	0.2	0.29	1.34	2.39
WDTC1	23038	-0.04	0.11	0.22	1.54	-0.25	0.02	0.05	0.14	0.17	0.33	0.2	0.55	0.26	0.92	0.16	0.51	-0.01	0.31	0.22	0.16	0.28	0.59	0.04	0.29
WSB1	26118	0.04	0.21	-0.04	0.17	0.19	0.19	0.18	0.32	0.15	0.27	0.15	0.17	0.28	1.04	-0.24	0.12	-0.08	0.33	0.33	0.64	0.11	0.46	-0.06	0.31
WSB2	55884	-0.17	0.05	-0.57	0.04	0.33	0.97	0.41	0.73	0.73	2.94	0.72	1.82	0.22	1.13	0.66	1.57	-0.08	0.39	0.88	2.56	-0.08	0.27	1.08	2.47
ZBTB1	22890	0.52	1.73	-0.21	0.15	-0.07	0.31	0.21	0.64	-0.15	0.16	0.1	0.52	-0.05	0.11	0.04	0.15	-0.38	0.05	-0.16	0.08	-0.2	0.36	-0.48	0
ZBTB10	65986	-0.06	0.17	-0.3	0.02	0.21	0.81	-0.14	0.02	0.15	0.2	0.01	0.06	0.52	1.08	0.01	0.06	-0.13	0.13	-0.45	0.02	-0.36	0.01	-0.33	0.05
ZBTB11	27107	-0.05	0.04	0.05	0.1	0.22	0.7	0.31	0.19	-0.04	0.1	0.11	0.45	-0.24	0.07	0	0.05	-0.3	0.06	-0.55	0.03	0.01	0.15	-0.09	0.07
ZBTB12	221527	0.03	0.21	-0.01	0.17	0.23	0.96	0.04	0.24	0.18	0.72	0.24	0.59	0.14	0.5	-0.05	0.37	0.39	1.6	0.8	1.21	0.43	1.32	0.23	0.72
ZBTB14	7541	-0.12	0.28	0.26	0.84	-0.01	0.6	-0.09	0.12	-0.06	0.23	0.08	0.39	-0.52	0.03	0.5	1.72	-0.16	0.01	-0.06	0.13	-0.27	0.05	-0.11	0.08
ZBTB16	7704	0.03	0.11	0.11	0.24	0.01	0.83	0.21	0.42	-0.22	0.08	-0.08	0.08	-0.09	0.41	-0.09	0.09	-0.01	0.65	0.31	1.55	-0.13	0.57	0.09	0.4
ZBTB17	7709	-0.03	0.27	-0.05	0.19	-0.05	0.32	-0.27	0.16	-0.06	0.15	-0.08	0.5	-0.4	0	0.34	0.51	0.22	0.51	0.15	0.31	-0.06	0.14	-0.32	0.04
ZBTB18	10472	0.15	1.03	0.37	2.01	0.09	0.25	0.03	0.33	-0.1	0.09	0	0.17	-0.15	0.09	0.04	0.15	0.14	0.24	0.19	0.99	-0.27	0.02	-0.24	0.01
ZBTB2	57621	-0.12	0.12	0.22	0.64	0.26	0.42	-0.1	0.27	0.14	0.83	-0.36	0.14	-0.22	0.15	-0.44	0.03	0.1	0.56	-0.67	0.02	-0.06	0.14	0.36	0.9
ZBTB20	26137	-0.03	0.25	0.24	0.53	-0.27	0.02	-0.14	0.04	-0.47	0	0.05	0.1	0.06	0.21	-0.1	0.11	-0.41	0.04	-0.33	0.05	0	0.06	0.22	0.19
ZBTB21	49854	-0.34	0.09	-0.12	0.06	0.27	0.84	-0.44	0.08	0.26	0.6	-0.15	0.06	0	0.4	-0.07	0.34	0.55	2.96	0.14	0.47	0.27	1.26	0.11	0.25
ZBTB22	9278	0.19	0.43	0.14	0.99	-0.31	0.03	-0.15	0.25	-0.05	0.06	-0.32	0.19	-0.02	0.55	-0.16	0.05	-0.03	0.04	-0.03	0.3	0.14	0.51	-0.15	0.05
ZBTB24	9841	-0.06	0.06	-0.67	0	-0.17	0.03	0.07	0.39	-0.07	0.35	-0.19	0.31	-0.33	0.02	-0.09	0.11	0.03	0.34	0.16	0.12	0.14	0.21	0.09	0.26
ZBTB25	7597	0.15	0.31	-0.08	0.13	-0.35	0.02	-0.01	0.66	0.28	0.94	-0.05	0.26	0.05	0.24	0.16	0.52	-0.11	0.08	-0.47	0.01	0.08	0.39	-0.31	0.05
ZBTB26	57684	-0.07	0.21	-0.15	0.04	-0.21	0.03	-0.38	0.02	-0.16	0.15	-0.22	0.04	0.08	0.25	-0.14	0.02	0.08	0.19	-0.45	0.06	0.28	0.77	-0.35	0.08
ZBTB3	79842	0.32	1.09	0.34	1.09	-0.04	0.19	-0.1	0.15	0.01	1.31	0.12	0.39	0.27	0.91	0.19	0.46	-0.2	0.17	0.1	0.43	0.03	0.59	0.02	0.09
ZBTB32	27033	-0.43	0.05	-0.04	0.36	-0.06	0.1	0.05	0.2	-0.07	0.46	-0.03	0.41	0.06	0.31	0.16	0.26	0	0.27	0.36	0.82	0.01	0.19	-0.04	0.09
ZBTB33	10009	0.22	0.62	-0.08	0.2	-0.31	0.2	-0.36	0.01	-0.13	0.64	-0.27	0.02	-0.11	0.04	-0.1	0.19	-0.17	0.14	-0.39	0.02	-0.27	0.15	-0.04	0.23
ZBTB34	403341	0.17	0.28	0.09	0.13	0.03	0.48	0.53	1.26	0.03	0.04	0.33	0.91	0.04	0.12	0.27	0.57	0.06	0.18	0.65	0.74	-0.1	0.02	0.16	0.35
ZBTB37	84614	0.23	0.42	0.17	0.54	-0.01	0.15	-0.26	0.01	0.03	0.11	-0.57	0	-0.16	0.3	-0.14	0.05	0.07	0.73	-0.25	0.07	0.19	0.94	-0.38	0.06
ZBTB38	253461	0.11	0.25	0.2	0.5	0.22	1.83	0.11	0.58	0.18	0.72	0.14	0.54	0.06	0.31	-0.07	0.03	0.08	0.82	0.31	0.53	0.23	1.1	0.35	0.76
ZBTB39	9880	-0.01	0.16	0.17	0.66	-0.04	0.07	-0.18	0.11	-0.19	0.01	0.01	0.09	0.04	0.25	0.1	0.41	0.08	0.26	-0.05	0.11	-0.27	0.02	-0.3	0.09
ZBTB4	57659	-0.06	0.04	-0.09	0.56	-0.43	0.15	0.51	0.6	-0.06	0.15	0.43	1.05	0.1	0.21	0.13	0.58	-0.01	0.3	0.6	0.72	0.23	0.32	0.59	0.43
ZBTB40	9923	-0.04	0.13	0	0.32	-0.03	0.56	0	0.18	0.06	0.36	0.39	0.75	-0.35	0.05	0.03	0.2	0.03	0.52	0.04	0.23	0.05	0.26	-0.12	0.31
ZBTB41	360023	-0.41	0.11	0.23	0.88	0.15	0.48	-0.3	0.1	0.36	1.12	-0.35	0.07	-0.05	0.07	0.15	0.21	0.11	0.8	-0.2	0.08	-0.17	0.59	0.22	0.35
ZBTB42	100128927	-0.42	0.14	0.05	0.38	-0.11	0.09	-0.18	0.05	0.15	0.45	-0.34	0.03	-0.08	0.07	-0.19	0.08	-0.22	0.05	-0.16	0.05	-0.1	0.05	-0.2	0.05
ZBTB43	23099	0.05	0.39	0.27	0.33	0.13	1.85	-0.39	0	0.3	1.25	-0.22	0.14	-0.09	0.9	0.24	0.42	0.36	0.45	-0.18	0.05	-0.53	0.06	-0.11	0.18
ZBTB44	29068	-0.03	0.07	-0.63	0.07	0.21	0.42	0.32	1.35	-0.05	0.44	0.18	0.64	-0.07	0.09	-0.11	0.19	0.08	0.31	-0.32	0.01	0.07	0.63	0.04	0.39
ZBTB45	84878	0.46	1.07	-0.47	0.06	-0.05	0.16	0.33	0.59	-0.18	0.43	-0.07	0.76	-0.17	0.15	0.2	0.39	-0.32	0.09	0.13	0.48	0.07	0.36	0.5	0.79
ZBTB46	140685	0.16	0.21	-0.01	0.11	0.18	0.54	0.49	0.76	-0.24	0.16	0.37	0.81	0.19	0.53	0.1	0.35	-0.11	0.35	0.65	0.71	0.12	0.15	0.29	0.3
ZBTB47	92999	0.46	0.83	0.14	0.5	0.37	0.89	0.19	0.36	-0.02	0.36	-0.03	0.06	0.48	1.5	0.11	0.16	-0.28	0.11	-0.01	0.32	0.59	1.75	0.33	0.26
ZBTB48	3104	-0.09	0.27	0.07	0.42	-0.12	0.11	-0.27	0.04	0.1	0.31	-0.32	0.02	-0.24	0.03	-0.14	0.07	0.2	0.84	-0.07	0.2	-0.08	0.07	-0.32	0.21
ZBTB49	166793	0.08	0.17	-0.15	0.01	0.14	0.69	0.04	0.2	0.15	0.81	-0.13	0.04	-0.06	0.51	-0.63	0.02	0.02	0.25	-0.31	0.03	0.12	0.4	-0.12	0.14
ZBTB5	9925	-0.26	0.05	-0.12	0.21	0.03	0.48	-0.23	0.13	-0.06	0.22	-0.08	0.12	0.13	0.19	0.27	0.51	-0.15	0.18	-0.03	0.2	0.25	1.58	0.27	0.3
ZBTB6	10773	-0.25	0.05	-0.07	0.07	-0.09	0.27	0.12	0.41	-0.14	0.37	0.04	0.42	-0.31	0.02	-0.12	0.03	0	0.2	-0.16	0.04	-0.11	0.12	-0.24	0.05
ZBTB7A	51341	0.05	0.91	-0.31	0.1	0.27	0.9	0.07	0.34	0.29	2.06	0.47	1.04	0.37	1.03	0.16	0.52	-0.06	0.53	0.46	0.57	0.2	0.49	-0.01	0.13
ZBTB7B	51043	0.18	0.41	-0.14	0.14	0.06	0.25	-0.1	0.27	-0.18	0.16	0	0.06	-0.01	0.12	-0.08	0.28	0.06	0.27	-0.03	0.06	-0.24	0.19	-0.09	0.07
ZBTB7C	201501	0.11	0.99	-0.1	0.16	-0.24	0.04	0.04	0.17	-0.13	0.42	-0.09	0.18	0.13	0.53	-0.35	0.08	0.02	0.36	0.31	0.37	0.15	0.61	-0.09	0.46
ZBTB8A	653121	-0.22	0.01	-0.15	0.12	-0.2	0.04	-0.19	0.26	-0.15	0.34	-0.16	0.05	-0.14	0.04	-0.25	0.18	-0.05	0.23	0.03	0.15	0.11	0.41	-0.67	0.02
ZBTB8B	728116	-0.47	0.01	0.01	0.44	-0.1	0.11	-0.07	0.4	-0.13	0.13	-0.43	0.12	-0.15	0.14	0.16	0.48	0	0.1	-0.21	0.06	-0.08	0.17	-0.25	0.07
ZBTB9	221504	0.1	0.54	-0.18	0.07	0.14	0.55	-0.12	0.31	-0.16	0.06	0.08	0.47	-0.01	0.06	0.09	0.19	-0.03	0.07	-0.1	0.19	-0.04	0.45	0.21	0.52
ZNF131	7690	0.46	1.3	-0.02	0.86	0.06	0.32	-0.18	0.13	0.25	1.59	-0.09	0.52	0.06	0.6	-0.53	0.3	0.06	0.49	-0.48	0.09	0.64	1.26	0	0.12
ZSWIM2	151112	-0.42	0.09	-0.68	0.04	0.2	1.45	-0.29	0.05	0.05	0.12	-0.11	0.02	-0.03	0.48	0.18	0.32	-0.03	0.23	-0.37	0.05	-0.24	0.18	-0.1	0.12
ZSWIM5	57643	0.16	0.42	0.3	0.66	-0.04	0.08	0.29	0.37	-0.28	0.02	0.24	0.44	-0.05	0.42	0.37	0.85	-0.11	0.28	-0.09	0.17	0.04	0.59	-0.31	0.05
ZSWIM6	57688	-0.17	0.02	0.03	0.1	0.23	0.64	-0.17	0.2	-0.16	0.01	-0.19	0.03	-0.44	0.01	-0.13	0.01	-0.12	0.02	-0.12	0.11	0.01	0.06	-0.29	0.01
ZSWIM8	23053	0.08	0.33	-0.01	0.14	0.04	0.15	0.02	0.23	0.09	0.74	-0.08	0.25	0.21	0.55	-0.41	0.05	-0.29	0.12	-0.33	0.05	-0.36	0.16	-0.46	0.04
ZYG11B	79699	-0.07	0.11	0.14	0.61	-0.02	0.32	-0.21	0.02	-0.11	0.66	0.25	0.7	0.15	0.56	-0.11	0.11	-0.42	0.03	-0.34	0.15	-0.39	0.17	-0.07	0.13
