# Supplementary material for: Targeted protein degradation via intramolecular bivalent glues
Source: Nature. 2024 Feb 21;627(8002):204–11. doi: 10.1038/s41586-024-07089-6 (PMC10917667; doi:10.1038/s41586-024-07089-6)
Supplement: Supplementary file 7 — sgRNA library details including guide IDs, guide sequences and raw read counts for viability-based IBG1-resistance CRISPR screens. [file 41586_2024_7089_MOESM7_ESM.xlsx]

## Sheet: Suppl. Table4_Reads_viability
Gene	Entrez ID	sgRNA	Sequence	Plasmid	DMSO	IGB1_R1	IGB1_R2
AMFR	267	AMFR-KO-1	CGGTCGAGTCCTGTCCCTGT	530	655	977	920
AMFR	267	AMFR-KO-2	CACGTAGATAGTTCTTGTGC	333	808	576	615
AMFR	267	AMFR-KO-3	ACGTCCCTTCGTGGTTGAGG	207	75	31	44
AMFR	267	AMFR-KO-4	TGACACGATTATTGTCGGCA	468	110	191	201
AIRE	326	AIRE-KO-1	CTCGGGAACGGTGAGCGGGG	375	413	114	127
AIRE	326	AIRE-KO-2	CGAGGACAAGTTTCAGGTGG	340	558	263	185
AIRE	326	AIRE-KO-3	CAAGGCTTTGGTACCGCCAC	124	287	391	305
AIRE	326	AIRE-KO-4	ACTGCCGGAGTCTTCGAACT	344	92	47	73
BIRC2	329	BIRC2-KO-1	CCGGTGTTCTGACATAGCAT	566	288	92	76
BIRC2	329	BIRC2-KO-2	GTGAACTCTACAGAATGTCT	403	209	69	80
BIRC2	329	BIRC2-KO-3	CGATGAAGAGATGTCTTCAA	494	746	1064	1047
BIRC2	329	BIRC2-KO-4	AGCTGTAGCTTTATTCAGAA	701	142	65	63
BIRC3	330	BIRC3-KO-1	CTGTGCAATGAATAACGAAA	279	95	92	128
BIRC3	330	BIRC3-KO-2	CTTGGCATGTTGAACCCATG	306	98	41	19
BIRC3	330	BIRC3-KO-3	CTAGTGTTCTAGTTAATCCT	213	16	41	12
BIRC3	330	BIRC3-KO-4	CACACTCATTACTTCCGGGT	513	548	176	212
XIAP	331	XIAP-KO-1	TGCGGTGCTTTAGTTGTCAT	480	407	361	465
XIAP	331	XIAP-KO-2	TGTGATCGTGCCTGGTCAGA	670	690	747	762
XIAP	331	XIAP-KO-3	CGGGTATATGGTGTCTGATA	468	246	9895	10900
XIAP	331	XIAP-KO-4	CGCAGTCTACAAATTCTGGT	586	191	149	137
TRIM23	373	TRIM23-KO-1	CTGTATATTGCACTGTGTGT	302	67	60	35
TRIM23	373	TRIM23-KO-2	AGGTCTGTTACTTGTCGATC	228	75	364	442
TRIM23	373	TRIM23-KO-3	CGTCTTTTGCTTTGTGGCCA	419	180	98	103
TRIM23	373	TRIM23-KO-4	GGTCATGTATTCGAGCTTAT	402	58	31	19
ATRX	546	ATRX-KO-1	CCGCGTTTTTTGAGATTTTC	367	0	0	15
ATRX	546	ATRX-KO-2	TCTTGTGAGGTCTTCAAATT	342	169	144	99
ATRX	546	ATRX-KO-3	CTGTTCATCTTCGGATTCAC	270	19	12	8
ATRX	546	ATRX-KO-4	CAAGGGTGTAGTCTTTACAC	205	56	24	19
BARD1	580	BARD1-KO-1	TGATGTACCACCAACTTTAC	263	71	45	91
BARD1	580	BARD1-KO-2	CATGCCCATTCTTGGCTGCA	718	1000	600	480
BARD1	580	BARD1-KO-3	GGGTGTAACACACTGGACAT	807	350	382	490
BARD1	580	BARD1-KO-4	CTATGATTTCTTTTCACAGC	198	129	175	215
BMI1	648	BMI1-KO-1	TGGAACTAATTTGTATACAA	577	726	648	611
BMI1	648	BMI1-KO-2	CTATCTTCATTAGAGCCATT	337	1130	670	720
BMI1	648	BMI1-KO-3	AGTTCACAAGACCAGACCAC	224	198	219	123
BMI1	648	BMI1-KO-4	CATACATGACATCAATCTAG	406	673	341	339
BRCA1	672	BRCA1-KO-1	TCCATGAGTTGTAGGTTTCT	284	58	0	14
BRCA1	672	BRCA1-KO-2	TTGGGGTTTTCAAATGCTGC	471	201	122	79
BRCA1	672	BRCA1-KO-3	CCTATCATTACATGTTTCCT	266	161	155	123
BRCA1	672	BRCA1-KO-4	CTGTTTCTACCTAGTTCTGC	203	304	680	732
CBL	867	CBL-KO-1	CTAGGATCAAACGGATCTAC	373	416	307	338
CBL	867	CBL-KO-2	CTCATATCTTGACAAGATAG	297	154	35	32
CBL	867	CBL-KO-3	ACACTTCGAGATCTTCCACC	303	200	147	166
CBL	867	CBL-KO-4	TTGGAAGAGCTTTCGACAGG	618	750	570	471
CBLB	868	CBLB-KO-1	CTAGGAGTCGACATCCCACA	446	529	443	297
CBLB	868	CBLB-KO-2	CTTTGATCCAAGAGATGAAG	230	58	8	0
CBLB	868	CBLB-KO-3	TGGGGCTCTATTTTGCGGAA	612	969	1200	1043
CBLB	868	CBLB-KO-4	CCTCGCCTGGATCTAATTCA	392	309	442	399
CCNF	899	CCNF-KO-1	CGTACTTGTAAGTGTTGTCC	355	146	74	133
CCNF	899	CCNF-KO-2	CATTGTGTCATTGAGTCCCT	180	8	42	51
CCNF	899	CCNF-KO-3	CACCGGATTCTCCTATGAAG	217	163	418	448
CCNF	899	CCNF-KO-4	TGGTCGGTGAGCGGAAGCTG	497	263	136	115
CDC20	991	CDC20-KO-1	TGTGGATTGGAGTTCTGGGA	501	89	198	146
CDC20	991	CDC20-KO-2	CAGATGGACGACATTTGGCC	263	65	161	129
CDC20	991	CDC20-KO-3	CTCGGGCAGAGTGACTGGTC	431	384	446	368
CDC20	991	CDC20-KO-4	CAGGTTATCAGAACAGACTG	343	532	1359	1119
CDC27	996	CDC27-KO-1	CCTGTAATTGATGTGCCATC	90	16	5	0
CDC27	996	CDC27-KO-2	CTGGTCTCCCTTTGAATCAT	376	121	52	41
CDC27	996	CDC27-KO-3	CAGTGTCTTATATTGATTCA	484	97	64	121
CDC27	996	CDC27-KO-4	CACTATTACATCTCCCCCAA	237	59	39	54
CDC34	997	CDC34-KO-1	CCCTCGTAGTAGGTGTTGGG	439	209	253	209
CDC34	997	CDC34-KO-2	CGTAGATGTTAGGGTGCCAC	399	387	382	264
CDC34	997	CDC34-KO-3	GAGTGTGATCTCCCTCCTGA	767	824	1327	1149
CDC34	997	CDC34-KO-4	AGTTGTATAGATCGCCCTCG	221	273	135	187
CISH	1154	CISH-KO-1	TTCCGGATGTGGTCAGCCTT	427	275	166	261
CISH	1154	CISH-KO-2	TCTGGACTCCAACTGCTTGT	458	157	21	40
CISH	1154	CISH-KO-3	CGAGTGGTTTTCACTGACAG	425	999	2332	2633
CISH	1154	CISH-KO-4	ACCTTCGGGAATCTGGTGAG	292	542	509	539
ERCC8	1161	ERCC8-KO-1	CCGTGGATTCTTTCAACATC	337	228	99	99
ERCC8	1161	ERCC8-KO-2	CGTTATGACTATATCTTGGC	211	123	39	72
ERCC8	1161	ERCC8-KO-3	GCAGACAATCTTATTACACA	790	144	116	70
ERCC8	1161	ERCC8-KO-4	AGCACTGTTTGGTAGCAGGT	454	594	884	840
CYLD	1540	CYLD-KO-1	TTGGTACACCCCGTCAGTGA	1062	514	536	332
CYLD	1540	CYLD-KO-2	CTCTTTACCATTCAGTCTCA	377	127	87	110
CYLD	1540	CYLD-KO-3	CACAGAACGATCTTGAATAT	317	105	34	84
CYLD	1540	CYLD-KO-4	TTGGTTTATTATGACTGGAT	359	51	52	48
DDB1	1642	DDB1-KO-1	CTCAATTCAGATGGCTATCC	314	140	154	186
DDB1	1642	DDB1-KO-2	CCACGCACATATCGACAATG	394	275	255	244
DDB1	1642	DDB1-KO-3	CAATCGAGTGGACCCTAATG	497	214	924	871
DDB1	1642	DDB1-KO-4	CATAGGTTTTTACGTGCCGC	281	12	46	26
DDB2	1643	DDB2-KO-1	CACGTTGTCTCCTGTGACCA	314	140	18	0
DDB2	1643	DDB2-KO-2	CATGCGTCACTTTCTTTTTG	346	253	86	78
DDB2	1643	DDB2-KO-3	CCTTTGACAGGAGGGCTACA	524	261	227	207
DDB2	1643	DDB2-KO-4	CCTTTGGAACCCACAGCCAC	247	234	92	168
DTX1	1840	DTX1-KO-1	TCGTTCTCCCACTCCCACAC	649	599	299	338
DTX1	1840	DTX1-KO-2	TCTGCATGTATCTTCGAACC	389	194	332	309
DTX1	1840	DTX1-KO-3	CCCGTGAGCAAGAGCGACGT	414	221	489	431
DTX1	1840	DTX1-KO-4	CGGGGCAGAACAACCTCAAC	490	291	238	208
E4F1	1877	E4F1-KO-1	CCTTGGAGGATTTTGTTCAG	338	342	92	194
E4F1	1877	E4F1-KO-2	CTTTGATGTGCCCACCACCT	336	101	48	89
E4F1	1877	E4F1-KO-3	CAGTGCAGTGAGACCTTCCC	408	78	6	7
E4F1	1877	E4F1-KO-4	CACTTGGAGCACTTGTAGGG	366	642	671	573
MECOM	2122	MECOM-KO-1	ATACTTAGATCCAGGGGCTG	295	274	279	229
MECOM	2122	MECOM-KO-2	GGGTTGGCATGACTCATATT	463	329	130	168
MECOM	2122	MECOM-KO-3	CAGTTATGGATGGGAGGTAA	537	370	114	159
MECOM	2122	MECOM-KO-4	TGGATATCCGGCGCCATAGT	343	262	219	219
UBE2K	3093	UBE2K-KO-1	CTGTGACGGAACTAATATTA	390	385	155	271
UBE2K	3093	UBE2K-KO-2	CACGGTATTATTGTCATTGC	223	22	5	24
UBE2K	3093	UBE2K-KO-3	CTAAGGTATTGTAAGCCTAT	213	96	79	67
UBE2K	3093	UBE2K-KO-4	TCATATGGTGTGTCTGGAGG	416	392	960	1053
MAGEA1	4100	MAGEA1-KO-1	CTGTCGAGTGAAGTTGATGG	357	150	133	109
MAGEA1	4100	MAGEA1-KO-2	TGTTCCGAGCAGTAATCACT	407	442	349	348
MAGEA1	4100	MAGEA1-KO-3	GTGGGGTCTGCTTCCTTCAC	484	496	143	105
MAGEA1	4100	MAGEA1-KO-4	GGTGTGTGTGCAGGCTGCCA	696	945	1050	921
MAGEA2	4101	MAGEA2-KO-1	GCTTCTCGACTACCATCAAC	481	282	2495	4034
MAGEA2	4101	MAGEA2-KO-2	ACGATGGCCTGCTGGGCGAC	409	177	86	155
MAGEA2	4101	MAGEA2-KO-3	CTAGAGTAGAAGAGGAAGAA	612	277	264	272
MAGEA2	4101	MAGEA2-KO-4	TCTTCCTACTGATTGCTGCT	358	235	160	112
MAGEA3	4102	MAGEA3-KO-1	TGGGCATGATCTGATTGTCA	383	438	293	333
MAGEA3	4102	MAGEA3-KO-2	CTTGTACATCTTTGCCACCT	298	446	132	176
MAGEA3	4102	MAGEA3-KO-4	AGTTCCAAGCAGCACTCAGT	440	376	243	259
MAGEA4	4103	MAGEA4-KO-1	CCTTGTTACTGAGTGCTTCT	385	166	239	205
MAGEA4	4103	MAGEA4-KO-2	CATTGGGTTGCCTCCAGCAA	421	723	286	240
MAGEA4	4103	MAGEA4-KO-3	TTGTCACCTGCCTGGGCCTT	503	251	237	214
MAGEA4	4103	MAGEA4-KO-4	TGAAGATGATCTTTGGCATT	399	129	63	15
MAGEA6	4105	MAGEA6-KO-1	CGTGTACATCTTTGCCACCT	292	372	236	166
MAGEA6	4105	MAGEA6-KO-2	TGACCTGGAGTCTGAGTTCC	465	270	361	588
MAGEA8	4107	MAGEA8-KO-1	CAAGGGTTCCCATGATCAGA	323	159	199	73
MAGEA8	4107	MAGEA8-KO-2	CTGAGTGCATGCAGGTGATC	437	491	158	121
MAGEA8	4107	MAGEA8-KO-3	GCCTCCTGATAATCGTCCTG	544	330	243	239
MAGEA8	4107	MAGEA8-KO-4	CAGAGTGCTGTCGGTGACAG	254	100	163	128
MAGEA9	4108	MAGEA9-KO-1	CTCGTGCGATAGCATGCTGG	853	910	2335	2278
MAGEA9	4108	MAGEA9-KO-2	CCTTCAATTTCAGTGCTTCT	681	1198	1501	1340
MAGEA9	4108	MAGEA9-KO-3	CGGTCGACCCAGCTCAGCTG	1119	841	675	628
MAGEA9	4108	MAGEA9-KO-4	CCATTTCCGTCTACTACACT	596	669	682	722
MAGEA10	4109	MAGEA10-KO-1	CAGAGTGCTCAGATAGCCTG	524	366	418	491
MAGEA10	4109	MAGEA10-KO-2	CCTGCTATCCTCTAATACCA	442	542	340	302
MAGEA10	4109	MAGEA10-KO-3	TGTGTCTCACTTTGGGATTG	535	374	328	299
MAGEA10	4109	MAGEA10-KO-4	TTGTGATCGGCTCCTTCATT	242	140	71	35
MAGEA11	4110	MAGEA11-KO-1	CAGTTCGGCCTGCTGACCTA	595	680	376	400
MAGEA11	4110	MAGEA11-KO-2	CTTGACTCGATACTTGCGGA	351	421	311	319
MAGEA11	4110	MAGEA11-KO-3	CTGTATGCATGCAACTGCTC	320	128	55	73
MAGEA11	4110	MAGEA11-KO-4	ACTGCCATGGATGCCATCTT	274	51	85	95
MAGEA12	4111	MAGEA12-KO-1	TTGTGAATGGCTCCCTGGCT	617	710	852	832
MAGEA12	4111	MAGEA12-KO-2	ACTGAGTGCTACTTGGAAGC	316	149	40	93
MAGEA12	4111	MAGEA12-KO-3	ATGCGGACCACTTCCACCAC	353	235	216	226
MAGEA12	4111	MAGEA12-KO-4	CTACTCTAGTGGAAGTCACC	288	138	74	111
MAGEB1	4112	MAGEB1-KO-1	TCGTCAGTAAGCTAAACCTC	392	460	370	333
MAGEB1	4112	MAGEB1-KO-2	TCGTCAGATTCGGTACATGA	473	229	171	117
MAGEB1	4112	MAGEB1-KO-3	CTCCTGTTTTAGGGGATACT	392	478	163	182
MAGEB1	4112	MAGEB1-KO-4	CAATGGAGCCTCTCGCCGCT	246	79	130	100
MAGEB2	4113	MAGEB2-KO-1	CACTGATGAGGAATCCCTGC	270	141	75	62
MAGEB2	4113	MAGEB2-KO-2	CGGGTCTCATCTCGGGCCTT	379	823	1005	1242
MAGEB2	4113	MAGEB2-KO-3	CAGTGTTGTCTTTGGCCTTG	329	223	308	290
MAGEB2	4113	MAGEB2-KO-4	TGACTTCCTGGTTAGAGGAT	500	1310	1129	920
MAGEB3	4114	MAGEB3-KO-1	ACGAGTCACTGTCCCATTGT	260	361	60	40
MAGEB3	4114	MAGEB3-KO-2	CTGTGCAGTCTCGCACAGAC	401	270	268	197
MAGEB3	4114	MAGEB3-KO-3	CCACTACATCTGTAGATGTT	446	42	44	7
MAGEB3	4114	MAGEB3-KO-4	CTCTTATTTTGGGGGCTACT	172	114	81	62
MAGEB4	4115	MAGEB4-KO-1	CATCTGTTTTGAGGGATACT	306	56	3037	1646
MAGEB4	4115	MAGEB4-KO-2	TGCGCTGAGAGACTTTCCTG	549	446	230	215
MAGEB4	4115	MAGEB4-KO-3	CTACTGAGTGTGATCTTCTT	248	219	42	65
MAGEB4	4115	MAGEB4-KO-4	CATCTTGGCTCTCGTCGCCT	383	120	157	207
MDM2	4193	MDM2-KO-1	CTTTCATAGTATAAGTGTCT	252	8	4	51
MDM2	4193	MDM2-KO-2	TCGAATCCGGTAATGTTCTC	219	165	36	75
MDM2	4193	MDM2-KO-3	AGTTCCTGTAGATCATGGTA	351	197	158	122
MDM2	4193	MDM2-KO-4	TCACATTGCAACAGATGTTG	500	369	738	601
MDM4	4194	MDM4-KO-1	ATGTAGAGGTTACCTCTGAG	289	309	127	134
MDM4	4194	MDM4-KO-2	CCACAATATACCATATGCTG	264	298	70	70
MDM4	4194	MDM4-KO-3	CAGAGCATAAATGCATACAT	268	70	70	54
MDM4	4194	MDM4-KO-4	TCAGTTGGTCTTGACTTGGA	418	104	164	98
MEFV	4210	MEFV-KO-1	CAAGGCTTCTAGGTCGCATC	171	322	507	449
MEFV	4210	MEFV-KO-2	GTGTGCGTGATTCCTGCAGC	373	274	179	124
MEFV	4210	MEFV-KO-3	CTCGGGGTGGTCTGGAGTCT	310	120	75	94
MEFV	4210	MEFV-KO-4	CGTATCCCAGGACATCGCCC	392	261	122	240
MAP3K1	4214	MAP3K1-KO-1	CTGGACGATCATCCATCTTG	379	129	52	56
MAP3K1	4214	MAP3K1-KO-2	GGTGTTTATTGGGCCTCAGG	416	264	141	131
MAP3K1	4214	MAP3K1-KO-3	CATCAGGTCGCACAGTGAAA	615	410	290	211
MAP3K1	4214	MAP3K1-KO-4	TGTCTACAAAGTGTACGTTG	385	247	261	146
MID1	4281	MID1-KO-1	TCGTCTGATTGAGCCAATTC	362	366	212	312
MID1	4281	MID1-KO-2	ACCGCATCCTAGTATCACAC	462	235	634	924
MID1	4281	MID1-KO-3	ACGTCGTTAGTGAGTATCTC	303	41	39	42
MID1	4281	MID1-KO-4	CTCGGTGATATTCTTAGCAG	348	222	100	103
ATXN3	4287	ATXN3-KO-1	CTGATACTCTGGACTGTTGA	435	347	460	427
ATXN3	4287	ATXN3-KO-2	CATCTTCGTCTAACATTCCT	327	139	60	119
ATXN3	4287	ATXN3-KO-3	TGCAATAAGTTATTCAGGCA	635	507	381	325
ATXN3	4287	ATXN3-KO-4	GTGTTCCTTATAATTGCATA	391	193	177	157
MNAT1	4331	MNAT1-KO-1	TGAGTGTGGTACTCCACTCA	479	384	90	121
MNAT1	4331	MNAT1-KO-2	CATTGTTGGTCAAGTTGAAA	318	79	61	34
MNAT1	4331	MNAT1-KO-3	TGTTGCTCTGCTTTTGGCTC	348	98	4	26
MNAT1	4331	MNAT1-KO-4	AGTCTAAGAGAATACAATGA	472	434	181	219
TRIM37	4591	TRIM37-KO-1	CATTGCCGGTAAGTGTTTCC	399	165	116	121
TRIM37	4591	TRIM37-KO-2	TGGTTATGTGGGTTCCAGTA	683	365	202	197
TRIM37	4591	TRIM37-KO-3	ATGGCATCTTTTGTTACCAC	77	37	0	0
TRIM37	4591	TRIM37-KO-4	TTTGGACTTACTCGCAAATG	348	330	346	321
NDN	4692	NDN-KO-1	CATGCCCATGACAGGCCTCC	356	317	175	224
NDN	4692	NDN-KO-2	CATGAGCTCGTGCGCCTTCT	318	246	166	308
NDN	4692	NDN-KO-3	TCGTCGTTCGGGGCCTGGGG	342	343	404	353
NDN	4692	NDN-KO-4	GGGTGTTCGGGCTGCACCTG	496	307	489	403
NEDD4	4734	NEDD4-KO-1	AGGTCAAGTGGATGTTCCAC	258	129	166	108
NEDD4	4734	NEDD4-KO-2	ACCGAGGATCTTCCCATTGT	346	186	211	183
NEDD4	4734	NEDD4-KO-3	CTGTGTTCTTCTAGATTCAT	255	180	113	140
NEDD4	4734	NEDD4-KO-4	CTGTACAGGTATCCTGTAAT	350	91	166	159
NEDD8	4738	NEDD8-KO-1	TGTCTGTAGGTTCAATGTCA	394	69	1	33
NEDD8	4738	NEDD8-KO-2	CACGCTCCTTGATTCGCTCC	191	11	21	7
NEDD8	4738	NEDD8-KO-3	TTCCGGTCAGCGTCTGAAAC	443	104	98	70
NEDD8	4738	NEDD8-KO-4	CTGCTGTTGTGGGGGGATTC	296	162	38	66
NFX1	4799	NFX1-KO-1	GTGTGCGTTTCCACATTCTT	352	240	227	152
NFX1	4799	NFX1-KO-2	CCCGAGATGTGTTATGTGGA	507	225	181	155
NFX1	4799	NFX1-KO-3	CTTGTCACACATAAATGTAG	218	96	70	94
NFX1	4799	NFX1-KO-4	TGCCTGTCAGAATGTTTCTG	414	207	183	213
CNOT4	4850	CNOT4-KO-1	CGTCTTTGTTGTAGGTTTAT	236	96	362	290
CNOT4	4850	CNOT4-KO-2	CCAATTCATGAAGATACATG	489	656	565	590
CNOT4	4850	CNOT4-KO-3	CATCAGTTCATCCAATCACA	455	104	148	81
CNOT4	4850	CNOT4-KO-4	CTTCACATCAGGTATATAAC	166	181	149	133
PRKN	5071	PRKN-KO-1	CCACGTGATTTGCTTAGACT	422	438	255	307
PRKN	5071	PRKN-KO-2	TGGGACTAGTGCAGTAAGTA	513	484	252	256
PRKN	5071	PRKN-KO-3	TGTGTGGGTAAGTCTAGCAT	480	687	355	490
PRKN	5071	PRKN-KO-4	CTGTCGCTTAGCAACCACCT	382	176	43	99
PCBP2	5094	PCBP2-KO-1	CGCAGATCTGTTTGACACAC	699	26	40	21
PCBP2	5094	PCBP2-KO-2	CTCGTATTTCCTTGATCTTG	393	878	429	313
PCBP2	5094	PCBP2-KO-3	TTCCGATGATACTGCCAACT	541	442	193	255
PCBP2	5094	PCBP2-KO-4	TTCTGAGATGTTGATACGTG	416	647	547	298
PEX10	5192	PEX10-KO-1	CGATGGGTCCACCTGGATGA	399	156	59	86
PEX10	5192	PEX10-KO-2	CGGTAGTACTCGTCCTTCTG	416	187	86	56
PEX10	5192	PEX10-KO-3	CCAGCGGCTACATGTTGCCT	318	178	94	212
PEX10	5192	PEX10-KO-4	CACTTGCAGGTAGAAGCTCC	469	566	527	466
PEX12	5193	PEX12-KO-1	CCATTACAATTCTCTTTAAG	492	353	445	626
PEX12	5193	PEX12-KO-2	CATGCTGAAGAGCGGGTCTC	114	105	30	30
PEX12	5193	PEX12-KO-3	AGGATGTATCGAAGTTGTTG	366	239	60	105
PEX12	5193	PEX12-KO-4	GCTGGAAACGATTTTACAGA	533	292	127	115
PLAG1	5324	PLAG1-KO-1	TCCGGTGATGTCCTTACCTT	511	315	359	231
PLAG1	5324	PLAG1-KO-2	TTCGGGTGTAGAACCGGCGA	468	330	164	150
PLAG1	5324	PLAG1-KO-3	TGGTGCAGTCTTGTTGTATG	610	319	491	308
PLAG1	5324	PLAG1-KO-4	CTTGTTGCGGCATGCAAGGC	219	95	115	71
PLAGL1	5325	PLAGL1-KO-1	GTGTGCTCACTGTGAGAAGA	310	250	87	173
PLAGL1	5325	PLAGL1-KO-2	TCCGGGTGTAGAAGCATCTT	625	809	522	606
PLAGL1	5325	PLAGL1-KO-3	CTCGGTATCCCCTGGCTCTC	481	527	317	297
PLAGL1	5325	PLAGL1-KO-4	GTGAGTGGGTCTTCTTGGTA	341	494	398	400
POLR2L	5441	POLR2L-KO-1	CTCGGTGTACTCGGCCTGCA	514	86	126	152
POLR2L	5441	POLR2L-KO-2	ACTTGTTGCCGACGATCTTG	480	53	17	15
POLR2L	5441	POLR2L-KO-3	CAAGTGAAGCAGCGTACAGG	255	0	0	0
POLR2L	5441	POLR2L-KO-4	ACGATCTTGCCACAAGTGAA	808	133	70	75
PEX2	5828	PEX2-KO-1	CTAACCTGAGATATCAGCCA	426	557	534	598
PEX2	5828	PEX2-KO-2	CTGTGGCATTTTTGGAGTAG	316	199	194	219
PEX2	5828	PEX2-KO-3	AGGTATTCATTCTGTATTTT	246	24	91	87
PEX2	5828	PEX2-KO-4	AGGTTTAAATCCATGAAAGC	398	379	177	152
RAG1	5896	RAG1-KO-1	CTTTGCAATGGTGTCCACTG	305	230	71	61
RAG1	5896	RAG1-KO-2	CGGGAAGTAAACCTCACATG	527	479	424	337
RAG1	5896	RAG1-KO-3	TCGACATCTCTGCCGCATCT	333	144	88	69
RAG1	5896	RAG1-KO-4	TGTGATGGCTTTCACAGTCC	495	509	1004	677
RAPSN	5913	RAPSN-KO-1	CAGCGAACTGCACACAGCGA	242	47	44	44
RAPSN	5913	RAPSN-KO-2	CATGGGGCGCTTCCGCGTGC	496	450	285	297
RAPSN	5913	RAPSN-KO-3	ACTGCAAGACCTGCCTTGGG	282	143	271	354
RAPSN	5913	RAPSN-KO-4	TGTGGTACTGGCTCATGGCC	435	353	285	249
RBBP6	5930	RBBP6-KO-1	TCGCTGGTTCAGTTCGACTT	344	80	65	74
RBBP6	5930	RBBP6-KO-2	CTGATGAGATCTCCGATATC	270	193	130	128
RBBP6	5930	RBBP6-KO-3	TGACCTAGATCGATGATATC	483	297	670	819
RBBP6	5930	RBBP6-KO-4	CTGGGTATAGTGTCCCTCCT	307	49	17	14
UPF1	5976	UPF1-KO-1	TCGTGTAATAGGTGTCTTCT	487	14	1	2
UPF1	5976	UPF1-KO-2	CGTCTGGTGGATCTTCTCCG	469	159	72	84
UPF1	5976	UPF1-KO-3	CTTTGTACCGCAGGCATATC	260	421	280	226
UPF1	5976	UPF1-KO-4	CTGCGAGCTGTCCCAGTTGA	566	161	41	48
DPF2	5977	DPF2-KO-1	CGACGCTTGGGAGTATCTTC	395	256	228	246
DPF2	5977	DPF2-KO-2	CGGTGTCGCTTTTCCATCCA	621	95	268	281
DPF2	5977	DPF2-KO-3	CGACTTTCCTTCCCATCTAT	403	35	24	29
DPF2	5977	DPF2-KO-4	CCAGGATGGAAGCATCCAGC	332	97	56	32
TRIM27	5987	TRIM27-KO-1	CAGTCGAGCATCATGGGCTC	448	363	135	92
TRIM27	5987	TRIM27-KO-2	CCTTGAGGAGCTAGACTTGG	442	946	706	732
TRIM27	5987	TRIM27-KO-3	CTCTGATAATCTGCGGCAAG	269	55	74	58
TRIM27	5987	TRIM27-KO-4	CATGTGCCTCTGCGGGAAGG	361	269	146	100
RFPL1	5988	RFPL1-KO-1	AAGTGGGTGCATCACACAGA	411	147	242	260
RFPL1	5988	RFPL1-KO-2	TGGAGTGTGGATGCGCTGTC	283	69	19	13
RFPL1	5988	RFPL1-KO-3	CAGAGCGTGGATTCTGGACT	220	160	60	26
RFPL1	5988	RFPL1-KO-4	CATGGGGAGGATCTACTTTG	489	413	407	301
RING1	6015	RING1-KO-1	CCCGGCTAGGATAGATCTTA	471	251	121	155
RING1	6015	RING1-KO-2	CCCCACTCATCGTTGTGGTC	390	232	152	151
RING1	6015	RING1-KO-3	TAGGGCTGTGACAATGCAGT	423	478	279	353
RING1	6015	RING1-KO-4	AGGGGAAACAGCAATCTCTG	403	187	415	405
RLF	6018	RLF-KO-1	TGTTCCAACATCGGTATTCC	444	217	297	258
RLF	6018	RLF-KO-2	CTCAGATTCCAGATTACAAA	539	147	151	230
RLF	6018	RLF-KO-3	TGTACAGAGGATACCATGTT	377	437	301	382
RLF	6018	RLF-KO-4	AGCATAGCAATCTATAGATA	745	877	993	923
RNF2	6045	RNF2-KO-1	CGCTGCAGTCTAGTCAAGGG	406	170	67	98
RNF2	6045	RNF2-KO-2	AGTCGTGATGAGTATGAAGC	379	258	125	141
RNF2	6045	RNF2-KO-3	CAGGTAATGACTAAGATGAC	456	451	428	337
RNF2	6045	RNF2-KO-4	GATTGCTATGTGTGGATGCA	410	418	160	273
RNF4	6047	RNF4-KO-1	TGGCGTTTCTGGGAGTATGG	414	33	21	39
RNF4	6047	RNF4-KO-2	CATCGTCACTGCTCACCACA	627	759	538	439
RNF4	6047	RNF4-KO-3	CCGAGATCTCCTTGGAAGCA	548	179	139	95
RNF4	6047	RNF4-KO-4	CAACAGAGTCATTGTGAGTC	283	120	171	167
RNF5	6048	RNF5-KO-1	CGAAGGGCCAAATCGCGAGC	447	521	237	278
RNF5	6048	RNF5-KO-2	AGGGATTCCAGCCATTTGGT	464	266	251	401
RNF5	6048	RNF5-KO-3	TGTCTTCATCAGGTGCGTAC	514	243	165	122
RNF5	6048	RNF5-KO-4	AGCTTTACATACTGGACACT	229	302	151	157
RNF6	6049	RNF6-KO-1	CACTGTAACATTACTTCTAG	310	196	65	85
RNF6	6049	RNF6-KO-2	CGAGCTAACGCTTCACGCAC	442	476	583	472
RNF6	6049	RNF6-KO-3	TGACGCCATCTAACCGCTGT	582	101	86	119
RNF6	6049	RNF6-KO-4	CAGGACTAGTTGACCTTTGT	188	74	53	73
RPS19	6223	RPS19-KO-1	CGAATGGGTGGATACCGTCA	124	24	14	20
RPS19	6223	RPS19-KO-2	ACGATGAGAACTGGTTCTAC	374	78	16	15
RPS19	6223	RPS19-KO-3	CGGAGGTACAGGTGCCGCGC	338	4	129	92
RPS19	6223	RPS19-KO-4	CACCAGCTCGCGTGTAGAAC	422	148	129	90
RPS27A	6233	RPS27A-KO-1	AGGGTTCAACCTATGAGTGT	356	482	663	567
RPS27A	6233	RPS27A-KO-2	CCTGATCAGCAGAGACTGAT	459	382	203	195
RPS27A	6233	RPS27A-KO-3	TTACGGGGAAGACCATCACC	501	95	32	78
RPS27A	6233	RPS27A-KO-4	GCTGCTTGCCAGCAAAGATC	454	113	88	149
FBXW4	6468	FBXW4-KO-1	ACCTGTAAGCGTCCGCTCGC	327	462	684	601
FBXW4	6468	FBXW4-KO-2	ATACTCTCTTCCTTGTGCCT	354	116	65	55
FBXW4	6468	FBXW4-KO-3	CCTGTTCATGAGCCGAGTAC	72	220	34	15
FBXW4	6468	FBXW4-KO-4	ACTCGCATATTGTTAGTGCA	406	427	305	317
SIAH1	6477	SIAH1-KO-1	CTGTAAATATGCGTCTTCTG	267	321	191	144
SIAH1	6477	SIAH1-KO-2	CTCTGACATTGAAGAATGGG	419	98	79	50
SIAH1	6477	SIAH1-KO-3	AGTCATTGTTGGATGCAGTT	376	216	152	89
SIAH1	6477	SIAH1-KO-4	GTAGGGTTGTAATGGACTTA	604	219	404	352
SIAH2	6478	SIAH2-KO-1	CCACGGGCTGTTCCCTGACC	351	348	291	298
SIAH2	6478	SIAH2-KO-2	TGAAGGGTGGTAATGCTCTT	499	299	255	230
SIAH2	6478	SIAH2-KO-3	ATGTCCTGGTGCTTCCTGCA	326	416	188	209
SIAH2	6478	SIAH2-KO-4	CGCTCTTCGAGTGTCCGGTC	308	360	185	122
SKP1	6500	SKP1-KO-1	TCCAACATGGTCTTAATAGT	411	155	193	177
SKP1	6500	SKP1-KO-2	CTGAATGACCTACAACAACA	772	550	431	547
SKP1	6500	SKP1-KO-3	CATCAACTTCAAATATCTCT	360	47	87	77
SKP1	6500	SKP1-KO-4	CCTCCTCCTGAAGATGATGA	700	492	207	191
SKP2	6502	SKP2-KO-1	CGGCATACTGTCTCAGTGTT	455	63	1474	873
SKP2	6502	SKP2-KO-2	CTTACAAACACCAGAGACCT	242	117	94	73
SKP2	6502	SKP2-KO-3	CGATCATTTATGGACCAACC	389	410	155	262
SKP2	6502	SKP2-KO-4	CCTGTACATGCTTTTCAGTG	199	139	84	111
HLTF	6596	HLTF-KO-1	GTGTAATAGCGTAGTCCAAC	635	544	253	231
HLTF	6596	HLTF-KO-2	TATGCTATGTAATGGACTAT	230	199	88	64
HLTF	6596	HLTF-KO-3	TTGCTTAGTCCATCTGCCTT	271	449	359	366
HLTF	6596	HLTF-KO-4	TGCCTTTAGTTTCAGACTGT	379	131	126	124
TRIM21	6737	TRIM21-KO-1	TCGATCTAGCTCTGAGATGA	373	246	241	392
TRIM21	6737	TRIM21-KO-2	CGGATTGGCTGTGTCTGGAT	305	199	198	187
TRIM21	6737	TRIM21-KO-3	TGGCGTGGTCACGGTGTTTC	151	45	132	148
TRIM21	6737	TRIM21-KO-4	CACTCGATGCTCACAGGCTC	256	360	349	361
TBL1X	6907	TBL1X-KO-1	CGCGGCGATGAGGTGTTGAT	451	593	397	491
TBL1X	6907	TBL1X-KO-2	CGTTGATACTGATCTCGGCC	432	503	820	832
TBL1X	6907	TBL1X-KO-3	CTCGTATACAGTGCCTCAAC	503	246	212	152
TBL1X	6907	TBL1X-KO-4	GTGTGGGCATCCCAAATTAT	469	472	668	520
ELOC	6921	ELOC-KO-1	ATGGTGGCTGTGAAGGACCT	235	87	86	36
ELOC	6921	ELOC-KO-2	TCACATGTGCTATCGAAAGT	496	443	259	314
ELOC	6921	ELOC-KO-3	CTCCATCTAAAGTAAAGTAA	668	408	364	325
ELOC	6921	ELOC-KO-4	GTGCAATTTCAGGTGCAATT	291	43	37	1
ELOB	6923	ELOB-KO-1	TGCTGTTTGACTGGTGAAGC	389	0	14	16
ELOB	6923	ELOB-KO-2	CTTGAGGATGCCCTCGACGA	386	34	57	36
ELOB	6923	ELOB-KO-3	CTGCTCGTCAGGAGGCCGCT	664	605	275	298
ELOB	6923	ELOB-KO-4	GATCATGAGGAACACGTCCT	425	21	104	153
PPP1R11	6992	PPP1R11-KO-1	CCGCTCATCCAAATGTGAGT	349	94	122	84
PPP1R11	6992	PPP1R11-KO-2	TTGTCTCAGTGACGGTCTCG	408	132	185	306
PPP1R11	6992	PPP1R11-KO-3	AGGTTTCTCATAAATACAGC	291	55	13	5
PPP1R11	6992	PPP1R11-KO-4	AAGTTTGATGGTAAGGCTCC	169	32	46	53
TNFAIP1	7126	TNFAIP1-KO-1	ACGTTGAGCTGGACATACTT	338	317	458	440
TNFAIP1	7126	TNFAIP1-KO-2	GGTGTAGGAATACTTGTTGT	574	505	785	781
TNFAIP1	7126	TNFAIP1-KO-3	CTGGATGAGGTAATACTTTG	303	186	92	108
TNFAIP1	7126	TNFAIP1-KO-4	CCTTTAGGGATGTGATGATG	330	103	25	21
TNFAIP3	7128	TNFAIP3-KO-1	CGGTCTCTGTTAACAAGTGG	953	736	909	947
TNFAIP3	7128	TNFAIP3-KO-3	CTGGCAACTGGAGTCTCTCA	985	732	422	397
TRAF1	7185	TRAF1-KO-1	CTGTTTCATGAACCCCAACA	756	441	469	569
TRAF1	7185	TRAF1-KO-2	CCATGAGGCGCAAGCTCTGC	408	136	136	117
TRAF1	7185	TRAF1-KO-3	CCAGTCTATAAGCCCAGGAA	616	464	521	568
TRAF1	7185	TRAF1-KO-4	TTGCAGGTGTCGGCTGCTCC	464	701	887	1101
TRAF2	7186	TRAF2-KO-1	CGTCAAGACTTGTGGCAAGT	339	191	211	212
TRAF2	7186	TRAF2-KO-2	TCGTGAACACAGGCAGCACA	640	344	195	182
TRAF2	7186	TRAF2-KO-3	CGCGTGGCTCTGGTCTCCCA	367	60	0	22
TRAF2	7186	TRAF2-KO-4	CGTGCAAAGGCCTGGTCCGC	394	504	459	592
TRAF3	7187	TRAF3-KO-1	ACACTCGGTCTGCTTCGGGC	301	127	68	77
TRAF3	7187	TRAF3-KO-2	CCTTCTTTTCGAGCGAGTTG	259	375	238	208
TRAF3	7187	TRAF3-KO-3	TCAGTTTCTCTGCTTGGCTG	360	107	250	201
TRAF3	7187	TRAF3-KO-4	CGTGGAGAAGGCGTGTAAAT	323	181	82	141
TRAF6	7189	TRAF6-KO-1	CATGGCGTTTGCACTGCTTC	260	330	93	25
TRAF6	7189	TRAF6-KO-2	TCATTTGGACATTTCACCAT	302	147	182	182
TRAF6	7189	TRAF6-KO-3	ACATTCTCATGTGTGACTGG	311	149	79	113
TRAF6	7189	TRAF6-KO-4	CCCACACTATCATCTTTTGT	434	597	892	733
TRO	7216	TRO-KO-1	CCGCGAGATGTGGCCATTTT	480	180	126	105
TRO	7216	TRO-KO-2	CTCAGATAGTCACAAACCAA	491	279	226	265
TRO	7216	TRO-KO-3	CATGGTGATTCTGAGTGTCA	366	276	537	422
TRO	7216	TRO-KO-4	CGGCTGGCTTTAGTGGTGTA	475	357	594	585
TTC3	7267	TTC3-KO-1	TCGTTTTGTTGTGATTGACA	362	51	8	16
TTC3	7267	TTC3-KO-2	CCGTTGGCCATTTCGTGATT	386	461	519	517
TTC3	7267	TTC3-KO-3	CACTGGGGTAGTGTTCAATA	298	421	114	115
TTC3	7267	TTC3-KO-4	TAGGGTTTTATACGCATCAG	270	256	132	111
UBA52	7311	UBA52-KO-1	TTCTGGATGTTGTAGTCTGA	595	18	12	23
UBA52	7311	UBA52-KO-2	CCTCGCAGGCGCAACACCAG	312	58	56	69
UBA52	7311	UBA52-KO-3	CCTTGTCTTGAATTTTGGCT	213	78	34	47
UBA52	7311	UBA52-KO-4	CCAGCTTGCCCAGAAATACA	669	492	241	293
UBB	7314	UBB-KO-1	CCTCAAGGGTGATGGTCTTG	374	305	150	195
UBB	7314	UBB-KO-2	TCTGGATGTTGTAGTCAGAA	693	243	144	157
UBB	7314	UBB-KO-3	TCTTTATCCTGGATCTTGGC	314	188	236	237
UBB	7314	UBB-KO-4	CCCGACCAGCAGAGGCTCAT	680	812	865	828
UBC	7316	UBC-KO-1	CGAGAGTGATGGTCTTACCA	436	327	187	291
UBC	7316	UBC-KO-2	CGAGGGTGATGGTCTTACCA	664	46	1812	1969
UBC	7316	UBC-KO-3	CTTCGAGAGTGATGGTCTTA	375	165	208	159
UBC	7316	UBC-KO-4	TGTCTTGGATCTTTGCTTTG	429	29	56	75
UBA1	7317	UBA1-KO-1	CGGTGTGGTTACCTGCCTGG	479	79	34	53
UBA1	7317	UBA1-KO-2	CGTTGAGGACTTCCTTAGTG	464	101	13	40
UBA1	7317	UBA1-KO-3	TTGAGTGTCTCCCTGAGGAC	461	66	36	15
UBA1	7317	UBA1-KO-4	CCACGGATGTAGTCGGAGAA	1135	145	54	106
UBE2A	7319	UBE2A-KO-1	CGTTCCACACCATTATGTTG	347	290	413	416
UBE2A	7319	UBE2A-KO-2	ACGGTTCTGAAGTATGTCCA	479	192	121	161
UBE2A	7319	UBE2A-KO-3	ACAGTTAGATTTGTCTCTAA	554	276	255	269
UBE2A	7319	UBE2A-KO-4	CGCTGACTCCGGCTGGAGGA	416	282	113	122
UBE2B	7320	UBE2B-KO-1	ACTGTTAGGTTTTTATCCAA	307	279	46	50
UBE2B	7320	UBE2B-KO-2	CTTGTAACCTGGAAATCCAG	229	66	114	133
UBE2B	7320	UBE2B-KO-3	CTGCATGATGTTGTTTTCAG	403	104	3701	4896
UBE2B	7320	UBE2B-KO-4	TCAGAATCGATGGAGTCCAA	341	208	93	67
UBE2D1	7321	UBE2D1-KO-1	CTGGCAAGCCACTATTATGG	361	239	143	140
UBE2D1	7321	UBE2D1-KO-2	CCTTGATATGCGCTATCAGG	447	1001	1023	827
UBE2D1	7321	UBE2D1-KO-3	CAGAATATCGAGACAAATAC	261	231	439	374
UBE2D1	7321	UBE2D1-KO-4	ACAGATTATCCTTTTAAACC	188	11	15	61
UBE2D2	7322	UBE2D2-KO-1	CATTATTGTAGCTTGCCAAT	182	95	30	27
UBE2D2	7322	UBE2D2-KO-2	TGCCAGATCATTCAATTCCT	328	97	154	145
UBE2D2	7322	UBE2D2-KO-3	CTGTGATCGTAGAATATCAA	598	86	174	204
UBE2D2	7322	UBE2D2-KO-4	TGATAGGGACTGTCATTCTG	520	922	433	523
UBE2D3	7323	UBE2D3-KO-1	CAATTATGGGACCTGTAAGT	168	49	1	35
UBE2D3	7323	UBE2D3-KO-2	CCTAAGGCAAGTATTTTCCC	242	14	11	43
UBE2D3	7323	UBE2D3-KO-3	ATATCAAGGCGGTGTATTCT	237	0	0	0
UBE2D3	7323	UBE2D3-KO-4	GTTGGGGATGATAGTAAGTA	473	43	30	16
UBE2E1	7324	UBE2E1-KO-1	AGAGGTACTGTGCTCTTTTT	262	58	125	50
UBE2E1	7324	UBE2E1-KO-2	TCCACCTAATTGCAGGTGAG	642	648	479	439
UBE2E1	7324	UBE2E1-KO-3	TGACTGTTAATATTACAATG	363	280	93	260
UBE2E1	7324	UBE2E1-KO-4	TTCATAGATGTTATCGCCTT	322	277	221	259
UBE2E2	7325	UBE2E2-KO-1	CCATTCATAAATGTTGTCTC	285	235	130	142
UBE2E2	7325	UBE2E2-KO-2	CCACTAGTGCTTGGACTGTC	253	138	133	129
UBE2E2	7325	UBE2E2-KO-3	TAGGGGGTTTAAACGGATAG	277	137	251	224
UBE2E2	7325	UBE2E2-KO-4	CCTTTTTCTTGGGCTGAACT	302	291	117	126
UBE2G1	7326	UBE2G1-KO-1	ATCGGTAGAGATCATTGTCA	392	574	4570	4619
UBE2G1	7326	UBE2G1-KO-2	CTGGATTTTTGTTGAGTTCT	224	59	524	720
UBE2G1	7326	UBE2G1-KO-3	CCAGATACACTTTAGTAAGT	508	156	1136	1133
UBE2G1	7326	UBE2G1-KO-4	TACTTATCTTCCCCAGGCTC	288	598	5121	5519
UBE2G2	7327	UBE2G2-KO-1	GCTTTGAGTTTGGTGTTTTT	224	111	206	186
UBE2G2	7327	UBE2G2-KO-2	GTGAGATGTTTCATCCCAAC	342	221	195	195
UBE2G2	7327	UBE2G2-KO-3	ACTTGATTACCCGTTAAGTC	275	182	73	69
UBE2G2	7327	UBE2G2-KO-4	TGATGGGAGAGTCTGCATTT	473	227	275	159
UBE2H	7328	UBE2H-KO-1	CAGTTATTGGCCTATCCTAA	461	65	90	85
UBE2H	7328	UBE2H-KO-2	CATGTTTACTCTCGATGCTA	315	27	17	31
UBE2H	7328	UBE2H-KO-3	TGTCCATCCGCCTCTTGCCC	562	206	124	109
UBE2H	7328	UBE2H-KO-4	TCTATAGGTATGTTACTACT	309	479	202	160
UBE2L3	7332	UBE2L3-KO-1	CCATATGATAAGGGAGCCTT	223	467	225	145
UBE2L3	7332	UBE2L3-KO-2	ACATTTGCGGATTTCTTCAA	266	77	81	91
UBE2L3	7332	UBE2L3-KO-3	CTTTTCGTCGATGTTTGGGT	256	49	12	47
UBE2L3	7332	UBE2L3-KO-4	GTTTTCGGCACTAATTACTG	359	217	82	54
UBE2N	7334	UBE2N-KO-1	AGCGTTTGCTGGCAGAACCA	546	229	58	104
UBE2N	7334	UBE2N-KO-2	CTTATCTATGAAGGCAACAG	248	157	313	188
UBE2N	7334	UBE2N-KO-3	TCAGGATTCCCCCTTTGAGG	705	49	48	78
UBE2N	7334	UBE2N-KO-4	GGCATCAAAGCCGAACCAGA	647	935	1071	1357
UBE2V1	7335	UBE2V1-KO-1	TCGCAATTTCCGACTGTTGG	392	138	104	125
UBE2V1	7335	UBE2V1-KO-2	AGAGTAAGCGTCGAGCTACG	303	213	231	536
UBE2V1	7335	UBE2V1-KO-3	TTAGAACTATTTACTCCATT	450	265	155	166
UBE2V1	7335	UBE2V1-KO-4	CGCAATTTCCGACTGTTGGA	380	296	235	325
UBE2V2	7336	UBE2V2-KO-1	TTGGTGGCCCAATAATCATG	467	172	119	134
UBE2V2	7336	UBE2V2-KO-2	CGTAATTTTCGCTTGTTGGA	271	487	212	191
UBE2V2	7336	UBE2V2-KO-3	CCGTCAGTTAGATTTGTAAC	359	348	187	134
UBE2V2	7336	UBE2V2-KO-4	CAGCTAACTGTACCGTCGCC	448	725	457	513
UBE3A	7337	UBE3A-KO-1	CTCGAGGACCTTTCTTGTTT	380	166	47	56
UBE3A	7337	UBE3A-KO-2	TGGTGTGTTGTTTAACTTTC	417	117	18	29
UBE3A	7337	UBE3A-KO-3	TCGAGCTTTATAAGATTAAT	213	16	21	22
UBE3A	7337	UBE3A-KO-4	CAGTCTGATCAGTTTTCCTT	193	16	21	15
UCHL1	7345	UCHL1-KO-1	CTGCGTGAATAAGTCCGATT	343	102	120	81
UCHL1	7345	UCHL1-KO-2	AATGGTCTGCTTCATGAAGT	362	119	50	23
UCHL1	7345	UCHL1-KO-3	CGAAGCGCCACTGGCCGGCG	214	300	390	255
UCHL1	7345	UCHL1-KO-4	CTCACGGCCCAGGTAGGGCG	366	292	540	623
UCHL3	7347	UCHL3-KO-1	ACATCATAGTTCTCCAGGTA	948	506	450	613
UCHL3	7347	UCHL3-KO-3	ACCTCGGGATTGGCCTCCAG	901	871	479	493
USP4	7375	USP4-KO-1	ATGTGCTGAGTTGCCATTTC	271	324	165	204
USP4	7375	USP4-KO-2	ACAGGTGCTAGTGCTATCAC	302	90	45	37
USP4	7375	USP4-KO-3	CGCATGTTCAAAGTAGGTAG	568	608	578	667
USP4	7375	USP4-KO-4	CGGGATGACATTTTCGTGTG	327	154	15	65
USP1	7398	USP1-KO-1	CAGTGTGTTAAGCAGTCGCC	289	138	162	189
USP1	7398	USP1-KO-2	CTTTCGGATGAGGTATTTCT	232	151	244	248
USP1	7398	USP1-KO-3	AGCAACGCGTCCTTAATACC	509	197	144	133
USP1	7398	USP1-KO-4	CAAGTCCTCTTCAGGATCAC	328	101	6	3
VHL	7428	VHL-KO-1	ATCGTGTGTCCCTGCATCTC	251	18	4	13
VHL	7428	VHL-KO-2	CGGTAGCTGTGGATGCGGCG	391	70	62	93
VHL	7428	VHL-KO-3	TCGAAGTTGAGCCATACGGG	418	227	263	278
VHL	7428	VHL-KO-4	TCTCTCAATGTTGACGGACA	474	149	175	161
NSD2	7468	NSD2-KO-1	ACGTCAACGTGAGCTGGTGC	374	164	263	319
NSD2	7468	NSD2-KO-2	GGGTGTTTAATGGAGAACCC	359	43	8	32
NSD2	7468	NSD2-KO-3	TGTGTTTTTGACAGAAGACC	315	160	414	291
NSD2	7468	NSD2-KO-4	CACCAAATCACCAACGTTGT	313	134	36	52
ZFPL1	7542	ZFPL1-KO-1	ATGTGGATCACTGTGTGCTG	279	288	171	191
ZFPL1	7542	ZFPL1-KO-2	CTCAACACGTCTGACTTCTC	249	46	89	80
ZFPL1	7542	ZFPL1-KO-3	TGGCGTGATTGGCTACCAGG	302	162	57	61
ZFPL1	7542	ZFPL1-KO-4	TGTTTCGGGGTAGCTGGGCA	434	566	386	407
MKRN3	7681	MKRN3-KO-1	ACCAGAAAGGTCGTGCGAAT	480	208	230	204
MKRN3	7681	MKRN3-KO-2	CACATGTCGCATATGTCTCC	254	196	142	135
MKRN3	7681	MKRN3-KO-3	CGGTCTGCATTGTCTCTCTC	302	303	81	133
MKRN3	7681	MKRN3-KO-4	CTGGGTTGCATCTGCCCCCG	510	299	138	90
PCGF2	7703	PCGF2-KO-1	CGATAGTGGTGGCGTCGATG	369	334	442	317
PCGF2	7703	PCGF2-KO-2	CATGTGTGACGTGCAGGTCC	338	63	9	48
PCGF2	7703	PCGF2-KO-3	AGGTGGAGGTTCTGTACGAG	241	491	469	431
PCGF2	7703	PCGF2-KO-4	CGGCGAGGTCTTGGAGCAGG	356	252	96	128
ZBTB16	7704	ZBTB16-KO-1	CGCTGGAATGCTTCGAGATG	672	633	2924	1208
ZBTB16	7704	ZBTB16-KO-2	CGTTATCAGGAAGCTCGACC	284	180	359	230
ZBTB16	7704	ZBTB16-KO-3	ATGGTCATCAAACTGTCCAC	214	137	36	104
ZBTB16	7704	ZBTB16-KO-4	CATCGCACAAAGTCCCGGCC	401	473	1692	1217
TRIM25	7706	TRIM25-KO-1	ACGTTTGGAGCCCCGGAACA	950	887	592	536
TRIM25	7706	TRIM25-KO-2	CGTTGATCTGACTGTACATG	559	203	51	64
TRIM25	7706	TRIM25-KO-3	TGTCGAGGTGGTCTCTGAGG	554	705	1246	1131
TRIM25	7706	TRIM25-KO-4	CGCAGTTTTGATGCTTTCTG	238	47	7	24
TRIM26	7726	TRIM26-KO-1	CAATGTACTGCCTCTGGTCC	177	140	61	65
TRIM26	7726	TRIM26-KO-2	TTGTCCACCTTCAGCCGCTC	420	273	129	152
TRIM26	7726	TRIM26-KO-3	TAGGGTACTCAGGTGGTTCA	886	727	1560	1909
TRIM26	7726	TRIM26-KO-4	ACTGGCCGACTGTGGGTCCA	538	500	365	394
RNF112	7732	RNF112-KO-1	TGGGGTATCTGCCAGACAAT	513	229	177	151
RNF112	7732	RNF112-KO-2	CCCAGCACGCTAAGAGCCGC	380	132	218	268
RNF112	7732	RNF112-KO-3	CCTCAACCATTTGCTTCAGG	374	111	116	106
RNF112	7732	RNF112-KO-4	CAGATGTTTGTCCACGTGGC	299	257	1780	1142
RNF113A	7737	RNF113A-KO-1	CTGTCACGGGTCTTCTGTAT	400	256	662	677
RNF113A	7737	RNF113A-KO-2	CGATAGATCTTGTCATCCTC	259	119	134	102
RNF113A	7737	RNF113A-KO-3	CGCCGAGACTCTCGGGCTCA	583	435	321	551
RNF113A	7737	RNF113A-KO-4	CAGTGCAGCCTTCGTCGCTA	777	412	689	619
ZFAND5	7763	ZFAND5-KO-1	CTCTTGAAATGCTCATTTCT	219	119	44	49
ZFAND5	7763	ZFAND5-KO-2	CAGGCACATTTCTATTTGAG	487	186	209	179
ZFAND5	7763	ZFAND5-KO-3	TCAGTTTCTCAGCCCAGTAC	648	128	277	332
ZFAND5	7763	ZFAND5-KO-4	CTATTTTGCTGCCTCTGAAG	292	555	660	639
RNF103	7844	RNF103-KO-1	GTGTTGGGCTTTTTACAGCT	262	167	114	147
RNF103	7844	RNF103-KO-2	TGGTCATGGTTTACTAATTG	321	570	253	240
RNF103	7844	RNF103-KO-3	CACTCATTATGTCTGTTCCA	227	38	64	23
RNF103	7844	RNF103-KO-4	CGGGTTGTAATGAGCGCAAA	733	787	647	508
USP7	7874	USP7-KO-1	CGTTTTGGGATCATACATCT	307	22	0	17
USP7	7874	USP7-KO-2	CGGAATAATTTGGGTATGGT	308	31	64	51
USP7	7874	USP7-KO-3	CAGTGAACTGAAAGGTTGCC	388	86	5	23
USP7	7874	USP7-KO-4	CGTCGTCATCAAATTTACAC	426	40	35	19
CUL5	8065	CUL5-KO-1	AGCTTATGCTTGATACATGG	469	278	296	323
CUL5	8065	CUL5-KO-2	ATGGTATGTTCTGAACTTTT	159	160	64	31
CUL5	8065	CUL5-KO-3	GCACTAATGATATGTTCCTC	380	641	1550	986
CUL5	8065	CUL5-KO-4	GCGGATTATGTAAACAAGCT	536	121	111	100
USP5	8078	USP5-KO-1	AGGTGTATGTAACCAGGTCC	161	8	1	2
USP5	8078	USP5-KO-2	CGTCTAATTCAAACTTCTCC	237	221	109	124
USP5	8078	USP5-KO-3	ATCCGCTGGTTCATGTCTAT	280	103	55	48
USP5	8078	USP5-KO-4	CGCTGTGGAGCACTACCGAG	366	108	66	132
KMT2D	8085	KMT2D-KO-1	CGTTGGCGGGAATTTCCACC	379	106	147	107
KMT2D	8085	KMT2D-KO-2	CGTTGAGTCCCATAGGGAAG	459	163	108	110
KMT2D	8085	KMT2D-KO-3	CATGGGATCAACAGCCATTT	87	30	15	30
KMT2D	8085	KMT2D-KO-4	CCGTAGGACTAGGATAGGGG	507	422	1320	1294
GAN	8139	GAN-KO-1	TGGTTAATTCTCGGCATGCT	359	314	291	246
GAN	8139	GAN-KO-2	CGGGGTTTGAAGTTGGCCAG	428	267	406	514
GAN	8139	GAN-KO-3	CAGAGCTGACATAACATCCT	244	120	102	23
GAN	8139	GAN-KO-4	CGTTCATAGGTGGCAATGCT	257	333	234	167
DPF1	8193	DPF1-KO-1	CCTCGAGGTCATGCGGAAAC	559	488	599	418
DPF1	8193	DPF1-KO-2	ACCGATCTTGTACTCGCAGG	644	379	122	217
DPF1	8193	DPF1-KO-3	CGGGACAGATTTACACGTAC	355	287	375	490
DPF1	8193	DPF1-KO-4	CGCCGGTCTGCGAGTCGAGG	236	125	251	194
LZTR1	8216	LZTR1-KO-1	TGCGACGAGTTCGTGGGTGC	350	288	202	116
LZTR1	8216	LZTR1-KO-2	CAGTGTAACCCCCTGAGTAA	1617	895	956	1009
LZTR1	8216	LZTR1-KO-3	TGGGTATTTGATCTTGTCGG	451	248	117	79
LZTR1	8216	LZTR1-KO-4	CGCTGTGACAATGGCTACGT	458	112	146	207
USP11	8237	USP11-KO-1	CAGTGTTCCACTGCCTATCA	739	1295	762	938
USP11	8237	USP11-KO-2	CAGTGGACGTTCTCGCCCAC	284	293	197	202
USP11	8237	USP11-KO-3	TGATGTGTGTGTCATACAAC	456	286	114	111
USP11	8237	USP11-KO-4	CAATGCGACCTGACACCTCA	301	139	58	46
USP9X	8239	USP9X-KO-1	CATGTGTTTTATCGCCATGA	357	209	447	799
USP9X	8239	USP9X-KO-2	TGTCGATGAGTATAGTATGA	489	220	186	123
USP9X	8239	USP9X-KO-3	CGGTAAACACCTCTCTTTTG	557	613	402	430
USP9X	8239	USP9X-KO-4	CACGAATCCTTTGGGTGGGC	349	63	79	37
USP9Y	8287	USP9Y-KO-1	CTAGGCGATGAGTATTGTTA	402	101	131	143
USP9Y	8287	USP9Y-KO-2	CCCAAGTTCTATACCTAACA	469	163	58	82
USP9Y	8287	USP9Y-KO-3	CCATTAACTTGGAATACCAC	275	201	43	117
USP9Y	8287	USP9Y-KO-4	TGAGTTGATACGCCGTCTTG	400	438	1056	791
BAP1	8314	BAP1-KO-1	TGGTGGATGATACGTCCGTG	344	38	43	68
BAP1	8314	BAP1-KO-2	CTAGTACTGTCTGACGGTTC	313	69	53	63
BAP1	8314	BAP1-KO-3	TGGTCAATGGGGTAGACCTT	428	284	63	94
BAP1	8314	BAP1-KO-4	CTGCTAGTCTTGATGGACAG	346	269	148	107
BRAP	8315	BRAP-KO-1	TCCACATCCTATGTGGCCGC	353	231	50	77
BRAP	8315	BRAP-KO-2	CACAACGTTATGTAACCACA	349	286	84	91
BRAP	8315	BRAP-KO-3	TCGAGAAATGACAGATGTGA	595	11	9	32
BRAP	8315	BRAP-KO-4	CATCAGCCTATGTACACCAA	604	62	12	27
SPOP	8405	SPOP-KO-1	TTGGGGTTTACTCGCAAACA	703	514	257	342
SPOP	8405	SPOP-KO-2	TGATGACAAGCTTACCCTCT	475	403	180	139
SPOP	8405	SPOP-KO-3	ACAGTCCTCCTAACTCATCT	368	377	153	175
SPOP	8405	SPOP-KO-4	ACCTGCTAAGATAGCCTTGT	293	312	165	290
CUL4B	8450	CUL4B-KO-1	CCTCGAACTCTACTGAAGAG	540	312	1829	2029
CUL4B	8450	CUL4B-KO-2	CCCAGTAAGTACCACATGCT	469	191	1730	1699
CUL4B	8450	CUL4B-KO-3	CGTACCGATACAGAAGAAGC	575	676	1396	1273
CUL4B	8450	CUL4B-KO-4	TTTGCATGATGCACCGAAGC	622	1023	2726	2576
CUL4A	8451	CUL4A-KO-1	CATGCTTTGCTGTGAGCATA	572	635	799	654
CUL4A	8451	CUL4A-KO-2	CACCTATGTGCTGCAGAACT	350	315	268	198
CUL4A	8451	CUL4A-KO-3	CACAAGCAATCAGTGGTTTC	227	129	71	44
CUL4A	8451	CUL4A-KO-4	CGTGTCCTGCGTGTAGTTGT	538	360	340	419
CUL3	8452	CUL3-KO-1	CTCATTATTTATTGATGATA	403	83	54	87
CUL3	8452	CUL3-KO-2	TCGTTGTGTTTGAGATGCTC	187	51	62	33
CUL3	8452	CUL3-KO-3	TGGTTGCATGTACAAGTTAT	468	107	165	109
CUL3	8452	CUL3-KO-4	CTGTTATTCTTACGCTGGAT	249	20	27	16
CUL2	8453	CUL2-KO-1	GTGGTTATGAGTTTACCAGC	395	675	581	536
CUL2	8453	CUL2-KO-2	TCAGTATGGCTATGGTGGTG	390	164	234	259
CUL2	8453	CUL2-KO-3	ACACTATTTGTGGAGTCAGT	265	152	31	70
CUL2	8453	CUL2-KO-4	AGTTCATATACTAAGGTGAT	319	49	127	102
CUL1	8454	CUL1-KO-1	CGTTGTTGTTTATGAAGCGA	341	15	9	13
CUL1	8454	CUL1-KO-2	TCGTCACATTCACGGCGAAC	453	366	181	276
CUL1	8454	CUL1-KO-3	TGATTATGAATGTGTGTCTC	363	84	43	74
CUL1	8454	CUL1-KO-4	TACGTTAACAGTGTATAAAG	444	140	39	109
SOCS1	8651	SOCS1-KO-1	CACATTCCGTTCGCACGCCG	344	528	603	369
SOCS1	8651	SOCS1-KO-2	CCAGTAGAATCCGCAGGCGT	417	207	154	99
SOCS1	8651	SOCS1-KO-3	ACGAGCATCCGCGTGCACTT	297	161	382	295
SOCS1	8651	SOCS1-KO-4	CTGGCGGCTGTCGCGCACCA	570	1159	3353	3130
EIF3F	8665	EIF3F-KO-1	CTCGGCTGTAGTACTCGTGG	459	172	66	57
EIF3F	8665	EIF3F-KO-2	CCCAGGGACTCCCATTAAAG	357	135	13	61
EIF3F	8665	EIF3F-KO-3	TGTTGGGTGAGTGGTCAGAG	572	100	33	3
EIF3F	8665	EIF3F-KO-4	CCGGGACTGGGGTTGGCGTG	378	260	94	148
CDC23	8697	CDC23-KO-1	CTGATATTGTGATAGGCAAC	419	169	61	84
CDC23	8697	CDC23-KO-2	TGTACTCATGTCCCATTAGT	442	127	133	220
CDC23	8697	CDC23-KO-3	CTCTCAATTCTCTAAGCGCC	361	257	521	534
CDC23	8697	CDC23-KO-4	GGGTATAGGCATCCATATCC	385	0	0	0
TRIM24	8805	TRIM24-KO-1	TCGTGCAAGGTGTGATGCAT	585	141	85	70
TRIM24	8805	TRIM24-KO-2	CACGATTACTAGTGCAGCAG	274	41	23	4
TRIM24	8805	TRIM24-KO-3	CCAATACGTTCACCTAGTGC	491	275	317	320
TRIM24	8805	TRIM24-KO-4	AGTTGGAGTCATTCGTTGCC	209	118	76	39
DCAF5	8816	DCAF5-KO-1	CAGTGAGAGTACTATCCTCC	349	363	7582	8413
DCAF5	8816	DCAF5-KO-2	CACACGTGGGTGTTGGTGGA	383	572	421	409
DCAF5	8816	DCAF5-KO-3	ACCGTCGAGGTCTCCAGTAC	290	141	138	54
DCAF5	8816	DCAF5-KO-4	CTGAGGTTTTCGAATGTCCC	333	20	186	130
SOCS2	8835	SOCS2-KO-1	TCTTGGTATTCGATTCGAAG	312	76	53	40
SOCS2	8835	SOCS2-KO-2	CAGTACCATCCTGGGGTTTT	391	553	423	406
SOCS2	8835	SOCS2-KO-3	TCTGGTGCCTCTTTTAATTT	315	252	99	80
SOCS2	8835	SOCS2-KO-4	ACTGGCTCCGCGTCCCTTCC	340	299	130	150
CDC16	8881	CDC16-KO-1	CGTAGAAGACAGATAGAACT	371	137	157	133
CDC16	8881	CDC16-KO-2	AGTTGTATGAAGCATGTCGT	280	0	0	4
CDC16	8881	CDC16-KO-3	TCTTGTGCTGTCAGCATGTG	475	12	26	2
CDC16	8881	CDC16-KO-4	CGAGAGAGTGAAGCTACTTT	382	510	734	751
NAE1	8883	NAE1-KO-1	CTGTGCTAAATATTTAGCTA	323	139	167	91
NAE1	8883	NAE1-KO-2	CATATAACCAACTAGTCCAT	458	63	151	88
NAE1	8883	NAE1-KO-3	TGCCGATACTGCTTCTTTGA	478	197	463	484
NAE1	8883	NAE1-KO-4	GAGTTGTATTTAGTGCTGTG	353	272	210	151
HERC3	8916	HERC3-KO-1	CTCAGTAGATAAAGGACTGC	329	109	54	73
HERC3	8916	HERC3-KO-2	CAGTAGTCATGAGTCCTAGC	326	375	224	213
HERC3	8916	HERC3-KO-3	CAAGCAATTTGAGTTACTTC	169	183	170	132
HERC3	8916	HERC3-KO-4	TAGTTGAGTTCAGGTCAATC	347	464	517	497
HERC2	8924	HERC2-KO-1	TGGTTCTTATCGTAGCTGCT	367	1027	752	867
HERC2	8924	HERC2-KO-2	ATGTGATTGGTCCAATCCAG	189	36	8	13
HERC2	8924	HERC2-KO-3	TCGTTCTCGAATTATCTTTT	249	124	88	42
HERC2	8924	HERC2-KO-4	CTGTTCCATGTCCAAGTCTC	333	250	335	383
HERC1	8925	HERC1-KO-1	CTGGTCTGCTAAACGTATTG	420	557	459	474
HERC1	8925	HERC1-KO-2	TGTGTCGCATCAAGAACTGC	487	393	245	212
HERC1	8925	HERC1-KO-3	CTGGATTGCTACTATAGAAC	434	142	93	115
HERC1	8925	HERC1-KO-4	CCTCGACTTGTTGCCACCTC	406	133	63	124
BTRC	8945	BTRC-KO-1	CAATGTCTTGTATAATTTTA	334	235	71	86
BTRC	8945	BTRC-KO-2	CTTCGTTCTGCCAGGCCTCT	208	76	0	6
BTRC	8945	BTRC-KO-3	ACATGGGCACATAAACTCGT	346	81	128	136
BTRC	8945	BTRC-KO-4	AGGGGGTTCGCCATTATTAC	474	650	932	871
USP13	8975	USP13-KO-1	CTCGCACATGTCTTTTCAGG	464	633	446	518
USP13	8975	USP13-KO-2	TCTCCGTGTAGCGGACTTTC	434	477	252	193
USP13	8975	USP13-KO-3	ATGTCTCTGTAATGCTCCAG	272	330	395	294
USP13	8975	USP13-KO-4	CGCATGTTTAAGGCCTTTGT	379	324	449	431
SOCS3	9021	SOCS3-KO-1	CGGAGGAGGGTTCAGTAGGT	497	122	36	44
SOCS3	9021	SOCS3-KO-2	CGCTTCGACTGCGTGCTCAA	478	251	73	110
SOCS3	9021	SOCS3-KO-3	CCGGTCACTGCGCTCCAGTA	1070	655	273	246
SOCS3	9021	SOCS3-KO-4	AGACTGGGTCTTGACGCTGA	492	196	172	235
RNF8	9025	RNF8-KO-1	CTGTGGTCTTACTTGGCTCA	450	781	947	748
RNF8	9025	RNF8-KO-2	TGATGATTTCTCGAAACCAC	356	474	318	271
RNF8	9025	RNF8-KO-3	AGTTGGATGTAGTCTCCCTG	301	38	79	56
RNF8	9025	RNF8-KO-4	CTGTGATTTCACTGGCTGAC	280	160	115	146
UBA3	9039	UBA3-KO-1	CGAGCGATCTGGACCCTTCA	498	168	227	391
UBA3	9039	UBA3-KO-2	ATGTGCACCATTGCATCTAT	224	66	14	25
UBA3	9039	UBA3-KO-3	GGGTGATTCTGCCTGGAATG	413	36	25	0
UBA3	9039	UBA3-KO-4	TGTCTGGTTTTAGACAGATT	409	386	197	433
UBE2M	9040	UBE2M-KO-1	TCGAGGTCAATGTTGGGGTG	474	51	15	28
UBE2M	9040	UBE2M-KO-2	CTCTTGTAGAAGCCCTGGGA	466	170	71	130
UBE2M	9040	UBE2M-KO-3	GCTTGAAGTTGAGGAGGTCG	404	114	162	95
UBE2M	9040	UBE2M-KO-4	CAGAGAGGACTGGAAGCCAG	283	28	16	15
USP14	9097	USP14-KO-1	TTGGAGGTTCATCTGTATTC	556	177	177	193
USP14	9097	USP14-KO-2	TGTGGATTGACAAACCTTGG	569	161	60	59
USP14	9097	USP14-KO-3	TTAGCGTTCCTCCTTTCACC	469	438	417	568
USP14	9097	USP14-KO-4	GCAGTAATATACTGCGCTGA	809	520	634	540
USP6	9098	USP6-KO-1	CCTGGCCTATTCGGAGTATA	368	72	82	30
USP6	9098	USP6-KO-2	CTCACTGAGAGTTGTACTTT	278	358	285	366
USP6	9098	USP6-KO-3	CAGTGTTCAGCCTGCCAGCA	491	374	755	757
USP6	9098	USP6-KO-4	CTCCAGAGTTCCTGCACTAA	780	570	308	399
USP2	9099	USP2-KO-1	CACGAGTCCCTGAAATCATC	292	252	399	448
USP2	9099	USP2-KO-2	GGGGTCTATCCGGTAGCTAT	364	192	119	177
USP2	9099	USP2-KO-3	CCAGTGATGTCGGGTCTCAG	358	236	1386	1156
USP2	9099	USP2-KO-4	TTCTCGTCATCACTGGGAAC	487	457	347	220
USP10	9100	USP10-KO-1	CTTTCATGATTCTAAGCCCT	337	116	85	190
USP10	9100	USP10-KO-2	CGGGGTTGCAACGACACTGG	417	739	778	775
USP10	9100	USP10-KO-3	CCTGGATATTACAGCTATTT	355	462	533	503
USP10	9100	USP10-KO-4	CGGGGCTGATTTTGGTCAGT	241	126	146	87
USP8	9101	USP8-KO-1	ACCGGAAATGGCTCCTTCAT	405	179	240	226
USP8	9101	USP8-KO-2	CAAGTTTTTTCCGGACTTCA	240	84	105	46
USP8	9101	USP8-KO-3	CTTATCAATTCTATATTTTC	150	123	43	72
USP8	9101	USP8-KO-4	ATGTACTATATATGAAATAC	189	33	19	6
NEURL1	9148	NEURL1-KO-1	CGTCACTTCTCACCGATGCC	387	74	46	75
NEURL1	9148	NEURL1-KO-2	CGTGAGGCCGTAGACGTCCA	396	456	318	267
NEURL1	9148	NEURL1-KO-3	CGACGAGCAGACGGTGGCGC	488	936	732	568
NEURL1	9148	NEURL1-KO-4	CTCGGTGAGCCTATGCGACC	259	206	139	87
SCAF11	9169	SCAF11-KO-1	CTGGTATTTGATGTACCAGA	400	258	677	872
SCAF11	9169	SCAF11-KO-2	CAAGTTAGAATCTTCTGAGG	147	244	553	470
SCAF11	9169	SCAF11-KO-3	CTGATTGTGAAAGTCCAGAT	457	318	135	184
SCAF11	9169	SCAF11-KO-4	TCTTCTGATCTTGCGGATGA	446	209	113	171
UBE2L6	9246	UBE2L6-KO-1	CGTTGGGGTGGTAGATCTTG	298	254	347	394
UBE2L6	9246	UBE2L6-KO-2	CCGGAGTATCCGTTCAAGCC	363	185	164	103
UBE2L6	9246	UBE2L6-KO-3	ATGTCCTGGTGTGGCACGCT	111	149	546	245
UBE2L6	9246	UBE2L6-KO-4	ACCCGTGAGTATCCATGGGG	563	291	398	405
SOCS6	9306	SOCS6-KO-1	ACGTGGCTGAAAGTATGCGC	416	195	204	119
SOCS6	9306	SOCS6-KO-2	CCTTTTTAGCGTACCCATCA	441	420	1202	1079
SOCS6	9306	SOCS6-KO-3	TGGTGCCAATCAACAAGCCA	617	413	337	275
SOCS6	9306	SOCS6-KO-4	CGGCGCGGGACTGTAGTGAT	485	680	838	824
TRIP12	9320	TRIP12-KO-1	CGTTTTGGCAGTCGTTTTCT	307	291	226	243
TRIP12	9320	TRIP12-KO-2	CGAGAATTGTCTTTCTTAGG	325	67	50	30
TRIP12	9320	TRIP12-KO-3	GCGGTCAGACATAAGTGCCT	541	465	631	521
TRIP12	9320	TRIP12-KO-4	TGCTTGTCGAGCCTTAACAT	407	185	289	307
UBE4A	9354	UBE4A-KO-1	CTTCGCTCGCTTATTACTTC	365	356	191	328
UBE4A	9354	UBE4A-KO-2	CAGAGATCTATGTTGACCAA	457	180	127	181
UBE4A	9354	UBE4A-KO-3	TGTACTTGGGATTTCACAGG	399	376	209	253
UBE4A	9354	UBE4A-KO-4	CACCAAGATTTGGGCCAATC	294	350	238	269
MAGED1	9500	MAGED1-KO-1	CGCTGATTGGCCAATTCCAC	439	315	328	241
MAGED1	9500	MAGED1-KO-2	CGAATTATTGTCCGGGACTC	274	300	423	402
MAGED1	9500	MAGED1-KO-3	TTGTGTAGTCCTTAAGCATC	232	147	42	39
MAGED1	9500	MAGED1-KO-4	TGTTGTCTGGCCGAATCCAC	338	365	4373	3795
BABAM2	9577	BABAM2-KO-1	CGCTAGATATGAAAGGGGAG	268	419	533	539
BABAM2	9577	BABAM2-KO-2	CCAGTAATGTCTGGTATTCA	509	268	153	222
BABAM2	9577	BABAM2-KO-3	GCATATGGTATGTGCAGTTT	446	206	47	20
BABAM2	9577	BABAM2-KO-4	CAAGTAAGAGACATTCAGGA	336	120	95	109
RNF14	9604	RNF14-KO-1	CGCTGCCACGGTGTTCTTCC	366	220	148	136
RNF14	9604	RNF14-KO-2	CTCACAAATATCTTGAAATT	349	262	89	191
RNF14	9604	RNF14-KO-3	CTTGGTCTACATCAGATCCA	421	264	412	409
RNF14	9604	RNF14-KO-4	CACCTTCATTCACACTTAGT	192	215	155	105
RNF7	9616	RNF7-KO-1	CCGCGTTCCACTTCTTGAGG	312	218	138	79
RNF7	9616	RNF7-KO-2	CCCGACTTGGAGCCTGAGCT	476	146	71	111
RNF7	9616	RNF7-KO-3	GTCTTAGATGTCAAGCTGAA	687	335	168	188
RNF7	9616	RNF7-KO-4	TGCAGATGGCGCACGTATCG	503	544	563	587
TRAF4	9618	TRAF4-KO-1	CACTTATTCTCACAGTAGAC	409	730	201	208
TRAF4	9618	TRAF4-KO-2	CATTGGTTGGGGCAGGCAAC	196	181	55	63
TRAF4	9618	TRAF4-KO-3	CCGTGATCTACCTGCACACT	462	255	429	311
TRAF4	9618	TRAF4-KO-4	GAGTCTTTGAATGGGCAGAG	355	261	279	243
SOCS5	9655	SOCS5-KO-1	AGTCACAATTAGCTTGTGGA	295	127	22	60
SOCS5	9655	SOCS5-KO-2	CTGTCTTAGAGAGCGACTTC	177	25	0	14
SOCS5	9655	SOCS5-KO-3	CAGAAATCCCTCAAATTGTT	264	103	1350	1402
SOCS5	9655	SOCS5-KO-4	CTTCGAGTTCTACCAAACTT	249	214	111	90
DZIP3	9666	DZIP3-KO-1	TTGTTTACTCTTAACCTAGT	243	377	135	131
DZIP3	9666	DZIP3-KO-2	CCATTATATCTGAAAGGCAT	393	164	289	262
DZIP3	9666	DZIP3-KO-3	AAGTGCTGCTTCTAGCTGTG	289	195	461	268
DZIP3	9666	DZIP3-KO-4	CCTAACAAGGAGTTACCGCA	343	136	223	315
UBE3C	9690	UBE3C-KO-1	CTGTTATGTATGATACTGAC	379	820	847	786
UBE3C	9690	UBE3C-KO-2	TGTTGACATGGAAGATATTA	581	595	388	342
UBE3C	9690	UBE3C-KO-3	TTACGAGCCCTTTCTGAATG	745	360	150	182
UBE3C	9690	UBE3C-KO-4	CGTGTCTCTGGACTTCAACA	444	857	794	573
DCAF1	9730	DCAF1-KO-1	CTCGTATCGCTAATGGCATT	362	892	1407	1166
DCAF1	9730	DCAF1-KO-2	TTGTTGGACTGAACCACATT	311	452	117	204
DCAF1	9730	DCAF1-KO-3	TGGGTGATTGGCACCAATTA	395	80	29	22
DCAF1	9730	DCAF1-KO-4	TGCATAATAGGTCTTCCAAT	538	455	934	831
USP34	9736	USP34-KO-1	CTGTTAATCGTGGTATATGA	491	79	154	175
USP34	9736	USP34-KO-2	CAGTTCGTGTGATACAAGAC	416	233	107	143
USP34	9736	USP34-KO-3	CTTGGCACCTCACAGTATAA	294	305	281	356
USP34	9736	USP34-KO-4	TGGTGCACCCAAAGATACAA	817	388	1183	1299
JADE3	9767	JADE3-KO-1	CTCAGGACAAGCAATGCTGA	602	628	1710	2421
JADE3	9767	JADE3-KO-2	CGGAAGTATATTCACTGCTC	349	299	197	225
JADE3	9767	JADE3-KO-3	CATTAATCCTGATAGCTATT	323	137	97	63
JADE3	9767	JADE3-KO-4	CTCGTACCAAGGAATAGAAC	465	428	166	155
RNF144A	9781	RNF144A-KO-1	CTGGTGTCTTGCAAGCTCTG	322	162	32	113
RNF144A	9781	RNF144A-KO-2	TACGGCAGGCTTTGCACTGC	126	37	26	19
RNF144A	9781	RNF144A-KO-3	ATGCATCTTCTGTACTCTGG	276	563	371	444
RNF144A	9781	RNF144A-KO-4	TGTCGGACTTGGTGCCCGGC	568	353	464	391
RNF40	9810	RNF40-KO-1	CTGTGCGTAGCTTCTTCTGC	228	43	29	9
RNF40	9810	RNF40-KO-2	ATGTCACTTTATCCTGGAGC	216	71	37	44
RNF40	9810	RNF40-KO-3	CTTGTATCGCTGGGCGTCCC	120	28	0	12
RNF40	9810	RNF40-KO-4	TTCTGTTGTCGGGGGTACTG	439	69	35	58
KEAP1	9817	KEAP1-KO-1	CGTCATGAACGGTGCTGTCA	423	98	260	231
KEAP1	9817	KEAP1-KO-2	CGGGCGGCTACTTCCGACAG	581	435	750	669
KEAP1	9817	KEAP1-KO-3	CTCGTTGACGCCGAACTTCC	318	72	131	148
KEAP1	9817	KEAP1-KO-4	CTGATTGGTCATGGGGTTGT	299	145	82	106
CUL7	9820	CUL7-KO-1	TCGTTCTGAGTTCGCAAGTG	368	573	300	261
CUL7	9820	CUL7-KO-2	CATGTCTTTCGAGGGCATTC	249	200	90	76
CUL7	9820	CUL7-KO-3	ACGTGAAGTCCCTCATTCAG	411	204	107	155
CUL7	9820	CUL7-KO-4	GCATGTAACTCGAGTCCTCA	752	483	349	313
PJA2	9867	PJA2-KO-1	ACTTGTGGTTCAGCATTGAA	449	445	145	157
PJA2	9867	PJA2-KO-2	CCTGGCTTGAACTTATCAGT	95	8	5	10
PJA2	9867	PJA2-KO-3	CCATACTCAAGAGTTATTAC	427	402	395	410
PJA2	9867	PJA2-KO-4	CATCGATTTTCTGGTACAGA	199	93	162	112
AREL1	9870	AREL1-KO-1	TTGGTGACACATAGCAGTAC	636	226	218	198
AREL1	9870	AREL1-KO-2	CAGGAGGTTGAATGCCATCA	421	915	375	371
AREL1	9870	AREL1-KO-3	ACCGATTCCAACAAGGCATG	287	342	419	447
AREL1	9870	AREL1-KO-4	CGCACGTAGTCATAAATAGT	411	184	153	197
KLHL21	9903	KLHL21-KO-1	CGAATGCGTCCTCGCCCGTC	339	163	225	111
KLHL21	9903	KLHL21-KO-2	CTGACCCGTCTGCGGGTTGT	524	287	462	403
KLHL21	9903	KLHL21-KO-3	ACGTGGCGCAGAATGAACCG	331	358	182	155
KLHL21	9903	KLHL21-KO-4	CTCATTCACGCTTGAGTTGT	247	116	69	151
KBTBD11	9920	KBTBD11-KO-1	CGCGTTTGGCTTGAGGACCC	272	162	43	55
KBTBD11	9920	KBTBD11-KO-2	CCCGCCACGAAGAGGTAGTT	486	600	484	635
KBTBD11	9920	KBTBD11-KO-3	CGTGGAAGCAGTAGACGGCC	305	278	837	590
KBTBD11	9920	KBTBD11-KO-4	CTTGGCCGCGCTCAGGACCT	480	588	277	191
RNF10	9921	RNF10-KO-1	TGTGAATGTGCGCTGCCTCG	429	422	396	647
RNF10	9921	RNF10-KO-2	CACTTGTTCCTCTTTCCCCA	382	326	75	74
RNF10	9921	RNF10-KO-3	CTTGAGATCCTTCTTATGCA	439	141	382	341
RNF10	9921	RNF10-KO-4	CTCTTTAAGATTGTCATCTG	194	188	81	108
PAN2	9924	PAN2-KO-1	CGATAAGCCTGTGGTATTTC	382	211	382	348
PAN2	9924	PAN2-KO-2	TGGGCTGGTACTTTTCACAG	342	66	40	78
PAN2	9924	PAN2-KO-3	CCGTACTTTTAAGGTGGAAC	458	277	158	127
PAN2	9924	PAN2-KO-4	CGGGGTAAGAACTGTACCCC	217	383	145	280
JOSD1	9929	JOSD1-KO-1	TCACTAACGTCATGGGCTTC	406	304	104	152
JOSD1	9929	JOSD1-KO-2	CACAAATCTACCATGAGAAA	386	299	185	221
JOSD1	9929	JOSD1-KO-3	AGCATGCTCTTCTTGTGAGG	351	75	57	187
JOSD1	9929	JOSD1-KO-4	GGGTGAAGGCATTGCTGTCC	340	276	108	46
MAGEC1	9947	MAGEC1-KO-1	CTGAGAGTACTCAAAGTCCT	290	315	317	280
MAGEC1	9947	MAGEC1-KO-2	CTCAGAACGACTCTGAGGAC	160	210	268	358
MAGEC1	9947	MAGEC1-KO-3	CTCCAGATTCCTGTGAGCTC	287	260	187	139
MAGEC1	9947	MAGEC1-KO-4	CTGAGAGAACTCACAGTACT	306	398	205	257
USP15	9958	USP15-KO-1	CTGTGGCCTAAGTAACTTGG	385	277	244	263
USP15	9958	USP15-KO-2	AGTCACTTAAGGAACACCTT	222	26	5	8
USP15	9958	USP15-KO-3	TGGAAGTTTACTTAGTTAGA	363	80	33	53
USP15	9958	USP15-KO-4	ACCATACTGGTTCTTCACTT	202	46	34	22
USP3	9960	USP3-KO-1	CCGAATATAGCCGTGACAAC	567	300	338	311
USP3	9960	USP3-KO-2	AGCTTGGTGTCATTAACCAC	265	180	198	232
USP3	9960	USP3-KO-3	CCGTGGAGTTAAGGAATGGG	279	133	62	48
USP3	9960	USP3-KO-4	TGGGTCTGTTTGACTTGTTC	391	89	26	73
RBX1	9978	RBX1-KO-1	CATGCGACAGTACACTCTTC	499	119	648	522
RBX1	9978	RBX1-KO-2	CTCGGGGTATCCACATCCAT	320	581	1646	1524
RBX1	9978	RBX1-KO-3	GGGATATTGTGGTTGATAAC	390	152	51	17
RBX1	9978	RBX1-KO-4	CTACTTCAGAAGAGTGTACT	207	261	172	77
HUWE1	10075	HUWE1-KO-1	CGATTCAGGTGAAGTTCAGC	61	73	237	226
HUWE1	10075	HUWE1-KO-2	CTTGGTAAGTTGTTAAGATT	404	39	50	120
HUWE1	10075	HUWE1-KO-3	CCACTATCCTTCGTCTTCTG	378	367	143	164
HUWE1	10075	HUWE1-KO-4	CCCATGATTGGAGGAGGGTG	622	190	130	221
TRIM10	10107	TRIM10-KO-1	CAGGTGTGCGAACTCAGAAA	492	483	529	478
TRIM10	10107	TRIM10-KO-2	CCGGTTTCCGGCACTTTCTG	359	603	682	426
TRIM10	10107	TRIM10-KO-3	ACCCTATAGGGAGCCGCTGC	462	310	126	84
TRIM10	10107	TRIM10-KO-4	GGTATCTCACAGTAGCGGGT	472	547	696	784
FEM1B	10116	FEM1B-KO-1	CTTCGACGGGTAGGTACATC	253	31	30	29
FEM1B	10116	FEM1B-KO-2	TGTGGGTGTTCCTGTTACCT	408	163	126	191
FEM1B	10116	FEM1B-KO-3	GCCTAATGATTGCGGCATAT	552	333	206	129
FEM1B	10116	FEM1B-KO-4	ACTTCTTCGGTCGCAATCAG	269	223	46	55
RNF41	10193	RNF41-KO-1	TAGTGTTGTGACGGTCGCCC	327	339	264	224
RNF41	10193	RNF41-KO-2	CTTCGGGTTGTGCTCACAGT	266	213	224	238
RNF41	10193	RNF41-KO-3	TTGTCCGGCTTGACAACCTC	455	250	246	332
RNF41	10193	RNF41-KO-4	AGAGTGAGTGTCACTCAGGA	437	504	712	788
TRIM13	10206	TRIM13-KO-1	CAAGTGTCCTTTGCATACTG	325	220	185	227
TRIM13	10206	TRIM13-KO-2	TACGGCATGTAGGACACTTG	491	421	185	184
TRIM13	10206	TRIM13-KO-3	CGGGTTTTGCCTTGCTCCCA	475	463	692	620
TRIM13	10206	TRIM13-KO-4	CTTACTAGTTTCCAAGGTAT	140	34	56	38
TOPORS	10210	TOPORS-KO-1	CTGATCGACGATTTCGCTAC	414	412	100	189
TOPORS	10210	TOPORS-KO-2	TGCTCCTTCATACGAAGAAG	382	649	425	325
TOPORS	10210	TOPORS-KO-3	CAGAACTTGTTGAACTGTCC	248	237	106	89
TOPORS	10210	TOPORS-KO-4	CTAGGTCTGCTACTTTCCCT	185	397	359	396
PSMD14	10213	PSMD14-KO-1	TCAGAGTGATTGATGTGTTT	420	80	80	82
PSMD14	10213	PSMD14-KO-2	TGGCTTTGGTTGTTGGCTTT	357	51	10	26
PSMD14	10213	PSMD14-KO-3	ACATTTTAGCTTGGAACACT	272	23	19	37
PSMD14	10213	PSMD14-KO-4	ATGGAAGTTATGGGTTTGAT	105	0	6	5
TRIB1	10221	TRIB1-KO-1	TGTTTGTCTGACAAAGCATC	391	571	692	697
TRIB1	10221	TRIB1-KO-2	CCAGTCAGCCATCGTGCTGG	543	354	447	339
TRIB1	10221	TRIB1-KO-3	AGCGCGAGCATGTGTCCCGG	443	770	334	387
TRIB1	10221	TRIB1-KO-4	GGTAGTGTTTAATGGGAAAC	380	509	542	620
DCAF7	10238	DCAF7-KO-1	CAAGCATTGATACGACATGC	311	125	191	149
DCAF7	10238	DCAF7-KO-2	CACACGGAGATAGTCACCGC	389	438	206	134
DCAF7	10238	DCAF7-KO-3	CACACTCCAGTTCATCGCGT	274	130	127	137
DCAF7	10238	DCAF7-KO-4	CTTTGTCATGGGCGATCAGC	259	118	159	81
STUB1	10273	STUB1-KO-1	CAATGCTGTTCCAGCGCTTC	349	172	70	85
STUB1	10273	STUB1-KO-2	CATCATAGCTCTCCATCTCC	377	108	8	6
STUB1	10273	STUB1-KO-3	CTGGTGGCCGTGTATTACAC	431	174	60	128
STUB1	10273	STUB1-KO-4	CGGAGCGTGAGAGGTGGGAC	311	230	175	181
UBE4B	10277	UBE4B-KO-1	TCGTTGCATTCACACGCGTC	353	199	79	85
UBE4B	10277	UBE4B-KO-2	TTCCGAGCTCTAAGTAATGC	252	158	26	42
UBE4B	10277	UBE4B-KO-3	CTATGAAAGTAGTCCGGCTC	312	567	404	272
UBE4B	10277	UBE4B-KO-4	TCGATATCCATGCTCTGGGA	483	341	649	729
TRAIP	10293	TRAIP-KO-1	CAGAGTGTCGATGATGACCT	285	91	5	19
TRAIP	10293	TRAIP-KO-2	CACTGAAAGTAGGTCCTCAG	231	54	97	19
TRAIP	10293	TRAIP-KO-3	CTTTTAGATTCTCGTACTCT	216	161	137	173
TRAIP	10293	TRAIP-KO-4	ACTTGGTGCTGTCTCAAACC	270	129	29	64
MAEA	10296	MAEA-KO-1	CGTACAAGGTAGGGCGTGCG	314	183	83	55
MAEA	10296	MAEA-KO-2	ACCTTGAGGGTCGGGTACTC	261	46	37	33
MAEA	10296	MAEA-KO-3	TGTTGTAGTAGCCGCAACGC	419	11	5	7
MAEA	10296	MAEA-KO-4	CACAGCGTCCAGTCTCTTAT	437	123	32	18
MARCHF6	10299	MARCHF6-KO-1	CGCAGCATTGAACGGTGGGG	574	197	139	145
MARCHF6	10299	MARCHF6-KO-2	ACTGAAAGCTCAGTTCTCGA	503	167	110	110
MARCHF6	10299	MARCHF6-KO-3	CGTGTGTCCCTGTTCGAGTA	593	363	413	391
MARCHF6	10299	MARCHF6-KO-4	TTACCATATTGGTCATTTCT	591	1098	610	746
PCGF3	10336	PCGF3-KO-1	CCTTGATGTCTCCCGGCACC	374	320	418	204
PCGF3	10336	PCGF3-KO-2	CGGTGACCGAGTGTCTGCAC	331	206	146	134
PCGF3	10336	PCGF3-KO-3	ATGGGAATCTAAGTGCTGTT	221	385	306	356
PCGF3	10336	PCGF3-KO-4	CCGCGGCCTCTTTGTTTGAA	525	127	195	125
TRIM22	10346	TRIM22-KO-1	CGTTTATGCGGAATGTTTGG	389	207	64	53
TRIM22	10346	TRIM22-KO-2	CAATCTAGGCTCAGAGGTTC	362	412	535	539
TRIM22	10346	TRIM22-KO-3	CTTCGAATGTTGCTATTTCT	223	49	57	56
TRIM22	10346	TRIM22-KO-4	GGCGGTTCTCTCTTGTCTGA	474	513	344	254
ANAPC10	10393	ANAPC10-KO-1	ACTCTGACTGAGATCTTGCT	224	187	140	303
ANAPC10	10393	ANAPC10-KO-2	ACTGCTTGGGGTCAGCACCA	458	96	132	162
ANAPC10	10393	ANAPC10-KO-3	AGTGGCTGGATTCATGTTCC	197	94	29	4
ANAPC10	10393	ANAPC10-KO-4	AGCCTCATTTAGTGAACATC	297	243	67	48
UBAC1	10422	UBAC1-KO-1	TGGAGTGGCTAATTGAACAC	429	232	107	150
UBAC1	10422	UBAC1-KO-2	CGATGAGAGACACCAGTATC	378	242	133	230
UBAC1	10422	UBAC1-KO-3	CAGTATGGCCTCTTTATCTG	231	325	211	171
UBAC1	10422	UBAC1-KO-4	TGGTCCTGGATGTTCTCTTC	399	226	197	247
ARIH2	10425	ARIH2-KO-1	CATGGTTATTCGGGTACAGG	282	522	617	486
ARIH2	10425	ARIH2-KO-2	CGTAATAGTCCTCTATGTCC	344	292	27	88
ARIH2	10425	ARIH2-KO-3	TACGTCTTTAGTGTGAGCAC	424	256	429	787
ARIH2	10425	ARIH2-KO-4	ACGCCGTCCTTGACGAGAAC	506	309	404	423
ZER1	10444	ZER1-KO-1	CATGATTGATTGGGTCCCTG	340	494	551	485
ZER1	10444	ZER1-KO-2	CTGGATAGACTCGTCCTGCC	400	191	154	186
ZER1	10444	ZER1-KO-3	CACGAGAGCTTCTTCAGCCT	186	149	208	177
ZER1	10444	ZER1-KO-4	CACGCACATTCCAGCCTACA	487	418	327	406
TRIM38	10475	TRIM38-KO-1	TCAGTCTACTCAGAGTCTGT	440	625	488	609
TRIM38	10475	TRIM38-KO-2	CACATGACATTTCTTGATCC	173	253	140	66
TRIM38	10475	TRIM38-KO-3	CAGTGTCGGGCTCCATTTCA	588	435	472	424
TRIM38	10475	TRIM38-KO-4	CTTGTGTATAACAGACTTCT	184	78	80	120
UBE2E3	10477	UBE2E3-KO-1	CACCAGAATCTATCACTGCA	493	439	281	376
UBE2E3	10477	UBE2E3-KO-2	CCGGGTTCTGTATATGAAGG	506	231	874	735
UBE2E3	10477	UBE2E3-KO-3	CATCTGAACTGCCACTGCTG	393	58	91	77
UBE2E3	10477	UBE2E3-KO-4	CCTAATTGCAGGTAAGAAAT	299	68	61	48
LRRC41	10489	LRRC41-KO-1	TGCAGCTCGCTTGAAACGCT	452	404	77	109
LRRC41	10489	LRRC41-KO-2	GCGTGTTACCCGAGTGGCAG	621	222	279	248
LRRC41	10489	LRRC41-KO-3	ATGTTCTACGTGGGACCATT	99	20	36	38
LRRC41	10489	LRRC41-KO-4	TGGAGCTATTCACAGTTCCA	500	480	789	924
APPBP2	10513	APPBP2-KO-1	CGATGCACCATTTGTATGCC	526	413	7452	7909
APPBP2	10513	APPBP2-KO-2	AGAGCTATACTGGTGGACAT	353	628	532	666
APPBP2	10513	APPBP2-KO-3	ACAGGGACGCTTATGTCAAC	430	288	304	287
APPBP2	10513	APPBP2-KO-4	ACTGAATGAGTAGGCCAAGA	285	103	1663	962
FBXW10	10517	FBXW10-KO-1	TCGTTCTCAGCTTCCACTTC	361	174	904	510
FBXW10	10517	FBXW10-KO-2	TGGCTTGGTTATGTCTCCTT	317	423	198	154
FBXW10	10517	FBXW10-KO-3	CTCAGGAAGTACTGATGGCC	455	307	224	313
FBXW10	10517	FBXW10-KO-4	TCATACAGTTCCCGTTGAGG	649	329	315	275
USP16	10600	USP16-KO-1	TGGTTCATGAATCTTTCCTT	282	120	128	116
USP16	10600	USP16-KO-2	TTCACGGTTATTTGGCAAGG	497	401	341	444
USP16	10600	USP16-KO-3	TCAGTTTGGCTGTGTCTTAA	579	187	237	154
USP16	10600	USP16-KO-4	CTTACTTTAGCCATGAGCCA	291	570	617	679
TRIM3	10612	TRIM3-KO-1	CGGACGATGTGAAGCGCCGT	416	200	176	201
TRIM3	10612	TRIM3-KO-2	CAGACGATGGAGTTTTACTG	237	55	63	106
TRIM3	10612	TRIM3-KO-3	CCGACTAAGGCAATTGCTGC	272	453	340	243
TRIM3	10612	TRIM3-KO-4	CCGTTTCGTGTGCAGTGGCG	441	345	245	262
RBCK1	10616	RBCK1-KO-1	CTGTCATATCAGGGCGCACT	219	286	97	79
RBCK1	10616	RBCK1-KO-2	CGTGTGCTACTCGGTGCTGG	425	790	1299	1191
RBCK1	10616	RBCK1-KO-3	CGTCGGGCTGGTATGAGGCG	453	227	74	45
RBCK1	10616	RBCK1-KO-4	CATGGGAGTGCAGGGTCTCC	170	178	117	91
STAMBP	10617	STAMBP-KO-1	CGTCGGTACTTCCGCTCTGG	406	240	82	76
STAMBP	10617	STAMBP-KO-2	ACCTTTACTGTGTCTTTCTT	259	129	170	133
STAMBP	10617	STAMBP-KO-3	GGGTCTACCTTCCCAAACTC	547	319	333	234
STAMBP	10617	STAMBP-KO-4	CCTGTGGTGGACAGGTCCTT	239	91	45	92
TRIM16	10626	TRIM16-KO-1	CTTTGACCTCTGACACCGAC	338	175	66	47
TRIM16	10626	TRIM16-KO-2	TGCAGGTTAGACAGGACTTC	598	711	172	233
TRIM16	10626	TRIM16-KO-3	CACCATAGTCTCCCTGGATG	337	156	293	212
TRIM16	10626	TRIM16-KO-4	CGGAGAAGCTTGGCAGGGAG	469	209	149	202
CGRRF1	10668	CGRRF1-KO-1	CCTTACATGCTACTGGGGGT	372	219	146	94
CGRRF1	10668	CGRRF1-KO-2	TTGGTAGCGCTATTGACCTT	500	280	157	232
CGRRF1	10668	CGRRF1-KO-3	CAAGCATTAGAAGATGCTCT	335	200	125	122
CGRRF1	10668	CGRRF1-KO-4	GGTATTGGGATGGTAAGTGT	406	205	156	95
USP39	10713	USP39-KO-1	CTGGAGGACGTTTGATGTTC	322	370	395	417
USP39	10713	USP39-KO-2	GGGTTTGAAGTCTCACGCCT	329	58	83	55
USP39	10713	USP39-KO-3	TGTGCGCGTGAAGCGGGAGT	523	508	300	434
USP39	10713	USP39-KO-4	CATGAGATGCTTCAGGCAGT	354	116	44	48
RFPL3	10738	RFPL3-KO-1	CTGAGAGACCATGGAACAGC	339	413	264	216
RFPL3	10738	RFPL3-KO-2	TGGGTTCATCTGTAGAATCT	300	172	42	74
RFPL3	10738	RFPL3-KO-3	AAGTGGGCTCATCACACAGA	588	379	780	835
RFPL3	10738	RFPL3-KO-4	TGGAGTGTGGATGCACCGTC	260	148	73	65
RFPL2	10739	RFPL2-KO-1	CATCAGGTTAGAGGGTGTGG	419	172	77	44
RFPL2	10739	RFPL2-KO-2	CAAGTGCATTAATTCACTGC	325	204	160	125
RFPL2	10739	RFPL2-KO-3	TCGTGTGCCCCTTCCCCACA	808	333	288	244
RFPL2	10739	RFPL2-KO-4	ACGTCCACCTCCCAGCAGTG	480	232	106	143
USP20	10868	USP20-KO-1	TCGTACGTGCTCAAGAAAGG	347	259	184	264
USP20	10868	USP20-KO-2	CGTTCCGACTGTGGTGTTAC	310	116	258	174
USP20	10868	USP20-KO-3	TGTCACTCGAATCTGAGTCC	433	127	40	65
USP20	10868	USP20-KO-4	CTGATGAGTTAAAGGGTGAG	228	241	185	117
USP19	10869	USP19-KO-1	CTGAAATAGGTCCACGATGA	559	159	67	59
USP19	10869	USP19-KO-2	CAAGAGTACTTTTCCGTGAG	265	51	55	46
USP19	10869	USP19-KO-3	TCATGATCTCTTGGCTACTC	250	224	174	272
USP19	10869	USP19-KO-4	CATCTGATACGCTCCTCTGC	333	293	93	164
MAGED2	10916	MAGED2-KO-1	CTACGGGCTTTAGGTGATCT	308	340	99	45
MAGED2	10916	MAGED2-KO-2	CACTGGACCGATTTCCATTC	183	117	31	13
MAGED2	10916	MAGED2-KO-3	CTGGGGTCTTTGAGACCTCT	211	262	190	229
MAGED2	10916	MAGED2-KO-4	CATGGCTGACCTTTTTGGTC	330	128	30	33
RAB40B	10966	RAB40B-KO-1	GGGTGTGATCCTGGTCTATG	675	256	281	357
RAB40B	10966	RAB40B-KO-2	CATCGATCTCCTTAATCCAT	408	133	89	122
RAB40B	10966	RAB40B-KO-3	CGTACGGCCACCCGGCGGGT	497	249	179	171
RAB40B	10966	RAB40B-KO-4	TGAACGACTCTGTGATGTTG	563	448	151	133
COPS6	10980	COPS6-KO-1	TGGTGTAATAATATTCCTTG	810	312	146	280
COPS6	10980	COPS6-KO-3	GAGTGTAGGTCAGCTCAGCA	1145	142	208	246
COPS5	10987	COPS5-KO-1	CCCGATTGCATTTTCAAGGC	833	800	981	1147
COPS5	10987	COPS5-KO-3	CCCGATCTGGCATGCATCAC	923	235	526	370
MID2	11043	MID2-KO-1	CGGTGGTTCAGCGAGATAAC	471	129	176	133
MID2	11043	MID2-KO-2	TGAGTTTCTCAAATCGATCA	422	283	224	210
MID2	11043	MID2-KO-3	GTGAGGTCTCCTACTGTGAC	422	219	210	136
MID2	11043	MID2-KO-4	TTGTGCTCACAGCCTCTGCT	407	205	197	200
WWP1	11059	WWP1-KO-1	TGTGGTAGTTCGAGTATTAT	632	79	6	47
WWP1	11059	WWP1-KO-2	ACTGATAATGCGTCTGTCAC	329	67	41	67
WWP1	11059	WWP1-KO-3	CAAGTCATAGGGTTTTAATG	238	179	61	55
WWP1	11059	WWP1-KO-4	CGTTCATAAGCAATTTGTGG	315	195	139	201
WWP2	11060	WWP2-KO-1	CGGAGTACGTGCGCAACTAT	484	226	66	81
WWP2	11060	WWP2-KO-2	CTGGTGCTTATGACCGCAGT	322	225	105	43
WWP2	11060	WWP2-KO-3	ACTGGGTCGTGCGAGTGTTA	662	326	254	333
WWP2	11060	WWP2-KO-4	CCATTGTTCTTCAAGACGTT	296	393	222	395
UBE2C	11065	UBE2C-KO-1	CCCGTAAAGGAGCTGAGCCG	451	333	154	184
UBE2C	11065	UBE2C-KO-2	CGTTGGGGTGATAGCAGGGC	363	170	62	101
UBE2C	11065	UBE2C-KO-3	CTGGGGAACTCTAGCGAGAG	252	66	552	683
UBE2C	11065	UBE2C-KO-4	CATGGTGAGTGATTAAGTGC	314	93	29	44
TRIM31	11074	TRIM31-KO-1	CTAGGACTTGATGCAGGAGT	492	1261	1067	1043
TRIM31	11074	TRIM31-KO-2	CTGTTTTGTGTGTCGTGAAT	224	165	57	1
TRIM31	11074	TRIM31-KO-3	CAGTTGAACGATCTCAAGAA	642	656	321	539
TRIM31	11074	TRIM31-KO-4	TGTGTACACCTTGTGCCTTC	365	711	343	453
RNF139	11236	RNF139-KO-1	CTCATGTGTCATCTTTTCGT	300	104	158	287
RNF139	11236	RNF139-KO-2	TCCTTAAGATGTACATTAAC	375	174	289	196
RNF139	11236	RNF139-KO-3	AGTACAGTTAGTGTAGAATC	396	142	71	98
RNF139	11236	RNF139-KO-4	GCTTTGGCTGGAATCCGGGT	485	588	393	433
RNF24	11237	RNF24-KO-1	CAACTCATCTCGAGGCTTGA	204	36	33	8
RNF24	11237	RNF24-KO-2	CATGTAAATTCAATTCTTTT	288	284	201	201
RNF24	11237	RNF24-KO-3	CTCAACATATATATTGTGGT	294	219	238	253
RNF24	11237	RNF24-KO-4	TAGTTTACTCTTCTGTTGCT	248	166	55	47
USP18	11274	USP18-KO-1	CATGGTCATTAGACCCCTCC	43	36	0	25
USP18	11274	USP18-KO-2	GGTGAAGGACTCCTTGATTT	545	452	1488	2393
USP18	11274	USP18-KO-3	CATTCATTACGAACACCTGA	400	350	169	174
USP18	11274	USP18-KO-4	ACTTTCTCTTTTTGATGTGG	298	32	27	30
KLHL2	11275	KLHL2-KO-1	TGTCATGGTTCACCCATGCT	430	275	368	362
KLHL2	11275	KLHL2-KO-2	TGTGAAGGACCAGTGGACCA	564	663	974	897
KLHL2	11275	KLHL2-KO-3	CATTGAAGCAATGAAGTACC	384	176	282	233
KLHL2	11275	KLHL2-KO-4	TCCCAAAGTAGGATCTGTTT	471	530	512	504
PHB2	11331	PHB2-KO-1	CAGGTATCCCTGTTGATCCG	421	29	25	77
PHB2	11331	PHB2-KO-2	GTGAACACAGATTCGCGCAC	483	150	204	122
PHB2	11331	PHB2-KO-3	CACTCTTGAGCACCTCGTTG	209	222	101	44
PHB2	11331	PHB2-KO-4	ACAGATGGTGAATATCTCCC	456	16	2	0
RNF13	11342	RNF13-KO-1	TTGGAATACTACCTAATTCC	356	391	122	157
RNF13	11342	RNF13-KO-2	GTGAACCCATAGTGCCTCCA	703	1263	663	676
RNF13	11342	RNF13-KO-3	CCCTGCAAGATTTGGTTATA	484	404	448	341
RNF13	11342	RNF13-KO-4	TTTGTTTGGATGAGTATGAA	361	15	136	118
RNF44	22838	RNF44-KO-1	CTGGGGCAGTTTGTGTCTCT	363	187	93	61
RNF44	22838	RNF44-KO-2	CTACGGGGAGGTGTGGAGGT	239	232	30	43
RNF44	22838	RNF44-KO-3	TGGGTCGTCACTGTGGTGAC	442	111	54	44
RNF44	22838	RNF44-KO-4	TGGCATCATGTGAGAATATG	514	198	62	54
UBOX5	22888	UBOX5-KO-1	CTTGATACAAGGGATACCGC	260	404	291	402
UBOX5	22888	UBOX5-KO-2	CATGTGGCTTCACTGCGGTT	298	143	107	83
UBOX5	22888	UBOX5-KO-3	AGCTGTGAGGTCTATGTTGA	487	486	197	281
UBOX5	22888	UBOX5-KO-4	CCTTTTGGCGCGATGGAAGC	394	391	245	189
TRIM32	22954	TRIM32-KO-1	CGGTCAGCGACTAGTACTTC	350	191	242	285
TRIM32	22954	TRIM32-KO-2	CCAGTAGTGCTACATCTGCC	366	35	45	85
TRIM32	22954	TRIM32-KO-3	CGGCAATTCTGCCGGAGCTG	242	432	180	292
TRIM32	22954	TRIM32-KO-4	CGTTAACTGTCCGGGGCTTC	304	153	167	164
KDM2A	22992	KDM2A-KO-1	CGGGGTATGGTGACTCGGTC	288	117	55	63
KDM2A	22992	KDM2A-KO-2	CGCTGAATATACTCTACATT	269	83	110	97
KDM2A	22992	KDM2A-KO-3	CGGTTAACACCTGTGAGGCC	616	149	201	197
KDM2A	22992	KDM2A-KO-4	CATGGAAGTCAGTATAGCAG	493	208	125	160
KLHDC10	23008	KLHDC10-KO-1	CGGGAATTGGCATCTATGTC	306	129	109	90
KLHDC10	23008	KLHDC10-KO-2	TCCCGATTCATCATAATCTG	251	103	52	28
KLHDC10	23008	KLHDC10-KO-3	ACATGAAATTGCACATGACG	515	159	247	213
KLHDC10	23008	KLHDC10-KO-4	GTCCATATATACGACTGGGT	480	304	304	323
FBXO21	23014	FBXO21-KO-1	CGCTTCTAACCCAGCTTTTT	465	916	879	858
FBXO21	23014	FBXO21-KO-2	TCCATATTTAGGATACACAC	315	120	81	85
FBXO21	23014	FBXO21-KO-3	TCTTGACATTGACCACCCCA	755	636	2333	1784
FBXO21	23014	FBXO21-KO-4	TTACGACCAACTGAAGTTCA	1041	1205	920	1157
PDZRN3	23024	PDZRN3-KO-1	CTAGGGTAGTACAGGCCGTA	345	869	848	789
PDZRN3	23024	PDZRN3-KO-2	CTGTCAACTATCTTGGATAC	423	395	396	329
PDZRN3	23024	PDZRN3-KO-3	ACCGTCTTCGTCGTGCTTCT	285	85	92	49
PDZRN3	23024	PDZRN3-KO-4	TCAGCCCATGAATACTACGA	844	756	853	663
USP33	23032	USP33-KO-1	CGAAATGTTGGATTTACAGT	148	109	160	121
USP33	23032	USP33-KO-2	CATGATCCTGCTTTGACTAT	443	147	80	104
USP33	23032	USP33-KO-3	CGTTTATCGGCAAGCCCTCC	274	231	755	633
USP33	23032	USP33-KO-4	CATGTAAGACAACCTCACCA	336	347	205	313
WDTC1	23038	WDTC1-KO-1	TTCGTGAGGCTCTATGACAT	547	175	215	287
WDTC1	23038	WDTC1-KO-2	ATGTTGACTAGTAGCTCTGT	199	90	45	37
WDTC1	23038	WDTC1-KO-3	CCGGATAAAGGGGTCAGTGA	570	418	284	312
WDTC1	23038	WDTC1-KO-4	TTGGTGGACATCTTGCCATT	277	414	206	308
ZSWIM8	23053	ZSWIM8-KO-1	CATGGTACTCATCTCACTTG	457	284	111	128
ZSWIM8	23053	ZSWIM8-KO-2	CGTTGTAGGCCCCTTTAGGA	591	159	274	159
ZSWIM8	23053	ZSWIM8-KO-3	CGCTTGACGTTCTCAATCAC	335	219	71	108
ZSWIM8	23053	ZSWIM8-KO-4	CCATGCGACTCTCCTGTTCC	507	174	288	187
CAND2	23066	CAND2-KO-1	CCGTGTGTGGACTATGCCAA	780	282	229	199
CAND2	23066	CAND2-KO-2	TGGCGCGACTTCGTGCCACT	334	456	1884	2141
CAND2	23066	CAND2-KO-3	TGGTCAACGAGAGCGACATG	503	292	263	244
CAND2	23066	CAND2-KO-4	GTCCAGTAGGTGGTCAGCGA	662	247	102	114
HECW1	23072	HECW1-KO-1	CGGGCGGGTCTTTTATGTGG	398	347	623	514
HECW1	23072	HECW1-KO-2	ACGGGATGCTCGCAATTTTG	391	382	255	186
HECW1	23072	HECW1-KO-3	CGTCGTCTTGCGAGGAGAAG	524	265	574	555
HECW1	23072	HECW1-KO-4	CATTGGTGAGTAGAATGTGC	278	341	135	168
MYCBP2	23077	MYCBP2-KO-1	CATATGAATCTGGCTGAAGC	360	228	52	108
MYCBP2	23077	MYCBP2-KO-2	TTGTGTACGTTCCTTTCACT	328	321	108	148
MYCBP2	23077	MYCBP2-KO-3	CAAGGATATCTCAGTCAACC	308	74	35	23
MYCBP2	23077	MYCBP2-KO-4	GGTGTGTCTATTAGCACATT	562	352	306	313
TRIM35	23087	TRIM35-KO-1	TGTCTGACGACCTCACCAGC	554	395	716	613
TRIM35	23087	TRIM35-KO-2	CTCGATCTCATGTGCCAGCA	437	156	99	91
TRIM35	23087	TRIM35-KO-3	GCATGCTTATCGATGTCTGC	399	220	144	54
TRIM35	23087	TRIM35-KO-4	CAGTGCATGCTCCATGTTCC	403	189	47	37
CUL9	23113	CUL9-KO-1	CGTTACTGTAAACTCTATGA	338	188	99	93
CUL9	23113	CUL9-KO-2	CACTTTTGTTACTGGCCGAG	294	219	198	183
CUL9	23113	CUL9-KO-3	CGGCTTTTCTCTCTTGTGGC	156	0	0	0
CUL9	23113	CUL9-KO-4	CGATGCATAAGGACTATGCT	287	295	333	248
DCUN1D4	23142	DCUN1D4-KO-1	ATGTCTTCTGTTAGGTTCTG	215	622	602	578
DCUN1D4	23142	DCUN1D4-KO-2	ATGTTTTGTGCATCCAATTT	190	180	235	215
DCUN1D4	23142	DCUN1D4-KO-3	GTGTTGAGAGATGAGAGTTC	194	191	232	232
DCUN1D4	23142	DCUN1D4-KO-4	ACCTGCATATTCATAGAACC	294	167	59	48
FBXL7	23194	FBXL7-KO-1	CGTTGGAGATATTGTAACAG	313	106	168	124
FBXL7	23194	FBXL7-KO-2	CAACGTGTGTCTCATGCTGG	314	239	129	81
FBXL7	23194	FBXL7-KO-3	TCGTCGGTCAGGCGGACGCA	578	341	211	216
FBXL7	23194	FBXL7-KO-4	CCATTAAACTGTCACCCTTG	376	506	387	339
FBXO28	23219	FBXO28-KO-1	CAGCTTTATGTCCTACGACG	286	347	395	501
FBXO28	23219	FBXO28-KO-2	CTCAACGAGCTCATGAAGTA	469	362	580	637
FBXO28	23219	FBXO28-KO-3	TTCATTAGCTCGTCATGCAG	679	367	257	127
FBXO28	23219	FBXO28-KO-4	TGATTCAACATTCTCTGGCA	309	492	272	245
DTX4	23220	DTX4-KO-1	CTGGGATGGATTTTATTTCA	309	198	187	260
DTX4	23220	DTX4-KO-2	CCTTGAATCGTACCAACCTG	436	334	421	350
DTX4	23220	DTX4-KO-3	CTGGATCGACCTCACTTCCA	453	313	301	397
DTX4	23220	DTX4-KO-4	AGTGTGTCTTGGTGATGAGT	209	13	9	30
OTUD3	23252	OTUD3-KO-1	CCGAACACTGTCGTAGTGCT	380	368	149	184
OTUD3	23252	OTUD3-KO-2	GGTTCTGGACTATTAAATTA	527	278	111	95
OTUD3	23252	OTUD3-KO-3	CTTTGTGGCAGGTAGGTCAC	253	105	29	58
OTUD3	23252	OTUD3-KO-4	CTGCTTTATCATGTAGTCCA	440	357	148	138
KLHL18	23276	KLHL18-KO-1	ACCGGATTGTCTTAGCAGCC	201	326	740	839
KLHL18	23276	KLHL18-KO-2	CGTTGGCGTGGCTGTGGTGA	374	885	478	396
KLHL18	23276	KLHL18-KO-3	TTCTCGAAGGAATGTGCAGC	406	351	288	345
KLHL18	23276	KLHL18-KO-4	TTGCTTCGTCTACCAGGTCC	480	701	757	657
FBXW11	23291	FBXW11-KO-1	CCAGTTAGATTCTATAGTCT	409	134	133	146
FBXW11	23291	FBXW11-KO-2	GTGTGTCCTGTTAACACTTT	285	312	94	88
FBXW11	23291	FBXW11-KO-3	CCACAATGAGGCTGTATTGC	323	18	38	5
FBXW11	23291	FBXW11-KO-4	TCTGAGATCACTCGCTGCCA	387	233	187	204
MGRN1	23295	MGRN1-KO-1	CTCGCTACAGTCCGAGACCG	413	240	46	84
MGRN1	23295	MGRN1-KO-2	CCCTGAAGGTTACCTCTTTG	479	121	371	384
MGRN1	23295	MGRN1-KO-3	ACGTGCTCTTGGCTGCCTTT	388	64	122	100
MGRN1	23295	MGRN1-KO-4	TCGGACGACGAGAACAGCGA	527	277	30	47
UBR2	23304	UBR2-KO-1	ATGTTGATAGAACACCCTCT	213	55	17	20
UBR2	23304	UBR2-KO-2	TGTGGCTTCAGATATGACAC	667	421	499	426
UBR2	23304	UBR2-KO-3	TCTGTTTGCAAGCCTGGTTA	589	544	408	241
UBR2	23304	UBR2-KO-4	TCTCTAAATCTGCTGGCAAT	329	291	173	169
TRIM2	23321	TRIM2-KO-1	CGGGGACTTAACGCGCCTCT	388	273	410	250
TRIM2	23321	TRIM2-KO-2	CGGGACGATCTTAACCACCA	597	421	272	199
TRIM2	23321	TRIM2-KO-3	CGATGGGAATGTAAGTGGCT	346	290	91	123
TRIM2	23321	TRIM2-KO-4	TGGGATTCTTGTACCGTTCC	262	71	37	6
USP22	23326	USP22-KO-1	CCGTACATCAGATCAATGGC	647	300	288	271
USP22	23326	USP22-KO-2	CGCGTGGGTCCACACCAGGT	444	270	438	416
USP22	23326	USP22-KO-3	ACCTTTGCAGTGTCGGTGGA	404	444	260	257
USP22	23326	USP22-KO-4	CTGTGAGATGCAGAGCCCCA	675	430	669	660
NEDD4L	23327	NEDD4L-KO-1	CCGGTAACCCATGCTAATTT	606	430	455	483
NEDD4L	23327	NEDD4L-KO-2	CGAGGTACGATGTCCCCAGA	489	367	619	538
NEDD4L	23327	NEDD4L-KO-3	TCCGGTAAGGACAGTCTCAT	487	425	310	373
NEDD4L	23327	NEDD4L-KO-4	GCATGATAGGTCGAGTCCAA	869	728	411	279
JADE2	23338	JADE2-KO-1	CATCGTTGTCTGCTAATATA	380	127	108	165
JADE2	23338	JADE2-KO-2	ACCTCGACACAGATCCTGTT	552	435	304	378
JADE2	23338	JADE2-KO-3	CTTGGTCCCACTTCTAGTGG	462	656	812	1118
JADE2	23338	JADE2-KO-4	CGTCGGTCTTGGGGGTCAGC	549	755	426	318
UBR4	23352	UBR4-KO-1	CGCTGCAACTCATTGACACC	239	20	13	19
UBR4	23352	UBR4-KO-2	CGTCATATATCGAGATCTTC	207	244	96	98
UBR4	23352	UBR4-KO-3	CCTTGCAATATGACACACTC	338	89	32	41
UBR4	23352	UBR4-KO-4	CGGTGGTAGTGTGGGCTCGG	572	567	1040	1013
VPS8	23355	VPS8-KO-1	CTTGTGTTTGCCGATCAATC	350	398	381	200
VPS8	23355	VPS8-KO-2	CACAAGTAGGATGTCTCTTT	236	277	119	115
VPS8	23355	VPS8-KO-3	TGTATATATTAGGTAAGATT	298	157	101	71
VPS8	23355	VPS8-KO-4	CCGCTGTCGTTGCAAATTGC	479	119	70	53
USP24	23358	USP24-KO-1	ACCGACAGTTGTCCGTGTCT	212	267	221	209
USP24	23358	USP24-KO-2	CACTTGTGAACAGCACTTGA	339	161	681	665
USP24	23358	USP24-KO-3	CACTCTAACACATGCTGTGA	561	235	506	460
USP24	23358	USP24-KO-4	CTGATTGACTCCTCTCATAA	572	665	333	226
FBXO46	23403	FBXO46-KO-1	CAGCGCCTGTAGTCTTTGTG	304	161	335	307
FBXO46	23403	FBXO46-KO-2	CGTGGAAGCCTGACGCTCCG	176	41	39	41
FBXO46	23403	FBXO46-KO-3	TCTGCGCTTCAAAGTGGGCC	342	248	199	244
FBXO46	23403	FBXO46-KO-4	CTGTCTGGTGCACGGGGCTC	254	154	123	60
PRAME	23532	PRAME-KO-1	CTTGGAAACCCTCTCAATAA	662	616	323	379
PRAME	23532	PRAME-KO-2	TCTGGGAGTGCTGATGAAGG	439	346	577	577
PRAME	23532	PRAME-KO-3	CAGGTAAGGGTGACCTAGCA	369	343	149	207
PRAME	23532	PRAME-KO-4	TGAGGAACAGGTCTACGAGC	487	620	811	661
KLHDC2	23588	KLHDC2-KO-1	TGTTGTAGATCCATAGTTCT	380	115	136	82
KLHDC2	23588	KLHDC2-KO-2	CTGTAACACTCTGTCTGTAG	406	442	210	235
KLHDC2	23588	KLHDC2-KO-3	ACAGTTGCACAGGCATGGGC	248	252	286	300
KLHDC2	23588	KLHDC2-KO-4	TGGACTCATAGCTCTCGAAG	516	648	1821	1569
MKRN1	23608	MKRN1-KO-1	CGTATCGGCACTCTCCCACT	312	516	448	445
MKRN1	23608	MKRN1-KO-2	CAATGCACGACTAGAGAAGG	383	158	100	95
MKRN1	23608	MKRN1-KO-3	CAGTGAGCGCCGCTTCGGGA	391	134	3168	4185
MKRN1	23608	MKRN1-KO-4	ACCTGCAGGTGACCTGTTTA	423	103	113	142
MKRN2	23609	MKRN2-KO-1	GGTTCATGTGAGTTAGTTTT	291	393	343	265
MKRN2	23609	MKRN2-KO-2	CGTGTGGTCATATCTAAACA	388	574	478	475
MKRN2	23609	MKRN2-KO-3	TCTCGTGTTCGAACGTCAAC	343	239	163	171
MKRN2	23609	MKRN2-KO-4	AGTCATGTGAGAATAGGCAC	384	586	463	376
CBLC	23624	CBLC-KO-1	CGGGGGAAAGTACTGTGGAC	472	244	251	276
CBLC	23624	CBLC-KO-2	CCGAGAATGGGCCACCTCTC	439	630	881	841
CBLC	23624	CBLC-KO-3	TCTTCGAGTTCGACGTCTTC	322	359	262	216
CBLC	23624	CBLC-KO-4	CAGGCGAGTACAGCTGGGCC	329	209	243	243
TRIM29	23650	TRIM29-KO-1	CATGCAGCACCTTGGCTCTC	476	416	196	197
TRIM29	23650	TRIM29-KO-2	CCTTTTGCTTCTCCAGGTCC	163	185	103	140
TRIM29	23650	TRIM29-KO-3	CAATCTCAATGATCTTGAGC	198	120	105	105
TRIM29	23650	TRIM29-KO-4	CCACTCATTGCCCGCGAACA	702	851	513	567
PPIL2	23759	PPIL2-KO-1	CGATGTGGGTGTTGTTGGTG	329	72	34	51
PPIL2	23759	PPIL2-KO-2	CACGTAGCCCTTCTTCTTCA	540	109	210	206
PPIL2	23759	PPIL2-KO-3	CACCAATTTGGACAAGTTCA	371	51	76	64
PPIL2	23759	PPIL2-KO-4	TTGTCTACCCAGTCTGCACT	412	347	190	152
FBXO7	25793	FBXO7-KO-1	TCGCAGAGAGGATGCATGTA	709	470	249	406
FBXO7	25793	FBXO7-KO-2	TTCCACCGATTCACTACAGA	731	343	271	290
FBXO7	25793	FBXO7-KO-3	ACCATACTGTCGTCATTCCA	390	173	223	314
FBXO7	25793	FBXO7-KO-4	GGGGGTACAGGTACGCTGGG	455	239	100	80
ARIH1	25820	ARIH1-KO-1	CAGTTAAAGCTGTTAAGTGA	456	282	90	121
ARIH1	25820	ARIH1-KO-2	CCCGGATACATTCCACCATG	567	214	122	157
ARIH1	25820	ARIH1-KO-3	GGGTATCATCGTCCGGCTCG	440	47	63	35
ARIH1	25820	ARIH1-KO-4	TGTCAGATCTGCTACTTGAA	706	157	28	60
FBXL2	25827	FBXL2-KO-1	CCTGTGTGTCTATTACAAAC	547	339	305	314
FBXL2	25827	FBXL2-KO-2	CAGCGTATCACGGATGAAGG	451	249	184	215
FBXL2	25827	FBXL2-KO-3	CTCGACCCTTTAATCAAGAA	472	203	99	111
FBXL2	25827	FBXL2-KO-4	TCGTGATCTGATCACACCAA	548	459	389	364
HECTD1	25831	HECTD1-KO-1	CGTGGAGTAGTGGTAACACT	273	79	69	43
HECTD1	25831	HECTD1-KO-2	TTCCGTTTTGGTCGAACCCA	689	829	440	501
HECTD1	25831	HECTD1-KO-3	CGACGGGTAAATCGGTCAGC	508	293	262	165
HECTD1	25831	HECTD1-KO-4	CCATGTATTCAAGTGGTAGT	450	0	22	11
ANAPC13	25847	ANAPC13-KO-1	ACCAGTGGTATTGCGACATC	455	151	67	103
ANAPC13	25847	ANAPC13-KO-2	TTGTCTTGTTCAGGTTCAGG	275	281	250	246
ANAPC13	25847	ANAPC13-KO-3	TCCATCTCTCTGAACCTCAC	346	275	202	119
ANAPC13	25847	ANAPC13-KO-4	AGCATCATCAATCAAATCCA	601	240	363	384
DCAF12	25853	DCAF12-KO-1	GCGTAGGTAGTCGATAGATG	527	446	163	192
DCAF12	25853	DCAF12-KO-2	CAGTTTGGCTGGGATCACTC	346	197	39	97
DCAF12	25853	DCAF12-KO-3	TGACACATTGTGTCTCGCAT	408	379	306	345
DCAF12	25853	DCAF12-KO-4	TGTTGCATTTTGTGCCACAC	409	492	688	409
USP49	25862	USP49-KO-1	TCTTCCGAGTCATGTGGTCC	294	634	418	582
USP49	25862	USP49-KO-2	CTGGGTTATCATTGAGCACG	481	168	181	131
USP49	25862	USP49-KO-3	CGCAAGAGTGCACGGCTGCT	537	356	8708	7252
USP49	25862	USP49-KO-4	CGGGAGCTCTTCTCGAACCA	513	435	269	274
DCAF13	25879	DCAF13-KO-1	TGCTTCGCTGGATGGTCACC	385	103	14	16
DCAF13	25879	DCAF13-KO-2	TTCCTAATATTGTATGTAAT	358	94	109	91
DCAF13	25879	DCAF13-KO-3	ACAGATTGTATTTGTTCTCA	323	94	43	20
DCAF13	25879	DCAF13-KO-4	CAGGTCATTGAACATATAGG	423	97	80	44
TRIM58	25893	TRIM58-KO-1	GAGTCTGCTCTTGACCGCCG	452	114	105	98
TRIM58	25893	TRIM58-KO-2	CGATGCTTCTCAAACTCCAA	404	567	468	431
TRIM58	25893	TRIM58-KO-3	CACGTTGGCCTCCTGAGTCA	443	689	514	438
TRIM58	25893	TRIM58-KO-4	CATGGAACTGAAGACAGCAT	243	271	105	119
RNF19A	25897	RNF19A-KO-1	CGATGTGCTGCTTATATAAT	273	25	3	5
RNF19A	25897	RNF19A-KO-2	CATGGATCGAATAGGAGCCA	448	195	61	52
RNF19A	25897	RNF19A-KO-3	CTGTAAACAGATTTGGCACC	371	134	137	103
RNF19A	25897	RNF19A-KO-4	CATGATATTCGCTTGATATT	116	132	69	67
RCHY1	25898	RCHY1-KO-1	CATGGCAAGACATGAGCAAC	469	318	257	252
RCHY1	25898	RCHY1-KO-2	GACAGAATTGTCCAATATGT	630	694	451	452
RCHY1	25898	RCHY1-KO-3	CTTGTGTCATGATAACAATG	174	243	274	188
RCHY1	25898	RCHY1-KO-4	TTGTTTGAAATGTAACTTAT	274	160	228	144
ZNF521	25925	ZNF521-KO-1	GTGTCAATTCTGTGACAAGT	329	103	66	62
ZNF521	25925	ZNF521-KO-2	CATTGCTATATGGGGTTTCT	284	163	75	86
ZNF521	25925	ZNF521-KO-3	CAGTTGGGTGTCTTGGTTTC	226	70	98	97
ZNF521	25925	ZNF521-KO-4	CCGTGTCCAGTACGACTCCA	420	551	178	285
RNF167	26001	RNF167-KO-1	CGGTCAATGGGTCAGTCTTT	283	285	277	284
RNF167	26001	RNF167-KO-2	CAGATAGCTCGTTGTATCCA	218	236	240	113
RNF167	26001	RNF167-KO-3	TTCTGATAGTCATGTGTAGG	444	336	167	97
RNF167	26001	RNF167-KO-4	CAGACCTCGGACCACAATGC	357	397	142	105
LTN1	26046	LTN1-KO-1	ACGTATTACCAAGTACACGT	336	283	51	54
LTN1	26046	LTN1-KO-2	ATGTTGCAATCCTGGGTCTT	122	72	75	54
LTN1	26046	LTN1-KO-3	AGTTCAGATAAACATGCTTT	292	254	140	48
LTN1	26046	LTN1-KO-4	TCACGAATCACAGTTGATAG	568	207	134	121
HERC4	26091	HERC4-KO-1	GGGTACTCTGATGCATTCCT	464	227	150	216
HERC4	26091	HERC4-KO-2	CAGATATCTCAGCAGGTCTG	274	302	206	104
HERC4	26091	HERC4-KO-3	CCACTATTCCTCAAGATAGT	467	593	765	652
HERC4	26091	HERC4-KO-4	ATGCAGTCTTACAGATGCAG	406	473	191	240
DCAF4	26094	DCAF4-KO-1	CGGTGATGACGAGTCTCCGT	315	427	518	502
DCAF4	26094	DCAF4-KO-2	AGCATCACTGTTCGTCAATA	543	295	734	873
DCAF4	26094	DCAF4-KO-3	ACGCTCAAGGTGTTCATGCA	723	290	298	167
DCAF4	26094	DCAF4-KO-4	ACCTTTTTCCGTCTGTCTTC	301	243	93	136
WSB1	26118	WSB1-KO-1	CGTGAACATATTATAGACTG	390	296	467	564
WSB1	26118	WSB1-KO-2	CCTTAACTTGGTAGATCATA	565	180	136	100
WSB1	26118	WSB1-KO-3	CGGAACAAGCTTTACTGTGC	336	179	54	58
WSB1	26118	WSB1-KO-4	TGATGTGGTAGCTTGTGACT	371	55	140	205
TRPC4AP	26133	TRPC4AP-KO-1	CGGATAGAGATCGTAGGCCT	403	458	131	161
TRPC4AP	26133	TRPC4AP-KO-2	TGTGTACCACTCTTCCAACT	542	256	303	122
TRPC4AP	26133	TRPC4AP-KO-3	CAGTGACTTTGTTGAGTGTC	245	148	61	35
TRPC4AP	26133	TRPC4AP-KO-4	CAGTCAATGAAGATTATGCA	450	123	197	127
IRF2BP1	26145	IRF2BP1-KO-1	GCGTTCATATTCGAGGTACT	426	170	142	82
IRF2BP1	26145	IRF2BP1-KO-2	CCAGGATACGAGTTCGAGCT	282	68	26	33
IRF2BP1	26145	IRF2BP1-KO-3	TGTGTCGCGGCTGCGTGAAC	700	591	1007	944
IRF2BP1	26145	IRF2BP1-KO-4	CTATGACAGGGCCACATCAT	383	330	158	210
FBXW2	26190	FBXW2-KO-1	CGCTAAATACTAGTGCATAT	409	201	157	159
FBXW2	26190	FBXW2-KO-2	CGTCATTAATTGGACACAGT	286	336	392	323
FBXW2	26190	FBXW2-KO-3	CAGACTTTACTCACATGCTG	337	689	367	289
FBXW2	26190	FBXW2-KO-4	CACTCAGACTAATCAGGTGA	285	107	106	77
FBXL3	26224	FBXL3-KO-1	GGATTCTCACTGACTACATC	391	300	368	454
FBXL3	26224	FBXL3-KO-2	CTAGTACTTTGAGAGATGGA	375	124	50	43
FBXL3	26224	FBXL3-KO-3	TTGTGTGGCTGATCAGTGTC	324	332	117	159
FBXL3	26224	FBXL3-KO-4	TTGGTAAATCCATAAAGCTT	347	85	131	128
LRRC29	26231	LRRC29-KO-1	TCGTGAGTTGGGCTTGGTAC	405	186	115	167
LRRC29	26231	LRRC29-KO-2	CAGAGTGTTAGGGTCAGGTC	219	87	82	74
LRRC29	26231	LRRC29-KO-3	TTGTCACTGAGTCGGCTGCA	599	536	416	489
LRRC29	26231	LRRC29-KO-4	GGGTTGCTTTTTGCCTCCCT	524	136	80	72
FBXO2	26232	FBXO2-KO-1	CACACGGGTTACGCAGAAGG	225	241	185	201
FBXO2	26232	FBXO2-KO-2	AGGTGGTGTCGCAAAGCACA	503	346	213	211
FBXO2	26232	FBXO2-KO-3	CTGGCAGCAGTTCTACTTCC	234	282	332	313
FBXO2	26232	FBXO2-KO-4	CGCTGTGGCTGCTCAAGTGC	403	273	147	160
FBXL6	26233	FBXL6-KO-1	CGGTGTGACTGCTGACGCTC	386	111	91	142
FBXL6	26233	FBXL6-KO-2	GCATCAACCGTAATAGCATT	568	382	315	345
FBXL6	26233	FBXL6-KO-3	CTCGGCGCCAGCCGGTCCCA	486	399	213	245
FBXL6	26233	FBXL6-KO-4	TGGAGTGGCTTATGCCCAAT	251	113	18	30
FBXL5	26234	FBXL5-KO-1	GTGGAGTGTTCTGACACTTC	445	213	404	529
FBXL5	26234	FBXL5-KO-2	TGGCTTAATTCATAACGTTC	234	199	404	321
FBXL5	26234	FBXL5-KO-3	TGTTCATTGGGCCAGAGGTA	699	692	605	614
FBXL5	26234	FBXL5-KO-4	CTTTGATGAGATGTCAGAAT	307	675	751	636
FBXL4	26235	FBXL4-KO-1	GTGTAGATTAGCACAGACTT	374	198	217	144
FBXL4	26235	FBXL4-KO-2	TCGTAGGTCTCTCTGACCAA	708	227	101	235
FBXL4	26235	FBXL4-KO-3	AGTTCTGGTGACTTTACTCA	409	147	315	265
FBXL4	26235	FBXL4-KO-4	GGACTATGTGGAACTTACTT	421	207	255	303
KLHL3	26249	KLHL3-KO-1	CACGGTGGGCTTCTATCTCG	236	40	105	104
KLHL3	26249	KLHL3-KO-2	CCTCGAAATCATAGCACTCC	256	535	312	222
KLHL3	26249	KLHL3-KO-3	CGATTTCAGCAGTATAGATG	290	116	77	67
KLHL3	26249	KLHL3-KO-4	TGGGTTCTTAATCAATAGTC	390	104	406	590
FBXW8	26259	FBXW8-KO-1	TCCAGTTGGTTCGTAACATG	350	78	81	77
FBXW8	26259	FBXW8-KO-2	CTCACGTTCTCCTCTGGCCC	314	627	321	465
FBXW8	26259	FBXW8-KO-3	CCTGTCACATGTCTAGACGT	342	137	52	57
FBXW8	26259	FBXW8-KO-4	TTGTGAGGATAAACAGCTCG	241	413	183	203
FBXO25	26260	FBXO25-KO-1	CGCTTAATCAAAGATCTTCT	365	420	328	160
FBXO25	26260	FBXO25-KO-2	CGCCACTCAATGAAGTTAAC	427	187	150	120
FBXO25	26260	FBXO25-KO-3	TTGTGCTTTCTTTATGGACA	503	310	122	106
FBXO25	26260	FBXO25-KO-4	GGCGAGAATAGTTTCTAATC	484	269	219	134
FBXO24	26261	FBXO24-KO-1	CAGGGGTGTATCGCGATCTC	294	454	159	198
FBXO24	26261	FBXO24-KO-2	CAGTTTGCCTCGGACCCAAG	647	461	267	351
FBXO24	26261	FBXO24-KO-3	TTCTGAACTGTACACCTTCC	573	539	264	406
FBXO24	26261	FBXO24-KO-4	CACGTAGTCAAGAATGAAGA	388	333	265	307
FBXO22	26263	FBXO22-KO-1	TCGTGTTGAGTAACCTGGCG	538	152	201	192
FBXO22	26263	FBXO22-KO-2	ATGGGTCCGCAATACTCTGC	252	575	255	292
FBXO22	26263	FBXO22-KO-3	ATGGGATCAGGTAGCAATCG	262	455	234	251
FBXO22	26263	FBXO22-KO-4	CTCTTATGGCCACGACACTC	265	385	207	211
FBXO10	26267	FBXO10-KO-1	CGTTGTGAGGTGTGTGCTGC	317	363	1193	1369
FBXO10	26267	FBXO10-KO-2	TGCTATTATGTATACACCGC	374	319	600	504
FBXO10	26267	FBXO10-KO-3	TAGTAGATACTTGTAGGCCC	360	184	135	480
FBXO10	26267	FBXO10-KO-4	TGTCTTGGATGCAAGGTAAT	483	116	69	81
FBXO9	26268	FBXO9-KO-1	ATGGGTGGTGTCTAGTGACT	324	412	1350	1064
FBXO9	26268	FBXO9-KO-2	CGTGTTCGGTTTGATGGTAA	456	344	146	100
FBXO9	26268	FBXO9-KO-3	TTGGTATCTGCCGATGTTTT	408	283	120	139
FBXO9	26268	FBXO9-KO-4	TCTGGAGACCGGGTATAAGT	428	238	62	70
FBXO6	26270	FBXO6-KO-1	CGATGTCCGGCCGGAATGTG	202	355	715	575
FBXO6	26270	FBXO6-KO-2	CGGCTGACTACTTCGTGTTG	428	144	122	204
FBXO6	26270	FBXO6-KO-3	CACCATTGAAATCAATTTGC	302	914	1495	1416
FBXO6	26270	FBXO6-KO-4	ACGGAGCCTGCATAGGAACC	386	692	574	453
FBXO4	26272	FBXO4-KO-1	CGATTTGCTATGTTTGGACC	273	488	374	401
FBXO4	26272	FBXO4-KO-2	CAGATATAGGCTTTTTTAAG	400	114	93	119
FBXO4	26272	FBXO4-KO-3	CCCGTGAGGTCGTACGCGCC	415	171	60	50
FBXO4	26272	FBXO4-KO-4	CAGAATTGGATCTCTTACAG	441	208	261	203
FBXO3	26273	FBXO3-KO-1	CGGATGGTTTTATCTCTGAA	375	223	141	280
FBXO3	26273	FBXO3-KO-2	CTGCTATGTACTGACTCAAA	375	264	217	250
FBXO3	26273	FBXO3-KO-3	CAGCGGATCATGACTTGATA	329	323	288	290
FBXO3	26273	FBXO3-KO-4	GCAGCTGTATCGACGTCTAA	1378	1234	1381	1549
RNF11	26994	RNF11-KO-1	GGTCGGACTGAGACTCGTGA	865	369	306	273
RNF11	26994	RNF11-KO-2	CCATATCAGGTAGGGGAGGG	491	238	101	237
RNF11	26994	RNF11-KO-3	AGTCTGGCTAGGTGTTGGGT	305	217	193	228
RNF11	26994	RNF11-KO-4	CTTCAGTCAGCTGAGTTGCT	252	48	26	48
USP21	27005	USP21-KO-1	CATGTTACGACCTCTGCCTC	278	95	0	13
USP21	27005	USP21-KO-2	CATGATATCCGCCCGGTCCT	405	366	436	406
USP21	27005	USP21-KO-3	ACTCGATTCCGAGCTGTCTT	325	124	73	81
USP21	27005	USP21-KO-4	CGGCGGTTGATTTCAAGGTG	316	190	78	86
VPS41	27072	VPS41-KO-1	CGGGATGATATAAGTCTTCG	439	164	987	780
VPS41	27072	VPS41-KO-2	TGCTGCTATGTCATAGTCTC	366	127	152	139
VPS41	27072	VPS41-KO-3	CATTGATCCGAGAATGGCCT	216	186	22	56
VPS41	27072	VPS41-KO-4	ACATTTCGTGAGATCCAGTT	363	458	476	246
AFF4	27125	AFF4-KO-1	TTGGGCGGCTCTGTTTCTTT	614	586	330	368
AFF4	27125	AFF4-KO-2	TGCTATGGTGATCATTCCCA	385	250	107	114
AFF4	27125	AFF4-KO-3	CGGCATTGTCTTATCACAAT	490	571	378	451
AFF4	27125	AFF4-KO-4	CTAACGGCTATTCATACACC	280	274	193	92
RNF115	27246	RNF115-KO-1	TTGGGTCGGAGATACAGATC	706	647	563	509
RNF115	27246	RNF115-KO-2	CTGGACCAAGATAATAGAGC	320	485	304	286
RNF115	27246	RNF115-KO-3	CAACAACACATTTTGCAGAG	245	153	96	182
RNF115	27246	RNF115-KO-4	CACCTGGGTTACAATGGCAT	210	57	167	103
KLHL20	27252	KLHL20-KO-1	CTCGTCAATGTCTCGGATCA	352	231	92	203
KLHL20	27252	KLHL20-KO-2	CACATCGGATAGGTTTCCGT	380	862	614	622
KLHL20	27252	KLHL20-KO-3	TTGCTTAGTCCCAAGTTCCT	631	1075	997	887
KLHL20	27252	KLHL20-KO-4	CCTACTGCATATAACAGATC	502	304	319	391
DIMT1	27292	DIMT1-KO-1	ACCTTATCGATAATGCTGTT	278	31	23	18
DIMT1	27292	DIMT1-KO-2	CCTTGGGCGGTGGTCTGAAG	315	173	224	331
DIMT1	27292	DIMT1-KO-3	GTGTTGAACATGAGTCCTGT	379	55	112	60
DIMT1	27292	DIMT1-KO-4	AAGGCTAGTAGCTGAACTTC	195	145	156	213
UBE2S	27338	UBE2S-KO-1	ACACGTACTGCTGGTGAGTT	330	32	31	36
UBE2S	27338	UBE2S-KO-2	CCAGCATATGGGGTCCCCTC	676	538	272	236
UBE2S	27338	UBE2S-KO-3	CGTTCGGGTGGAAGATCTTG	249	128	169	100
UBE2S	27338	UBE2S-KO-4	CCTCGTTGGGAAAGACCTTG	328	36	14	5
PRPF19	27339	PRPF19-KO-1	TGGTTAGCACAGTGGCTTTG	395	140	73	83
PRPF19	27339	PRPF19-KO-2	CGATGCCACTATCAGGATTT	521	23	46	15
PRPF19	27339	PRPF19-KO-3	CACCTGATCATCGGAGGAGC	351	90	115	129
PRPF19	27339	PRPF19-KO-4	TTCTGAAAGCTTTGCAGGAT	717	339	160	202
RABGEF1	27342	RABGEF1-KO-1	GCGTCAGCGGATGACTTCCT	265	126	105	46
RABGEF1	27342	RABGEF1-KO-2	CATTGTGGTAGAAATCCTGA	456	599	638	500
RABGEF1	27342	RABGEF1-KO-3	TGCGCTGGGTTACGCCTCAG	638	332	222	192
RABGEF1	27342	RABGEF1-KO-4	CCTGAATCTGCTTCTGCCTG	137	231	159	95
OSTM1	28962	OSTM1-KO-1	CGCGGCTCGGCTGATGTTGT	346	410	397	298
OSTM1	28962	OSTM1-KO-2	TGACCTGCTTTGAACATAAC	707	7100	4828	4708
OSTM1	28962	OSTM1-KO-3	TGTCAGCTCTGCGCTGCTGT	479	354	308	219
OSTM1	28962	OSTM1-KO-4	CACAGGGTCTTCCACGACCT	321	727	329	476
MAGEH1	28986	MAGEH1-KO-1	CTGGAGTGCTCGGGTCTTCC	278	465	420	273
MAGEH1	28986	MAGEH1-KO-2	CTGCGCACAAACTCTTCTGT	538	974	511	521
MAGEH1	28986	MAGEH1-KO-3	GGCTGCATTCCTAACTTCCC	540	94	57	44
MAGEH1	28986	MAGEH1-KO-4	CGGAGCAATTTTCAGGGCAC	387	395	261	291
UBE2T	29089	UBE2T-KO-1	CAGATCCGATTTCTCACTCC	249	69	67	54
UBE2T	29089	UBE2T-KO-2	ACGAGCTCGCAGGTCATCCA	527	183	249	242
UBE2T	29089	UBE2T-KO-3	CTCATGGCTGACATAGTAAA	572	520	1531	1359
UBE2T	29089	UBE2T-KO-4	CTATTCAGCTGCTCATGTCA	271	86	62	44
MYLIP	29116	MYLIP-KO-1	CAGGATAAGCTATCCTAAGA	469	254	339	146
MYLIP	29116	MYLIP-KO-2	CGCCGTTGGCTTTCGCCTCC	253	96	92	39
MYLIP	29116	MYLIP-KO-3	TTGCTACCCGTAAACTGCAG	808	687	752	700
MYLIP	29116	MYLIP-KO-4	CTTGTGTTCCCCAGAGCAGG	372	201	409	443
UHRF1	29128	UHRF1-KO-1	CCATGTTCGTGTCCCGAGCA	428	7	45	43
UHRF1	29128	UHRF1-KO-2	CGTTGGCGTAGAGTTCCCGC	391	118	148	103
UHRF1	29128	UHRF1-KO-3	CGTAGTCGAAGAGGGTATGG	307	163	150	44
UHRF1	29128	UHRF1-KO-4	CAGTCCCGCTGTGAGGACGA	751	870	740	586
USP25	29761	USP25-KO-1	CCGTTATGTGCCTTGGTGCC	308	151	111	103
USP25	29761	USP25-KO-2	AGTGGTTCCATACCATCACA	416	163	283	272
USP25	29761	USP25-KO-3	CCGGATTTGAGAGATTTTGT	362	81	14	17
USP25	29761	USP25-KO-4	CACTGATGTATCTATCATTG	162	23	32	17
ANAPC2	29882	ANAPC2-KO-1	TCGCCGGTACTACCGGCTCC	342	387	424	601
ANAPC2	29882	ANAPC2-KO-2	CACTGTGTCCTCCCGCGTCC	291	18	13	0
ANAPC2	29882	ANAPC2-KO-3	CGCAACATAGTGTGGACTTC	390	114	157	78
ANAPC2	29882	ANAPC2-KO-4	CCCGCTCGATCCACTGTCAG	415	87	16	16
ANAPC4	29945	ANAPC4-KO-1	TTGGTAGAGACTTCTGTGAC	623	162	208	301
ANAPC4	29945	ANAPC4-KO-2	ATGCTTCACACATACATGTT	290	61	87	104
ANAPC4	29945	ANAPC4-KO-3	TCTGTGTTAGGGGGTGACAC	349	49	68	60
ANAPC4	29945	ANAPC4-KO-4	AGCTGAATAAGGTAGTATGT	352	34	51	59
PDZRN4	29951	PDZRN4-KO-1	CGTATCTGGTGAATACATTG	353	156	243	236
PDZRN4	29951	PDZRN4-KO-2	ACGAAGTTGCGGACGTGAGC	454	142	472	262
PDZRN4	29951	PDZRN4-KO-3	TCCCATAGGCTGGTCTACTA	517	492	318	363
PDZRN4	29951	PDZRN4-KO-4	GCATTTATGTCAGCGAGGTA	614	168	88	159
SOCS7	30837	SOCS7-KO-1	CACGGAAACGAGCGACGCGC	254	125	117	41
SOCS7	30837	SOCS7-KO-2	CAGGTTAGCTTAGTTTAGAG	417	333	170	177
SOCS7	30837	SOCS7-KO-3	CGCTGAGAAATGTCCACATC	302	100	76	148
SOCS7	30837	SOCS7-KO-4	CTTTCGCACCAAGAGCTGCA	564	556	569	579
CYHR1	50626	CYHR1-KO-1	CGTGCCCCAATTGTCGTTGT	555	241	144	180
CYHR1	50626	CYHR1-KO-2	ATGCGTTTGTACTTGCACTG	274	99	88	29
CYHR1	50626	CYHR1-KO-3	CCAGTTTCCCGCTGCCGGCC	276	225	494	558
CYHR1	50626	CYHR1-KO-4	CCGTGTACCAGGTAGGGCCG	488	207	55	91
DCAF8	50717	DCAF8-KO-1	CCCAGCGTCGTAAGTGTAGC	336	233	121	102
DCAF8	50717	DCAF8-KO-2	CGACTTTCTGTGCTGGTGCG	340	354	208	153
DCAF8	50717	DCAF8-KO-3	CCGTACCCAATCCCACACCA	639	416	355	464
DCAF8	50717	DCAF8-KO-4	CTCATCATCTGATGAGTCCT	348	361	124	139
RNF141	50862	RNF141-KO-1	ACGTAACATGTTTTGCTACT	436	509	409	555
RNF141	50862	RNF141-KO-2	TGGTACAGACCACCCGTACA	640	697	476	561
RNF141	50862	RNF141-KO-3	TACACATCATTAAGCTCAGC	391	760	922	941
RNF141	50862	RNF141-KO-4	GGGTCTGATTCCTCTGCTTT	359	172	91	71
NOSIP	51070	NOSIP-KO-1	CGATCCTGTTGTCACGTGAG	107	160	21	81
NOSIP	51070	NOSIP-KO-2	CTGCGCATGTCGGACCTGAC	425	225	150	69
NOSIP	51070	NOSIP-KO-3	CGCAGGACCATGTGCGGGGC	410	116	63	60
NOSIP	51070	NOSIP-KO-4	AGGTTGGACATCATCTGTGG	409	267	322	275
TRIM17	51127	TRIM17-KO-1	CCTGTATGAGAGCCGCCAGA	372	369	283	360
TRIM17	51127	TRIM17-KO-2	TGTCCTGGTGATCTGCTCCC	463	382	313	252
TRIM17	51127	TRIM17-KO-3	TGTGATGACCACCTGTGGCC	457	418	407	401
TRIM17	51127	TRIM17-KO-4	CTGGGCACTGCACACTCACG	387	318	358	321
ASB3	51130	ASB3-KO-1	TGTTGAAGCAACAGCCTTAA	700	929	828	719
ASB3	51130	ASB3-KO-2	TTTGGAAAGCCATGCACACA	572	402	417	589
ASB3	51130	ASB3-KO-3	AAGTGTCGATGTTGCTGATA	462	163	130	108
ASB3	51130	ASB3-KO-4	TGGACAAAGCTACACCCTTG	367	116	84	55
RLIM	51132	RLIM-KO-1	CGTTCACTTTCATAGGTGAC	303	464	604	525
RLIM	51132	RLIM-KO-2	CTGTTAACGCTTCAGTTGAA	347	123	337	243
RLIM	51132	RLIM-KO-3	GTGGTGAATCTACAGGATCA	357	181	34	67
RLIM	51132	RLIM-KO-4	CAATGTCACATGGTGCCGGG	333	761	226	179
RNFT1	51136	RNFT1-KO-1	CGTAAGCGACTGTGTACACA	485	874	587	515
RNFT1	51136	RNFT1-KO-2	CAGTGTGTCCACACAAGATT	373	291	303	292
RNFT1	51136	RNFT1-KO-3	ACTTTGGACCATTTGAGCTT	135	50	71	74
RNFT1	51136	RNFT1-KO-4	TTCCTGAAAGATAAACAATT	512	716	147	219
COPS4	51138	COPS4-KO-1	CCAGATATAGCCTAGCAATC	384	103	350	228
COPS4	51138	COPS4-KO-2	CGAGATCACGAGACTGACAT	569	238	685	757
COPS4	51138	COPS4-KO-3	CTAGTCTTTCACTTTCGTGG	300	122	141	120
COPS4	51138	COPS4-KO-4	AGAGTCATTTCATTTGAGGA	451	227	171	188
CRBN	51185	CRBN-KO-1	CCATTTATATGAACATTGGT	338	105	69	66
CRBN	51185	CRBN-KO-2	TGAGCTAAGAACACAGTCAG	551	1138	1389	1515
CRBN	51185	CRBN-KO-3	ACATCACATACAGTATGTAA	448	245	156	190
CRBN	51185	CRBN-KO-4	TGTCTGCAGTTCAATTAGAA	905	600	474	508
HERC5	51191	HERC5-KO-1	CCGTTTAGTCTCCACATCAG	573	503	518	543
HERC5	51191	HERC5-KO-2	AGTTGTTGGAAATATGCATC	200	16	44	38
HERC5	51191	HERC5-KO-3	CAGTCATTTTCCACAAGTAC	395	256	230	231
HERC5	51191	HERC5-KO-4	CAGCACTTTCATCCCAGTAA	656	438	337	290
RNF181	51255	RNF181-KO-1	CGTGTGTCTTTTGGAATTTG	269	31	24	26
RNF181	51255	RNF181-KO-2	ACGGCTCGCAGTCGTGTTCA	529	463	304	391
RNF181	51255	RNF181-KO-3	CAGGTCACTTTTCAATAGGA	302	208	153	106
RNF181	51255	RNF181-KO-4	TTGAGATGCCTTGCCATCAC	657	460	276	340
MARCHF2	51257	MARCHF2-KO-1	TGCATAAGAGCTGTCTGGAG	377	414	224	275
MARCHF2	51257	MARCHF2-KO-2	TGTGTGACTGCTCCGGCAGC	501	380	292	211
MARCHF2	51257	MARCHF2-KO-3	CCGTCATCCGTGCCTTGGAC	338	319	154	214
MARCHF2	51257	MARCHF2-KO-4	CTGTGAGGGGTCGAGGCCGT	249	209	86	159
BFAR	51283	BFAR-KO-1	CATGGAGCTAGAACGTGTCA	507	511	279	247
BFAR	51283	BFAR-KO-2	CCGTCCATTTGGCCACAGCC	338	262	147	193
BFAR	51283	BFAR-KO-3	TGCTTTATGGTGGGCATCTT	377	491	373	247
BFAR	51283	BFAR-KO-4	GTGTTAGGAGCTAAAGGAAT	315	370	499	554
MEX3C	51320	MEX3C-KO-1	CCGGGGCCGTAGGCGTGGGA	385	490	222	234
MEX3C	51320	MEX3C-KO-2	CACGATAAGGGACCCTGACT	485	680	496	527
MEX3C	51320	MEX3C-KO-3	ATGTAAGCTTTGAAGGTGGC	281	1038	1604	1356
MEX3C	51320	MEX3C-KO-4	CCAGGTTCGATGCCCGGGAG	205	266	144	226
FZR1	51343	FZR1-KO-1	CACGGCACGCGTCGGTGAGG	274	172	131	146
FZR1	51343	FZR1-KO-2	GCGTGTACCTGTGGAGTGCC	624	213	209	291
FZR1	51343	FZR1-KO-3	CACGTTAATCCTGTGGAAGT	428	120	303	190
FZR1	51343	FZR1-KO-4	CTTGTTGCTGACGGGAGACA	490	195	432	477
UBR5	51366	UBR5-KO-1	TCGTCGTTCTTAGACAACAA	617	316	183	278
UBR5	51366	UBR5-KO-2	CCGGCAGACTCGAGTTATTC	529	586	1140	981
UBR5	51366	UBR5-KO-3	GCGTAAGTTTGAAGGATCAA	671	133	1729	768
UBR5	51366	UBR5-KO-4	ACTGTGATTGTTGGGAGAAA	285	243	107	151
UCHL5	51377	UCHL5-KO-1	GGTGGGTACAGTTCAGTAAC	543	140	26	34
UCHL5	51377	UCHL5-KO-2	ACTTGACACGATATTTTTTG	213	251	48	39
UCHL5	51377	UCHL5-KO-3	TACTGCACTGATCCAATCAT	598	189	82	69
UCHL5	51377	UCHL5-KO-4	GGCGAAACTGTTGTGTACTT	589	407	366	276
ANAPC5	51433	ANAPC5-KO-1	CGTGTAGCTCTGCGAGGTGG	375	139	58	0
ANAPC5	51433	ANAPC5-KO-2	CTTCGGTCACTAGTAAGTTT	265	173	200	241
ANAPC5	51433	ANAPC5-KO-3	ACAGTAAGCTTTCTTTCAGC	252	23	22	5
ANAPC5	51433	ANAPC5-KO-4	TTGTTCAACAGAGAGCTTTT	339	111	77	99
ANAPC7	51434	ANAPC7-KO-1	TGGGTGGTTTCTGGGTATGA	634	288	436	495
ANAPC7	51434	ANAPC7-KO-2	TCTTGTACAGGTTTGCCAGC	337	876	631	644
ANAPC7	51434	ANAPC7-KO-3	CGTTATCTCGCAATAAGGAT	344	274	81	62
ANAPC7	51434	ANAPC7-KO-4	CCCGAAAGTGGATTATTGCT	371	156	97	242
MAGEC2	51438	MAGEC2-KO-1	CAGTTGAGTTAGAAGACTGG	277	311	164	106
MAGEC2	51438	MAGEC2-KO-2	CTGGTGTGATACCAAATCTT	347	314	127	260
MAGEC2	51438	MAGEC2-KO-3	CTTCTGTGTGTTTGCAAACA	251	81	54	65
MAGEC2	51438	MAGEC2-KO-4	CTGCTTCGTATTTGAGGAGC	289	345	209	139
RNF138	51444	RNF138-KO-1	ACTTTTAAGTGTCCCCTGTG	322	143	443	350
RNF138	51444	RNF138-KO-2	CTATGTCGTGGAAATGTGAC	394	406	493	477
RNF138	51444	RNF138-KO-3	TGGTCCGCACGGGCGTTTTG	459	490	286	236
RNF138	51444	RNF138-KO-4	ACTGAATCTTGAGAGATCTG	400	394	1014	826
UBE2J1	51465	UBE2J1-KO-1	CAGGCTAATGGTCGATTTGA	400	315	160	147
UBE2J1	51465	UBE2J1-KO-2	TCTAACCGTGAAGTGCCATT	465	478	288	383
UBE2J1	51465	UBE2J1-KO-3	CAGGAGTGTAATCTAGAGAA	568	538	426	418
UBE2J1	51465	UBE2J1-KO-4	ACAGATCATTACCATGCGCA	320	281	172	201
DTL	51514	DTL-KO-1	CCGTGGAAAGTTTATCACCT	279	257	341	254
DTL	51514	DTL-KO-2	TCCATATGTAGGCAGCTTCA	546	330	282	223
DTL	51514	DTL-KO-3	TTGCATGTTCCAATCAGCTC	717	127	123	69
DTL	51514	DTL-KO-4	GCTGAGACTAAGGTATTCTC	285	303	303	295
ANAPC11	51529	ANAPC11-KO-1	CAGTTCTCATCGTTGGCCAC	336	46	46	42
ANAPC11	51529	ANAPC11-KO-2	CGCCGTTCCAGCACTTAATC	411	283	3148	2170
ANAPC11	51529	ANAPC11-KO-3	CTGGTGTGGGGCCAGTGCTC	317	599	247	153
ANAPC11	51529	ANAPC11-KO-4	ACTGCTTCCACATGCATTGC	395	227	127	124
ZC3HC1	51530	ZC3HC1-KO-1	AGTCAGTTAATGGATCACCC	364	372	188	122
ZC3HC1	51530	ZC3HC1-KO-2	CAGACCGATTTGGGATGTTG	387	348	143	190
ZC3HC1	51530	ZC3HC1-KO-3	TCCTCATACATTGCGAACAT	602	242	148	72
ZC3HC1	51530	ZC3HC1-KO-4	CTGTGACCCAGCCATATTTT	220	193	116	74
PHF7	51533	PHF7-KO-1	ATGTTGGATGTTCTGTGTTG	131	30	23	30
PHF7	51533	PHF7-KO-2	CTCTGAGGCAGCTTACTAGA	545	515	311	402
PHF7	51533	PHF7-KO-3	ACCTGTATGCACTTGCGGTG	308	327	195	249
PHF7	51533	PHF7-KO-4	TCCTAGTCTTGGCAGATTTT	324	177	82	118
TRIM33	51592	TRIM33-KO-1	GTAGTATCGGTACACAACAC	454	886	560	593
TRIM33	51592	TRIM33-KO-2	CGATTGATCAGTGTGCAAAC	236	199	176	128
TRIM33	51592	TRIM33-KO-3	CCCGGGATGGGCACGCTGAG	589	233	245	223
TRIM33	51592	TRIM33-KO-4	CAGTGGGCACTGGAGTTGCC	321	251	158	208
UBE2D4	51619	UBE2D4-KO-1	CAGGATATCAAGGCAGATGC	356	252	142	163
UBE2D4	51619	UBE2D4-KO-2	GTCGGTGATGACTGTAAGTA	616	230	377	295
UBE2D4	51619	UBE2D4-KO-3	CCTTGGTAAGGACTGTCATT	369	356	342	445
UBE2D4	51619	UBE2D4-KO-4	TCATGGGCCCGGTAGGTAGT	573	288	313	457
OTUD6B	51633	OTUD6B-KO-1	CAGTCAGAGCACAATCCTTT	428	119	174	113
OTUD6B	51633	OTUD6B-KO-2	CTCTATGTTTCTGTTCCATT	253	10	16	5
OTUD6B	51633	OTUD6B-KO-3	CATGGCTTTGCATATACTCA	360	273	239	376
OTUD6B	51633	OTUD6B-KO-4	CTGTATGTATAAAGCCATTG	220	166	94	38
ASB1	51665	ASB1-KO-1	CGACGTAAGCTGCATCATGG	491	228	209	215
ASB1	51665	ASB1-KO-2	CTTGTACATCAGCGCAGCCT	293	281	172	144
ASB1	51665	ASB1-KO-3	CTGTCTACCACGCCTCTCGC	271	218	74	16
ASB1	51665	ASB1-KO-4	CATCAACGAGAAGTCTGTCT	304	279	255	359
ASB4	51666	ASB4-KO-1	CTGTGATCGTGGGGCAAAGC	261	86	220	191
ASB4	51666	ASB4-KO-2	AAGTCATTGGACTTTAGCGC	245	212	75	137
ASB4	51666	ASB4-KO-3	AGTTCCATTCTCTGTGCCAA	450	245	442	354
ASB4	51666	ASB4-KO-4	CAATGCTACAATCAACTGTA	271	401	203	180
ASB2	51676	ASB2-KO-1	TGTTGGGCTCTGCGAGATTC	539	516	303	254
ASB2	51676	ASB2-KO-2	TAGGCGTTCTTGGATTCCAC	357	257	333	323
ASB2	51676	ASB2-KO-3	TGTTGGTCTTGTTGGCGTCG	383	211	366	310
ASB2	51676	ASB2-KO-4	CCTGAGAGTTCGCCGGCCCG	385	244	380	559
FBXO40	51725	FBXO40-KO-1	TGTGGTACCAAACCGATATC	572	967	963	884
FBXO40	51725	FBXO40-KO-2	CCCATTGTGCACTAGATACA	553	611	394	477
FBXO40	51725	FBXO40-KO-3	TGCCTCAACTCCGAATATGG	526	260	161	127
FBXO40	51725	FBXO40-KO-4	TGTTGAGTTGTAAGCCAAGT	552	237	148	134
BTBD1	53339	BTBD1-KO-1	CAATTGTCATCAGTGGGAAC	291	278	319	333
BTBD1	53339	BTBD1-KO-2	TTCTGCACTTATTGCATCCA	342	453	194	240
BTBD1	53339	BTBD1-KO-3	CGTCGGCCGAGATCGAGCTG	453	248	142	183
BTBD1	53339	BTBD1-KO-4	GCCAGTTGTAGAGAGGTTCC	335	13	38	30
TRIM34	53840	TRIM34-KO-1	GTGTGTGGTATCAGTTACTC	227	518	81	152
TRIM34	53840	TRIM34-KO-2	TTGAGTCTAGACTGTGGCCA	480	447	425	440
TRIM34	53840	TRIM34-KO-3	ACACTCCACATCTGAGATGA	493	163	106	122
TRIM34	53840	TRIM34-KO-4	TGATGATCACAGAGATCTCT	487	213	177	223
DCUN1D1	54165	DCUN1D1-KO-1	CGCAATAATCAACACACTAA	562	605	471	545
DCUN1D1	54165	DCUN1D1-KO-2	TCTTGGGTATCTGGGCCTTT	205	53	18	57
DCUN1D1	54165	DCUN1D1-KO-3	GTTTGGAGAACTCGCACTGT	390	389	714	662
DCUN1D1	54165	DCUN1D1-KO-4	GTCCAATGATCCTTTTACAC	498	62	210	133
KCTD5	54442	KCTD5-KO-1	ACGTTGAGTCGGACCCACTT	454	415	248	202
KCTD5	54442	KCTD5-KO-2	TCCTGTACCGCTTATGCCAG	441	422	209	161
KCTD5	54442	KCTD5-KO-3	GCGATGTTTTGCTGTCTCGT	335	238	23	83
KCTD5	54442	KCTD5-KO-4	TGTCTGAGTCCAGGTCGGGA	587	710	285	257
FBXO42	54455	FBXO42-KO-1	TCCGAGGATTAAGATAGTTG	506	244	119	146
FBXO42	54455	FBXO42-KO-2	ATGGGTTGTCACAATGCAGT	179	26	36	76
FBXO42	54455	FBXO42-KO-3	CAGTTTGAACTCTCGCCCAT	305	180	104	187
FBXO42	54455	FBXO42-KO-4	ACATGGACCTATTATGTCTA	449	438	281	336
FBXW5	54461	FBXW5-KO-1	TGTCGCGGGACGAGTTCCTG	370	124	94	68
FBXW5	54461	FBXW5-KO-2	GCGAGATTGCTGTCATCAGC	654	378	106	175
FBXW5	54461	FBXW5-KO-3	CGTTGACGTTCTCTGACTCC	350	374	163	90
FBXW5	54461	FBXW5-KO-4	GGTACGAGGAGTTCCAGCGG	742	433	525	494
XRN1	54464	XRN1-KO-1	GGGTTGTACTTTATAGAATA	501	428	195	195
XRN1	54464	XRN1-KO-2	CATGACTTGTTAATCCAAGC	294	103	94	75
XRN1	54464	XRN1-KO-3	ACTGTATCACACCAGGTAAA	778	373	382	316
XRN1	54464	XRN1-KO-4	TGCCATAGAACGATGTTGTA	714	546	1514	1315
ANKIB1	54467	ANKIB1-KO-1	TGTGGATATGCCCTGTGGAC	1035	795	671	676
ANKIB1	54467	ANKIB1-KO-2	CCACGTGTTGAATGACTTCA	529	528	461	494
ANKIB1	54467	ANKIB1-KO-3	TTGTTTCGTTAGTCTTACTG	348	694	337	546
ANKIB1	54467	ANKIB1-KO-4	CTCGTTTGTCTAATGCAGCA	300	594	476	437
ZFAND6	54469	ZFAND6-KO-1	CTGTCAGTAGTCTGTCTGAA	671	261	205	272
ZFAND6	54469	ZFAND6-KO-2	CGTACAAATGGCATGTGTTC	307	283	537	598
ZFAND6	54469	ZFAND6-KO-3	AGTCAGCATTAGACTCTACA	483	256	193	178
ZFAND6	54469	ZFAND6-KO-4	TGCACATCTTCTGTTTCAGG	481	469	465	396
RNF216	54476	RNF216-KO-1	CTCTTGACCAGCGCTGCTTC	405	214	732	971
RNF216	54476	RNF216-KO-2	GGTTTGTTATTTCACGGGGC	290	284	349	277
RNF216	54476	RNF216-KO-3	GCTGATTGAGTGTCGCTGCT	405	107	32	69
RNF216	54476	RNF216-KO-4	CTAGGAGAGTTTGAAGACCA	324	143	66	36
NEURL1B	54492	NEURL1B-KO-1	CTTTGCGGTCGGCCGACAGG	145	94	118	79
NEURL1B	54492	NEURL1B-KO-2	TCGTTCACGCTGTAGAACAC	328	9	77	40
NEURL1B	54492	NEURL1B-KO-3	CGCACGATCCGTCGCTCATG	378	391	171	134
NEURL1B	54492	NEURL1B-KO-4	CTGCGTGAACGTGACGCCAT	434	493	439	276
USP53	54532	USP53-KO-1	CGGTTCCGGCTTTTACTGCT	336	90	47	109
USP53	54532	USP53-KO-2	CTATGTCGTCCTAAATCTTT	255	82	38	65
USP53	54532	USP53-KO-3	GGGGTATCTTATCTATTTTC	308	156	87	50
USP53	54532	USP53-KO-4	GAGTGCATCCTCAGTAGAAA	743	436	1205	1056
RC3H2	54542	RC3H2-KO-1	CTGTTCAGGTGAAATACGGA	270	704	790	738
RC3H2	54542	RC3H2-KO-2	CGCAACTGGTCTTCAAATGA	687	635	171	210
RC3H2	54542	RC3H2-KO-3	TTGCTGTCGCAAATCTCGGC	665	815	459	396
RC3H2	54542	RC3H2-KO-4	CTGTCAGGGCTCGAGGATGC	365	197	55	24
RNF186	54546	RNF186-KO-1	CTGTGCCGCAAGGTCACCGC	419	553	4127	2614
RNF186	54546	RNF186-KO-2	CTGTGCATGGCTGGGCCAGC	268	283	153	177
RNF186	54546	RNF186-KO-3	CGGTTGCCCAAGCTGCTGGC	399	706	479	667
RNF186	54546	RNF186-KO-4	CATGGTCGCGCAGGCTGCAG	388	575	799	875
MAGEL2	54551	MAGEL2-KO-1	CGATGGTGCATCCTCCTCCT	250	297	629	513
MAGEL2	54551	MAGEL2-KO-2	CGGTGGTTCCGATGACCCAG	392	320	108	147
MAGEL2	54551	MAGEL2-KO-3	CTGCGGTCTATAGAAGAGGC	327	522	365	382
MAGEL2	54551	MAGEL2-KO-4	CCGGTGCCACACGAGATTCC	489	759	870	584
WDR5B	54554	WDR5B-KO-1	CCCATATTTTTACAGTCTCA	362	184	68	119
WDR5B	54554	WDR5B-KO-2	CAAATTATGATTAGCCTATC	181	506	227	286
WDR5B	54554	WDR5B-KO-3	AGATTCTACAGAGGCCATCA	431	502	234	368
WDR5B	54554	WDR5B-KO-4	TTCAGTGTTTTCAAACATTT	387	91	18	52
NDFIP2	54602	NDFIP2-KO-1	CCGCGTTGGTCGCGGTTCCG	296	167	47	35
NDFIP2	54602	NDFIP2-KO-2	CCCTATAGCGTTGCTACCTC	448	100	52	94
NDFIP2	54602	NDFIP2-KO-3	CAGTAATACTACTATATGGT	245	262	322	394
NDFIP2	54602	NDFIP2-KO-4	CCAAGAGATGACTTCAGTGA	608	394	283	259
FBXL19	54620	FBXL19-KO-1	CTTGAAACGCTCTAGCTTCT	188	240	234	178
FBXL19	54620	FBXL19-KO-2	CATGGAGTGTACAATCTGCA	324	145	117	135
FBXL19	54620	FBXL19-KO-3	CCGTAGGGCCGACAACGGCG	415	226	111	120
FBXL19	54620	FBXL19-KO-4	CCTTTCACCTACCAGGGTGA	563	276	459	369
MARCHF5	54708	MARCHF5-KO-1	AGCGTTGTAGACAGGCCTGG	475	106	93	112
MARCHF5	54708	MARCHF5-KO-2	CAGTGCAATGCTGAATACCT	373	110	128	29
MARCHF5	54708	MARCHF5-KO-3	GCATGGTCTCACCCATTCAG	734	231	345	369
MARCHF5	54708	MARCHF5-KO-4	CAGTCTAAGCACATAGTCCT	270	23	36	5
OTUD4	54726	OTUD4-KO-1	ATGTGCTTGGTTCGGGTCTT	184	58	38	13
OTUD4	54726	OTUD4-KO-2	TGCTCCAATTCCCGTTTTGT	448	179	361	414
OTUD4	54726	OTUD4-KO-3	TTGTCAGGCAATGAGGTATT	577	295	238	171
OTUD4	54726	OTUD4-KO-4	CCTTATTCACTGTGTCAGAC	491	179	266	180
ZRANB1	54764	ZRANB1-KO-1	ACGTTGGGATAAGCACTGGG	297	79	46	113
ZRANB1	54764	ZRANB1-KO-2	AAGTGCATACAGTCGACTGT	403	302	154	180
ZRANB1	54764	ZRANB1-KO-3	CCTGCTACGAAGCGGGACTC	85	10	0	0
ZRANB1	54764	ZRANB1-KO-4	CAGATGAAGTACGCTTGCTG	205	123	206	157
TRIM44	54765	TRIM44-KO-1	TCTGGCCGAATACGTCCACG	563	458	217	239
TRIM44	54765	TRIM44-KO-2	TGGGCTTGATTTGAGTACCT	418	230	130	114
TRIM44	54765	TRIM44-KO-3	CAATGACTGGACACAGGACA	527	422	1335	1268
TRIM44	54765	TRIM44-KO-4	CGCTTTCTATCTCCCTCTCC	268	278	80	109
RNF111	54778	RNF111-KO-1	CAGTAGGATTTCTACTGTTA	448	281	141	192
RNF111	54778	RNF111-KO-2	CCATGCATTAGGACATCCTC	382	106	234	133
RNF111	54778	RNF111-KO-3	TGCTTGATCCATAGCCATCT	438	997	1318	964
RNF111	54778	RNF111-KO-4	CAGGTTACTGCCAATGAAGA	555	371	306	236
KCTD9	54793	KCTD9-KO-1	CTGTAATCTTGCACATGCAA	527	272	119	137
KCTD9	54793	KCTD9-KO-2	CAGGGATGATGATGTTTTGT	266	239	108	32
KCTD9	54793	KCTD9-KO-3	AAGTCCTGAGTACTTCGAAC	368	493	258	322
KCTD9	54793	KCTD9-KO-4	ACCGTGTAGTTGTAAAGTAC	324	119	113	128
KLHL24	54800	KLHL24-KO-1	TCATGCGTTGGGTCTATCGT	388	80	53	25
KLHL24	54800	KLHL24-KO-2	TGATGCATGTGCCAAGTTCT	326	318	259	190
KLHL24	54800	KLHL24-KO-3	TGATGTCTGGATTTATAACT	376	238	160	157
KLHL24	54800	KLHL24-KO-4	GAGTGTTATCAGTTGTTGCA	422	23	38	24
FBXL12	54850	FBXL12-KO-1	TGTCTCGGTCACACGGTAGG	694	153	43	98
FBXL12	54850	FBXL12-KO-2	CATGACTTTAGGTCGCATCT	344	317	707	949
FBXL12	54850	FBXL12-KO-3	TGCTTGAATGCATCGTGCTG	524	566	233	265
FBXL12	54850	FBXL12-KO-4	CAGTTGTCCCCTGCTCTGTT	529	1059	1019	1016
DCAF16	54876	DCAF16-KO-1	GGTTGTATCATGCTAAACTG	478	343	69970	64365
DCAF16	54876	DCAF16-KO-2	GCTCTCTAGAGATCATGCCA	425	249	30176	23618
DCAF16	54876	DCAF16-KO-3	CTTGAGAGTCTTGCCTGGCA	342	500	108042	96916
DCAF16	54876	DCAF16-KO-4	CTTGTGGAGTCCCACCTTTT	339	368	26567	23581
RNF43	54894	RNF43-KO-1	TCTCGATCTTACCAAGAACC	443	297	94	77
RNF43	54894	RNF43-KO-2	GTGGTGTTGATCTGGGGTAA	842	359	346	389
RNF43	54894	RNF43-KO-3	CTAGTGTACTGCAGCCCTAA	615	186	143	103
RNF43	54894	RNF43-KO-4	TGTGTGTGCCATCTGTCTGG	594	390	358	495
UBE2R2	54926	UBE2R2-KO-1	CTCTGTGGGTCATCTACAGG	289	818	180	277
UBE2R2	54926	UBE2R2-KO-2	AGTTGTAGAGGTCGGACTCG	298	527	528	538
UBE2R2	54926	UBE2R2-KO-3	ATGTCGATGCTTCAGTTATG	164	188	39	46
UBE2R2	54926	UBE2R2-KO-4	CACATTCTGAGTAGGATTCC	193	0	17	30
RNF125	54941	RNF125-KO-1	CAGTGAAATGAGGGCACATA	522	283	340	336
RNF125	54941	RNF125-KO-2	CGTGTAAGTTCCAGGGGAGC	382	1534	2654	2536
RNF125	54941	RNF125-KO-3	CAAGTTCTTGTAGTGGTCCA	249	262	102	109
RNF125	54941	RNF125-KO-4	TGTGCCTTGAGGTGTTACAC	509	455	535	439
HERC6	55008	HERC6-KO-1	CCGGATGAGTTGGCTTGCTT	391	350	126	73
HERC6	55008	HERC6-KO-2	TCAGTGGGCGTAATGTCCCA	367	211	50	50
HERC6	55008	HERC6-KO-3	CATCAATGGAAGTCGTTTCT	341	241	141	80
HERC6	55008	HERC6-KO-4	CAGCTCACGAGATCAACAAT	286	120	45	79
MARCHF1	55016	MARCHF1-KO-1	TGTATGTTTTCCTCTGTGGA	517	805	1261	1058
MARCHF1	55016	MARCHF1-KO-2	CTCCTAACGGAATTGAGCTC	395	149	131	140
MARCHF1	55016	MARCHF1-KO-3	CTTCGCAGTGACAGATTCTG	330	124	107	181
MARCHF1	55016	MARCHF1-KO-4	TGGGGATTTTTCATTCTGAA	516	51	69	55
PHIP	55023	PHIP-KO-1	ACGTTTGGTGGTGAATGAAC	451	186	379	207
PHIP	55023	PHIP-KO-2	TCGGCCTGGAGTTCAAATGA	618	155	118	107
PHIP	55023	PHIP-KO-3	CACAACATGCTTGCAGCCTA	437	111	75	91
PHIP	55023	PHIP-KO-4	CCTTTTTTGGTTGATGTTGA	524	37	10	37
FBXO34	55030	FBXO34-KO-1	CTGTCAGTTATACAGATGGT	261	195	534	510
FBXO34	55030	FBXO34-KO-2	ACTCATACTGCACAGAACAT	394	82	10	26
FBXO34	55030	FBXO34-KO-3	CCAGTGTAGTAACAGGATAG	264	366	175	236
FBXO34	55030	FBXO34-KO-4	GTGGGGTCTGTATCTGTGGA	456	224	52	62
USP47	55031	USP47-KO-1	TGCATGTATTGCGCTCAATT	639	464	365	367
USP47	55031	USP47-KO-2	ACCTTATGGGTCCAGCCAAG	416	759	535	586
USP47	55031	USP47-KO-3	TGCTGACATGTTGATCATTG	284	78	206	199
USP47	55031	USP47-KO-4	CGGGAAATGTCATTCGATCA	664	634	773	1006
DET1	55070	DET1-KO-1	TGGTTGTGTGACAAGACCAC	440	352	214	182
DET1	55070	DET1-KO-2	CGGATATTCACTGACCGCTG	507	115	127	98
DET1	55070	DET1-KO-3	ACGGTCCCCTCTAGAAGACT	499	381	290	331
DET1	55070	DET1-KO-4	CCTGTTTATCAAGTACACTA	406	220	106	239
RNF31	55072	RNF31-KO-1	CGGTACTGGCGTGGTGTCAA	932	321	225	215
RNF31	55072	RNF31-KO-2	CGAGGCTGTAAGGGGTTGGG	318	305	255	162
RNF31	55072	RNF31-KO-3	CCTATTGAGAGAGATTGCTC	306	654	832	699
RNF31	55072	RNF31-KO-4	CCAGCTAGTGAGCATGATCC	413	111	26	21
FANCL	55120	FANCL-KO-1	CAGTTCTACTCAAGCCTTAT	297	138	198	188
FANCL	55120	FANCL-KO-2	TGCATTCTTCAGTTGTAAAT	368	203	150	104
FANCL	55120	FANCL-KO-3	TGTATGAGGGATTCATCTCG	543	489	254	236
FANCL	55120	FANCL-KO-4	TACCTAATGCAATTCTGCGT	380	123	234	181
TRIM68	55128	TRIM68-KO-1	CTGTCGAGCTCCTGTCCAGC	426	130	40	80
TRIM68	55128	TRIM68-KO-2	CCATTGGCACAACACTGTGG	295	199	259	183
TRIM68	55128	TRIM68-KO-3	CATTCCTGGATGTAGCCTTA	450	268	203	298
TRIM68	55128	TRIM68-KO-4	GTGGAGGATGATTGCAGAGT	559	1089	1068	849
UBR7	55148	UBR7-KO-1	TGTGCCGGCTCTAGTTCTGA	789	533	1262	1127
UBR7	55148	UBR7-KO-2	CTGGGGTGCAGGTACTACAG	373	324	192	118
UBR7	55148	UBR7-KO-3	CACCAATCCATCATCCTCAG	560	555	212	248
UBR7	55148	UBR7-KO-4	GTGCGTAGTCTGTGAAGACT	366	110	220	162
RFWD3	55159	RFWD3-KO-1	CCATCGATACATGTAACTTC	303	171	79	51
RFWD3	55159	RFWD3-KO-2	TGCCTATGTTGTTCTGAAGT	448	148	66	145
RFWD3	55159	RFWD3-KO-3	GGGGACATTTTCGTACTTGT	472	515	221	251
RFWD3	55159	RFWD3-KO-4	TCCGTGAAGCAGATACCCTC	360	89	134	73
MSL2	55167	MSL2-KO-1	CCCGTTTGTGACACAGTAGC	416	353	590	844
MSL2	55167	MSL2-KO-2	GTGTAGTCTGTGTTATATAC	378	190	166	71
MSL2	55167	MSL2-KO-3	TCAGCATTGCTATTGGCAGT	464	411	292	217
MSL2	55167	MSL2-KO-4	CGGATAATGGTAGAAATTGG	353	273	208	235
KLHL11	55175	KLHL11-KO-1	CTGTGTCGGGTTCGGGCCCC	214	110	303	211
KLHL11	55175	KLHL11-KO-2	ACGTGTATGTTGCTGGATCA	308	51	31	29
KLHL11	55175	KLHL11-KO-3	CTCTGGTTTGACATGTCGAG	242	99	61	53
KLHL11	55175	KLHL11-KO-4	CCAATAACCATGATCACATC	261	63	139	159
RNF220	55182	RNF220-KO-1	CGGTTCACTAAAGGTTGATG	322	164	80	132
RNF220	55182	RNF220-KO-2	TTCTGCGAGTACGAGCCAAC	581	172	135	162
RNF220	55182	RNF220-KO-3	TTGGTGTACCTGTCTCAGTT	459	384	812	906
RNF220	55182	RNF220-KO-4	CACACCACTATGATTCAGCA	298	413	301	392
DCUN1D2	55208	DCUN1D2-KO-1	CGCTATGACCAATACACTGA	465	344	189	174
DCUN1D2	55208	DCUN1D2-KO-2	CCAGTTTATGGCGTGCACTC	254	114	84	34
DCUN1D2	55208	DCUN1D2-KO-3	TGGGTTCTTAGCGAAGGTGA	541	276	221	176
DCUN1D2	55208	DCUN1D2-KO-4	CGTCTAGTCTCCACTCATTC	309	183	55	50
TRIM62	55223	TRIM62-KO-1	CGCGCTTCTCTGCTTCTTCT	391	53	36	51
TRIM62	55223	TRIM62-KO-2	CCAGTTGTCGCTTGAGCAGC	481	246	254	335
TRIM62	55223	TRIM62-KO-3	CTGGACGCCATCCTCAACGC	589	461	2152	1839
TRIM62	55223	TRIM62-KO-4	CCGCTGCATCACGGAGCACT	437	212	462	322
USP40	55230	USP40-KO-1	CCGGTCATGACCTCATCTAT	499	339	546	531
USP40	55230	USP40-KO-2	ACATGTTGTTTTATCGGAAA	439	103	76	31
USP40	55230	USP40-KO-3	TCTCCGGATTAATCTCAAGC	324	636	389	518
USP40	55230	USP40-KO-4	CATGTCTTTCCAGCTAATGC	287	112	152	136
UBA6	55236	UBA6-KO-1	CATTTGACTGAGTCTTACAA	685	264	333	431
UBA6	55236	UBA6-KO-2	CCATGTAAATATGGTTCCAG	551	148	37	29
UBA6	55236	UBA6-KO-3	TGGGAGAAATTCTTCACATT	389	348	100	78
UBA6	55236	UBA6-KO-4	TACGTTCATGTCACATCATC	313	80	81	58
UBE2W	55284	UBE2W-KO-1	CAGGTAATTGCCTTGCTTTA	502	395	296	380
UBE2W	55284	UBE2W-KO-2	CTTCATATAAGGTACCTGGT	200	132	71	91
UBE2W	55284	UBE2W-KO-3	CCTGGAATGACCTTAAATGA	691	513	200	241
UBE2W	55284	UBE2W-KO-4	CATGTTTATAGCAATGGTCA	413	483	546	637
UEVLD	55293	UEVLD-KO-1	CCTTGGAATGAGCAGAGGCA	628	415	500	327
UEVLD	55293	UEVLD-KO-2	TCGTGGCTCCTTTAGTCCCT	411	487	455	297
UEVLD	55293	UEVLD-KO-3	GTGATGTATCAGGGTAAGTG	389	286	153	207
UEVLD	55293	UEVLD-KO-4	CATCAGATGATGATAGAGAA	663	636	1003	815
FBXW7	55294	FBXW7-KO-1	CCTGTATGTCCCACTAATGT	477	564	251	194
FBXW7	55294	FBXW7-KO-2	TGGTTCTGAGGTCCGCTCTT	412	136	139	204
FBXW7	55294	FBXW7-KO-3	GGTTTTATTACTTTTCTTCT	258	533	1486	1355
FBXW7	55294	FBXW7-KO-4	GGTCTAGGTTCTACTCCAAC	486	151	159	160
RNF121	55298	RNF121-KO-1	CAGGTTGGTTTATAAGTGGT	340	311	279	191
RNF121	55298	RNF121-KO-2	CGGTGCTTGGCATGCATGCG	400	468	183	260
RNF121	55298	RNF121-KO-3	ACGCTCCTACAATGTAAGCC	494	266	41	81
RNF121	55298	RNF121-KO-4	ATGGTAGATGCCATGTAGTC	263	200	216	246
FBXL8	55336	FBXL8-KO-1	CGAAGATGCACGCGCGTCCC	256	147	482	365
FBXL8	55336	FBXL8-KO-2	CGTCGAAGAGCGGTTTTTCT	436	168	135	235
FBXL8	55336	FBXL8-KO-3	AGCCAGTTTGTCGCACGCCA	429	828	577	553
FBXL8	55336	FBXL8-KO-4	CTAGGGTACTGTTGTCCAGA	455	597	525	591
YOD1	55432	YOD1-KO-1	TCGACGACATAGTACACACT	498	357	291	249
YOD1	55432	YOD1-KO-2	CCGGCGGTCAGCGAATCCTC	467	289	293	282
YOD1	55432	YOD1-KO-3	ACACGATGTGGCGGCTCCGC	211	225	178	106
YOD1	55432	YOD1-KO-4	GTGCTTACCAGAACCGTGGT	547	308	157	228
TRIM36	55521	TRIM36-KO-1	GGTCTGTTAATTCGGTCAAT	342	83	28	38
TRIM36	55521	TRIM36-KO-2	CCGTGTAACCACTATGAGCA	582	414	387	401
TRIM36	55521	TRIM36-KO-3	CAGCCATTATGTGTGACCTT	377	94	98	53
TRIM36	55521	TRIM36-KO-4	TTAGCACTTCTTGAGCATAT	756	491	460	530
FEM1A	55527	FEM1A-KO-1	GGACACTTCCTATTACATCC	533	306	265	295
FEM1A	55527	FEM1A-KO-2	CATGGAACGTGACGGCTACG	486	300	316	230
FEM1A	55527	FEM1A-KO-3	TCGATGGTCTCGCCATCGAA	575	665	745	547
FEM1A	55527	FEM1A-KO-4	CCTGCTTCGACGGCCACCTG	385	346	393	454
UBE2Q1	55585	UBE2Q1-KO-1	CCTTTGAAACTCTGTGATCG	396	256	170	161
UBE2Q1	55585	UBE2Q1-KO-2	CGGTGGAAGATGGACTCGAG	544	305	210	75
UBE2Q1	55585	UBE2Q1-KO-3	GTGTAAACTCTATAACCTCC	353	180	40	20
UBE2Q1	55585	UBE2Q1-KO-4	CCGTGGGGGGAGATGCGGTC	273	28	26	18
OTUD5	55593	OTUD5-KO-1	CACTGTTGTAGCCTGCGCCG	293	232	185	185
OTUD5	55593	OTUD5-KO-2	CAGGACGGTTGTACATCTCT	147	787	506	597
OTUD5	55593	OTUD5-KO-3	CCGATGTTTTTATGGCATTC	353	121	175	225
OTUD5	55593	OTUD5-KO-4	ATGGTAGCTAACACGAATGG	470	386	633	694
OTUB1	55611	OTUB1-KO-1	ACCTTGATCTTCTGTTGATA	404	110	112	69
OTUB1	55611	OTUB1-KO-2	CAGGTTCAAGGCTGTGTCTG	296	101	123	133
OTUB1	55611	OTUB1-KO-3	AGGTGTTAACTGTCTGGCCT	278	123	85	72
OTUB1	55611	OTUB1-KO-4	CAAGGTAGTCGGAGGTGCTC	221	209	310	167
AMBRA1	55626	AMBRA1-KO-1	CCGTAATATAGATATTATGG	254	97	10	65
AMBRA1	55626	AMBRA1-KO-2	CTGTCTAGCCACCCTTCTAG	391	334	226	243
AMBRA1	55626	AMBRA1-KO-3	CCTGAATCGCTGTCGTGCTT	355	102	707	807
AMBRA1	55626	AMBRA1-KO-4	CTTGGACACTACTTACTCAC	217	212	129	100
G2E3	55632	G2E3-KO-1	CGATGTAAACGAAGTTATCA	399	102	56	73
G2E3	55632	G2E3-KO-2	TGTTGTAAGAACGCTTGGTT	375	54	106	40
G2E3	55632	G2E3-KO-3	CCGTGAACTAAAGAAATGGC	501	354	429	488
G2E3	55632	G2E3-KO-4	GGTGACTGTCTGGGTAATTT	444	200	117	133
RNF126	55658	RNF126-KO-1	GTGTGATGATGGCATCCAGG	410	575	479	478
RNF126	55658	RNF126-KO-2	GGACGGATGGTCTCTCTCCC	439	147	173	163
RNF126	55658	RNF126-KO-3	CCGTTGGAGGTGAGTCGCCC	402	498	1995	888
RNF126	55658	RNF126-KO-4	ACGTTCCCTCCTGGGGCGCA	442	138	83	171
KBTBD4	55709	KBTBD4-KO-1	CACGGCCTGAATGTGACCGA	546	520	409	434
KBTBD4	55709	KBTBD4-KO-2	CATACAAGTCTCCACCATGC	474	318	214	254
KBTBD4	55709	KBTBD4-KO-3	ACTCGTTGGCTGTGTCCTTG	232	124	90	132
KBTBD4	55709	KBTBD4-KO-4	CTGTTGGGTTCTGAGAACAC	247	62	19	9
CHFR	55743	CHFR-KO-1	CGTGGAAGCATACCTCATCC	310	125	103	57
CHFR	55743	CHFR-KO-2	CGTAGAAATGCCCAAACCGT	420	361	420	347
CHFR	55743	CHFR-KO-3	TCAGCTTGTTAATCACTGTT	237	232	159	186
CHFR	55743	CHFR-KO-4	CCCGATGGTCCACTCCCGCT	500	655	396	381
RNF130	55819	RNF130-KO-1	CAATGCAGTTGCTGTAGTCA	572	303	253	204
RNF130	55819	RNF130-KO-2	CGGCTGAAGTTCTTCGGTGG	458	170	105	134
RNF130	55819	RNF130-KO-3	CGGTCGATGCGAAACGTGAG	549	412	189	216
RNF130	55819	RNF130-KO-4	GTCGCGTGCATTTGTGTACC	659	314	112	87
VPS11	55823	VPS11-KO-1	ACGTGATCCGCAAGTTTCTG	239	227	99	106
VPS11	55823	VPS11-KO-2	TTCGATACATCGGCAAGCTG	512	371	252	298
VPS11	55823	VPS11-KO-3	ACTGTTGTATCTTGTTTGAC	320	79	36	38
VPS11	55823	VPS11-KO-4	CGCGTGGAGTTGGACACCCA	415	87	58	43
DCAF6	55827	DCAF6-KO-1	CGTCTGTTGCTATTTGCCCA	376	180	368	330
DCAF6	55827	DCAF6-KO-2	ACGGTCCCATCAAGTCCTGA	519	359	333	440
DCAF6	55827	DCAF6-KO-3	CACCAGACTGATGATGTGTG	396	311	144	159
DCAF6	55827	DCAF6-KO-4	TGTTGCTCGTCAAGTGACAT	486	49	152	316
CAND1	55832	CAND1-KO-1	CAGTTGACCAGCCCTAGACT	415	155	429	397
CAND1	55832	CAND1-KO-2	TGTGCTAACTACAGCATCCA	692	368	789	751
CAND1	55832	CAND1-KO-3	CCTGCAATAAGGGTGATCTC	278	122	71	109
CAND1	55832	CAND1-KO-4	CGTTTGATGCAACTCCTTAT	314	313	484	602
WSB2	55884	WSB2-KO-1	ATCGTTGAGTCCCGTAGCAA	506	315	549	362
WSB2	55884	WSB2-KO-2	ATGTGATTATGTGGGACCCC	223	127	27	35
WSB2	55884	WSB2-KO-3	CGTCACGGGATAAGACTCTT	412	533	414	404
WSB2	55884	WSB2-KO-4	CTAGCTTCCGAATTAACGTG	460	155	94	215
RNF114	55905	RNF114-KO-1	CGTGGGACCGGATCTTGGAC	295	38	123	109
RNF114	55905	RNF114-KO-2	CTAGGACGCTTCACGTGTCC	366	258	89	87
RNF114	55905	RNF114-KO-3	TGCGGACACGTGTAAGCGGC	454	181	139	139
RNF114	55905	RNF114-KO-4	TGGCTGCCGTAAGAATGTAT	661	930	540	430
KLHL9	55958	KLHL9-KO-1	CGTTACCAGCATGGTATTGC	260	54	443	304
KLHL9	55958	KLHL9-KO-2	TCGGATGGATTATGCTGCAA	1023	553	1178	1414
KLHL9	55958	KLHL9-KO-3	GGGTCACATCACAAAGCAAT	630	620	504	503
KLHL9	55958	KLHL9-KO-4	GCTTTATTGAGTACTGGGGA	407	222	203	215
KLHL7	55975	KLHL7-KO-1	TGCTAAAGTCAGGTTTCCTC	343	328	225	218
KLHL7	55975	KLHL7-KO-2	CAGTCTTGTAGATATTTTAA	426	150	114	157
KLHL7	55975	KLHL7-KO-3	CATGTTATTCATGACGCCCA	321	279	197	194
KLHL7	55975	KLHL7-KO-4	CTAGCACACTTATACCTAAA	522	259	201	129
NSMCE3	56160	NSMCE3-KO-1	CCAGTACGTCTTCGGGTATA	408	0	26	13
NSMCE3	56160	NSMCE3-KO-2	CTACGGGCCTCCTGATGATC	502	112	22	58
NSMCE3	56160	NSMCE3-KO-3	CGATGACGTGCTTCAGTATG	449	639	1506	1443
NSMCE3	56160	NSMCE3-KO-4	CGGGGTTTCCGCTATGGCTC	315	67	21	33
RNF17	56163	RNF17-KO-1	ATGTGAGACCAGAACACTCT	223	105	71	120
RNF17	56163	RNF17-KO-2	ACCGATAACTTTTGCTCGGT	204	208	392	340
RNF17	56163	RNF17-KO-3	TTGGGTAGTAGCGTTGTCTA	682	437	423	434
RNF17	56163	RNF17-KO-4	AGCATCTTATGAAATAGGGT	377	594	1039	1185
RNF20	56254	RNF20-KO-1	CCTGAGACATGGTGCGATGC	305	166	526	544
RNF20	56254	RNF20-KO-2	GCGTAGTGGTAGTGCCCTCC	430	285	137	184
RNF20	56254	RNF20-KO-3	CTGATCCAACATTTCTGCCA	433	86	101	57
RNF20	56254	RNF20-KO-4	AGCATTGATAGTGATTGTGC	369	6	0	22
TRIM39	56658	TRIM39-KO-1	CCTATGAAGCTCTTCAAACT	467	672	1189	1164
TRIM39	56658	TRIM39-KO-2	CCATACTGCCTAGTTGCCGA	400	344	306	371
TRIM39	56658	TRIM39-KO-3	ACACTCAATGATGACAGGTT	385	225	84	101
TRIM39	56658	TRIM39-KO-4	CCTTGTACTCCTGTGTAGCA	422	103	56	44
RAD18	56852	RAD18-KO-1	CGCAAACAGGACAATCCACT	502	482	253	174
RAD18	56852	RAD18-KO-2	TGCTTTAAAGACTGTCTGGA	336	287	95	93
RAD18	56852	RAD18-KO-3	AATGCGATGCTTTGCATCCT	202	119	76	81
RAD18	56852	RAD18-KO-4	CACAGCAAGTTGGACACTGA	158	123	129	129
KCMF1	56888	KCMF1-KO-1	TGACATGATTAGGATCGCCT	413	321	175	154
KCMF1	56888	KCMF1-KO-2	TTGTTAATATGCACTGCATT	460	49	90	67
KCMF1	56888	KCMF1-KO-3	TTCCGCTTCTCAGTTACAAC	680	276	76	94
KCMF1	56888	KCMF1-KO-4	CAGTCTTTTACTTGTCCCTA	322	79	70	57
FEM1C	56929	FEM1C-KO-1	ACATGGGCATACGTGCTTGA	441	215	117	120
FEM1C	56929	FEM1C-KO-2	TGGCATAATCATAAGCCATT	591	519	172	253
FEM1C	56929	FEM1C-KO-3	CTTACTATATTAGATATAGA	208	216	290	144
FEM1C	56929	FEM1C-KO-4	CCTAGAGCAATGCAGTGCCT	423	240	188	137
OTUD7B	56957	OTUD7B-KO-1	CGACGACTATGGGCCTCCTA	612	400	180	273
OTUD7B	56957	OTUD7B-KO-2	CCATCCTTTAGTGAGGGGAG	398	148	83	167
OTUD7B	56957	OTUD7B-KO-3	CTAGGGACAGAATTACACTA	354	379	233	255
OTUD7B	56957	OTUD7B-KO-4	CCAGCGCCTTTTCAACGCTT	435	415	306	358
TULP4	56995	TULP4-KO-1	CACGGTTGTTCCTCCGCAGG	338	209	159	173
TULP4	56995	TULP4-KO-2	TCGTACTGAATCCACACGAA	459	168	150	185
TULP4	56995	TULP4-KO-3	CAGATATTAGACGTGACCTG	401	647	702	491
TULP4	56995	TULP4-KO-4	CCTTGTACCGTGAACATCCC	383	196	252	234
SMURF1	57154	SMURF1-KO-1	CACGCTAATGGTTATCGAAT	435	315	165	238
SMURF1	57154	SMURF1-KO-2	AGGGAGTGGCTTTACTTGCT	399	166	113	102
SMURF1	57154	SMURF1-KO-3	CCGGTTCCTATTCTGTCTCG	385	315	112	74
SMURF1	57154	SMURF1-KO-4	CGTGCTAACTCCAGTCTGTG	479	227	113	63
TRIM54	57159	TRIM54-KO-1	CGTGCAAGCAGTGATCACAC	468	175	69	74
TRIM54	57159	TRIM54-KO-2	CTGGTTTGGAGAACATCTCC	282	264	125	135
TRIM54	57159	TRIM54-KO-3	CTGGTTTAACAACTGCTTCT	220	212	35571	28151
TRIM54	57159	TRIM54-KO-4	TCGTGCAGGCATGAGGTTGT	478	218	320	409
PELI2	57161	PELI2-KO-1	CTTGTAGAGGGCAAATCTAC	216	31	79	38
PELI2	57161	PELI2-KO-2	CAGTCTGATTCCTTGACAAA	694	569	883	960
PELI2	57161	PELI2-KO-3	GGTTTCTCGCAAGGTGTACA	497	584	498	537
PELI2	57161	PELI2-KO-4	CCGGATTTGACTCTTCCAAA	548	235	377	351
PELI1	57162	PELI1-KO-1	CAGATTGGCCGGTCGACTGA	442	639	253	290
PELI1	57162	PELI1-KO-2	ATCTGGTTTCACGTAGGCTA	277	356	195	202
PELI1	57162	PELI1-KO-3	CATTTGCCTTAGGTCTTTTA	346	383	274	113
PELI1	57162	PELI1-KO-4	CAGAGGTCAATTAACGAGCC	257	100	152	259
BIRC6	57448	BIRC6-KO-1	TGTTGAATCCTTGAGTGCAA	568	110	305	273
BIRC6	57448	BIRC6-KO-2	CATGTAGGCTATAGGTGGGC	399	522	628	471
BIRC6	57448	BIRC6-KO-3	ACTTGTGGAGACTTGGCCTC	234	72	217	225
BIRC6	57448	BIRC6-KO-4	TGTGTTGGATACTCTCTGTT	355	69	139	135
USP31	57478	USP31-KO-1	ACGGTTTGCATTCAGGTTTG	333	182	188	135
USP31	57478	USP31-KO-2	CGATGATGCCTGGCGTTGCC	507	248	139	101
USP31	57478	USP31-KO-3	CGTTCTCAAGACGCTGTCCA	451	223	351	371
USP31	57478	USP31-KO-4	CACTGATCAGGTAATAAGTC	277	73	63	73
RNF150	57484	RNF150-KO-1	CGGTAAAGTCCAGGCAGAGC	185	99	118	76
RNF150	57484	RNF150-KO-2	CACTTCGGTTGTGTTTGTCT	254	324	920	930
RNF150	57484	RNF150-KO-3	TGTACGTGCAGTTGCCCTTG	617	2509	1383	1427
RNF150	57484	RNF150-KO-4	TGGCATTTGCATATCGAAAC	487	162	136	223
HECW2	57520	HECW2-KO-1	CGTCGTGGTTCTGTTTACGT	388	631	582	584
HECW2	57520	HECW2-KO-2	CTTTGAACGCTACCAGCATA	273	203	197	166
HECW2	57520	HECW2-KO-3	TCGGGTAATCAGCCCTTACC	418	490	349	203
HECW2	57520	HECW2-KO-4	CACACGAAGCTGCTTCCTTT	487	330	224	256
HACE1	57531	HACE1-KO-1	CGGGTGATATTGAATTAATA	637	477	1130	867
HACE1	57531	HACE1-KO-2	CCAGTAATGGAATTGATATG	439	188	109	82
HACE1	57531	HACE1-KO-3	GCCAATGTATCTGTGAAGCC	577	261	85	84
HACE1	57531	HACE1-KO-4	TTGCTTTAGCTTTGCACAAT	406	843	404	385
MIB1	57534	MIB1-KO-1	CGATGTAGTACTTCTATAAC	220	131	160	168
MIB1	57534	MIB1-KO-2	CTTGGATACTGTACTACAAT	217	68	32	27
MIB1	57534	MIB1-KO-3	CCAGCAACCAATCATTGGCA	415	135	84	76
MIB1	57534	MIB1-KO-4	TGGTCTTGGTAATTTAGATA	593	820	1077	963
KLHL42	57542	KLHL42-KO-1	GCTCGGGGTTGTAACACTCA	817	309	197	228
KLHL42	57542	KLHL42-KO-2	CTCGTTGGTGCTGGGGTTGT	272	137	1642	2093
KLHL42	57542	KLHL42-KO-3	ACGCTCAGTCATCTCCTCGT	374	125	193	261
KLHL42	57542	KLHL42-KO-4	CGTGGAAGTGGACGACCATG	448	68	170	105
USP35	57558	USP35-KO-1	CGACGTCTTCGCCGAGTTCT	466	388	601	517
USP35	57558	USP35-KO-2	CCCATTGGAGCTCATGGATG	347	408	635	650
USP35	57558	USP35-KO-3	CGGACGATGGGGTACAGCAG	439	347	513	485
USP35	57558	USP35-KO-4	CTGTGATGCAGTGTTTCCTT	311	113	34	77
STAMBPL1	57559	STAMBPL1-KO-1	CGGGCTAACTCTTGCTTCTT	471	247	335	239
STAMBPL1	57559	STAMBPL1-KO-2	CGACGTTACTTTAGGTCTGG	421	262	138	208
STAMBPL1	57559	STAMBPL1-KO-3	CTATCAATCTCTGATGCTCC	296	138	63	41
STAMBPL1	57559	STAMBPL1-KO-4	TGCTGAATGTATTTGCAGAT	491	175	121	48
KLHL8	57563	KLHL8-KO-1	CTTTCGCAGTATTGAATGCT	258	156	338	334
KLHL8	57563	KLHL8-KO-2	CCATAAGCTTTTGTCCTCCA	319	186	68	69
KLHL8	57563	KLHL8-KO-3	CTCTTATATGCAGCCTGTAT	302	278	145	152
KLHL8	57563	KLHL8-KO-4	CCTTCACTTGAGTAGCAGAG	381	486	301	348
MARCHF4	57574	MARCHF4-KO-1	CTGTGATGGCTCGGTCAAGT	397	108	269	206
MARCHF4	57574	MARCHF4-KO-2	AGTGAGTAGCGATCCTCGGT	332	169	203	232
MARCHF4	57574	MARCHF4-KO-3	CGGTTTGGCGGCCAACAACA	626	586	229	346
MARCHF4	57574	MARCHF4-KO-4	CCCAGATGTTGCGCCACCAG	425	242	216	316
USP36	57602	USP36-KO-1	CCCGAGTGTGATTCCAGATC	562	140	90	72
USP36	57602	USP36-KO-2	CAGCTCTCATACGTGTGCTC	198	69	13	2
USP36	57602	USP36-KO-3	CTTGGCGGCGTTTTGGAGTG	276	48	26	30
USP36	57602	USP36-KO-4	ACATGTGTGCTAAGTAAGTT	365	55	47	31
VPS18	57617	VPS18-KO-1	CTCTCGACAATACTCTTTGG	256	62	48	45
VPS18	57617	VPS18-KO-2	CGTGGTTGGGCTCATTTGCC	264	0	14	5
VPS18	57617	VPS18-KO-3	TGATGGGCGTAGCTTTGTTA	475	147	150	137
VPS18	57617	VPS18-KO-4	CTAGCCATCGTCTTGACCCA	456	211	257	183
SH3RF1	57630	SH3RF1-KO-1	CCGGGTTAATTGTGACCCCG	614	928	697	610
SH3RF1	57630	SH3RF1-KO-2	CGACTTGTCTGGCCAGCTGT	285	126	134	86
SH3RF1	57630	SH3RF1-KO-3	CTCTTCGGATCACAGTCAGA	470	347	1082	1395
SH3RF1	57630	SH3RF1-KO-4	CAGGCTAAGGTCTTGTTGCA	499	517	834	692
USP28	57646	USP28-KO-1	CAGATAGGGCTTCCACTTCT	472	1860	1399	1462
USP28	57646	USP28-KO-2	CCGATCACTCGGTGAAGTAT	455	563	400	456
USP28	57646	USP28-KO-3	CCAGTCATTGGGATTGGGGT	314	251	509	572
USP28	57646	USP28-KO-4	TATCGCTTGCATGCAGTTCT	283	183	181	169
PHRF1	57661	PHRF1-KO-1	CGTCTAAGATCTCAAGCAGA	442	260	82	65
PHRF1	57661	PHRF1-KO-2	CGCGATTCGAGAGCGAGTGG	385	570	954	637
PHRF1	57661	PHRF1-KO-3	CATGGAATGCTTGGACCCCC	386	190	271	288
PHRF1	57661	PHRF1-KO-4	CTGAGATCACACGAACCATC	267	69	37	106
USP29	57663	USP29-KO-1	TGGTTCTACCCGTTGAACCA	530	491	709	518
USP29	57663	USP29-KO-2	ATGGGACACCTTGAGTGAGT	200	518	1326	1371
USP29	57663	USP29-KO-3	TCATTCAATACCAACTGTAA	523	474	201	185
USP29	57663	USP29-KO-4	CACATTCTTTCCCAGTATTC	234	106	168	249
RNF213	57674	RNF213-KO-1	AGGTGGACGTAGTACTGGTT	300	173	207	121
RNF213	57674	RNF213-KO-2	CGGGGAATTGGATTTCCACC	137	24	46	37
RNF213	57674	RNF213-KO-3	CGGTGCACATGATCTTAAGT	606	217	176	183
RNF213	57674	RNF213-KO-4	CGTGTTTTTTCAGATGTTGC	392	232	275	398
MAGEE1	57692	MAGEE1-KO-1	CCGTGGACTCAGATTCTGAG	449	236	137	181
MAGEE1	57692	MAGEE1-KO-2	CTGATGGATCGGACACCTCC	175	131	8	55
MAGEE1	57692	MAGEE1-KO-3	CATTTCAGACTCCCGGATAG	415	413	116	179
MAGEE1	57692	MAGEE1-KO-4	CGGTAAGGGATCAAGCACCT	382	573	393	326
USP37	57695	USP37-KO-1	CTGGGTCGAAGCACCACATT	275	63	132	163
USP37	57695	USP37-KO-2	ACCACACTTCTCACAAGAAT	480	325	235	131
USP37	57695	USP37-KO-3	TGTTGTTCCTATAGTTAATA	558	123	362	405
USP37	57695	USP37-KO-4	TGGGATACCTTGTTTAAGCA	376	32	113	47
RAB40C	57799	RAB40C-KO-1	CCGGATCTTGGTTGGAAACC	449	268	277	331
RAB40C	57799	RAB40C-KO-2	CGTACGCCTACAGTAACGGT	383	258	198	146
RAB40C	57799	RAB40C-KO-3	TCACGGAGCTATCCCGCATC	602	252	190	240
RAB40C	57799	RAB40C-KO-4	ACCGCTGGTCCTTTGACGGC	169	127	1601	1853
CCNB1IP1	57820	CCNB1IP1-KO-1	ACACGATCTCTGGTCGCAGT	536	460	268	267
CCNB1IP1	57820	CCNB1IP1-KO-2	CCCCTTTCATAGAGGTCAAT	350	230	171	62
CCNB1IP1	57820	CCNB1IP1-KO-3	TGCTGAAATTGTATTCTTGA	393	209	60	157
CCNB1IP1	57820	CCNB1IP1-KO-4	ATGCATAGCCAGAGAGTTTG	291	279	95	144
KMT2C	58508	KMT2C-KO-1	CGATGGCCTAATGTCTGAAT	391	390	103	136
KMT2C	58508	KMT2C-KO-2	TGGGGAGGTCGTCGCATGGG	517	380	234	264
KMT2C	58508	KMT2C-KO-3	CTGAGAACTAGACCGTGTGC	341	726	856	628
KMT2C	58508	KMT2C-KO-4	CTGATTTGTTACAGGTGTAA	491	299	210	131
KLHL12	59349	KLHL12-KO-1	CGTCGGACATTCATAGGGGC	496	183	304	318
KLHL12	59349	KLHL12-KO-2	CTGTAGTTTACAATGCAGGG	249	141	43	56
KLHL12	59349	KLHL12-KO-3	CTGTCACATGTACTGTTTCT	346	543	462	467
KLHL12	59349	KLHL12-KO-4	ATCGGATTGTGCTGGCTGCC	252	33	88	74
ZFAND3	60685	ZFAND3-KO-1	TTCCGTATTCTCAAGTAGTC	493	466	304	258
ZFAND3	60685	ZFAND3-KO-2	CGCCAACTCTTAGTCCCAGC	454	264	237	201
ZFAND3	60685	ZFAND3-KO-3	TGCGGCTTCTGGGGGTAAGT	509	233	324	294
ZFAND3	60685	ZFAND3-KO-4	CATTCTCAGACTGTGAATCT	430	402	572	449
RNF123	63891	RNF123-KO-1	TGTGCGATCACCGTGCTCAA	507	366	297	254
RNF123	63891	RNF123-KO-2	CAGGAACGGTGTATCACTGG	403	102	66	76
RNF123	63891	RNF123-KO-3	CGTAGAGCCATTTCCCTGGA	454	617	517	526
RNF123	63891	RNF123-KO-4	CCAGATACACCTTGCGCTGC	442	145	167	244
UBE2O	63893	UBE2O-KO-1	CCCTGACTTTAGGTTCCGTA	640	565	537	501
UBE2O	63893	UBE2O-KO-2	CTGGGCGCAGTTTTTTTCTG	233	263	62	67
UBE2O	63893	UBE2O-KO-3	TCATGTATGGGGACTACATT	474	185	26	60
UBE2O	63893	UBE2O-KO-4	AACTGGTGTCGTCCGTGTCA	403	478	255	199
MAGEF1	64110	MAGEF1-KO-1	TTGCGATGATGTCCGGGAAC	485	559	589	601
MAGEF1	64110	MAGEF1-KO-2	TGGCGCTATTACCTCTCATA	581	268	183	114
MAGEF1	64110	MAGEF1-KO-3	CCGTCCGATTCAGCCGGCGG	403	222	105	176
MAGEF1	64110	MAGEF1-KO-4	CAGATTGGGTCTGTTAATGA	231	398	110	174
IRF2BPL	64207	IRF2BPL-KO-1	CGGGTGTATCGGCCACGTCG	494	297	2443	1831
IRF2BPL	64207	IRF2BPL-KO-2	CTTCGAGTACCCGCCACCGC	363	202	150	152
IRF2BPL	64207	IRF2BPL-KO-3	CAGACGCTGCTTAACGGCCC	536	679	492	451
IRF2BPL	64207	IRF2BPL-KO-4	CGTTTTCGCCTTCGACGCCG	493	262	236	118
PJA1	64219	PJA1-KO-1	ACCCTGACTTCTGGACGCAC	460	344	1808	1846
PJA1	64219	PJA1-KO-2	CCACAAATACTCACAGGAGC	507	902	1064	1136
PJA1	64219	PJA1-KO-3	CTCGGATGGCCTGGCAAGAA	585	547	514	479
PJA1	64219	PJA1-KO-4	CATAAGAGTCAATATGTCCA	500	377	170	218
PDLIM2	64236	PDLIM2-KO-1	CGTTGATGGCCACGATTATG	503	434	1386	829
PDLIM2	64236	PDLIM2-KO-2	CCTTCCGAGTCCATGCTGCA	724	720	400	243
PDLIM2	64236	PDLIM2-KO-3	CCTGTCCTACTCAGGCCGCC	361	346	210	234
PDLIM2	64236	PDLIM2-KO-4	CATTGGTCTGCCCTGGAGAC	485	540	240	351
RNF25	64320	RNF25-KO-1	CTCGTGTATGATCTTGCCTC	428	540	179	279
RNF25	64320	RNF25-KO-2	CAGATCTCTATCCGAAATCC	552	273	262	309
RNF25	64320	RNF25-KO-3	CTGGTAGAGCCGCTTGCGTT	310	161	197	93
RNF25	64320	RNF25-KO-4	TGAGGGATGTTGTTATCTGT	320	330	232	343
COP1	64326	COP1-KO-1	ACCATACGAAGTCGTTGCTT	457	864	1537	1634
COP1	64326	COP1-KO-2	AAGTGTAACTATGTTGTGGA	370	301	1859	1644
COP1	64326	COP1-KO-3	CCGTATCGGGTAGCGGCGGC	295	383	881	877
COP1	64326	COP1-KO-4	CATTGTCATATGCTAGTGAT	182	128	90	87
GMCL2	64396	GMCL2-KO-1	CCCTGTGCGAGTCCGGGTCA	541	591	434	560
GMCL2	64396	GMCL2-KO-2	GCAGTGCGTCTACATCAATG	598	655	411	400
GMCL2	64396	GMCL2-KO-3	TTCAAGGCACTTTTTCTTTA	470	491	297	191
GMCL2	64396	GMCL2-KO-4	CACTGCTGTATTAAACCATC	160	460	305	304
AKTIP	64400	AKTIP-KO-1	TGCCGTATGAATATTACTCC	605	130	80	115
AKTIP	64400	AKTIP-KO-2	CAGGTGAGCTGGATGTGAAG	375	332	315	344
AKTIP	64400	AKTIP-KO-3	GCCAAATATGATTATGGTTC	548	308	242	224
AKTIP	64400	AKTIP-KO-4	TCAGATCGCTATACAAGATG	493	215	174	134
KLHL25	64410	KLHL25-KO-1	CATGTACGGTGTCGTACACC	221	207	183	146
KLHL25	64410	KLHL25-KO-2	CTAGCCGCTATTTTGAGGCC	358	655	299	273
KLHL25	64410	KLHL25-KO-3	CAACACGCTTCGCAAGCACT	216	103	152	71
KLHL25	64410	KLHL25-KO-4	CGTTGATGGCGATGCGTGAG	326	114	203	243
ANAPC1	64682	ANAPC1-KO-1	ACCGTAACTGGAGCTGGGAC	413	132	22	41
ANAPC1	64682	ANAPC1-KO-2	TGTGACTTCACCTTTCCAGA	847	1069	493	449
[truncated: 1,348 more rows]
