# Supplementary material for: Targeted protein degradation via intramolecular bivalent glues
Source: Nature. 2024 Feb 21;627(8002):204–11. doi: 10.1038/s41586-024-07089-6 (PMC10917667; doi:10.1038/s41586-024-07089-6)
Supplement: Supplementary file 8 — MAGeCK results including gene-level log2-transformed fold changes (lfc) and −log10-transformed one-sided MAGeCK P values (log P) for viability-based IBG1-resistance CRISPR screens. [file 41586_2024_7089_MOESM8_ESM.xlsx]

## Sheet: Suppl. Table5_MAGeCK_viability
Gene	Entrez ID	lfc_IGB1/DMSO	logP_depletion	logP_enrichment
DCAF16	54876	7.6033	0	5.30741
UBE2G1	7326	3.4233	0	5.30741
DCAF5	8816	1.6707	0.0961073	4.8303
APPBP2	10513	2.0151	0.000695428	4.60845
ELOB	6923	1.6612	0.234205	4.46231
TRIM54	57159	0.1654	0.400707	4.02865
DDA1	79016	3.1243	4.34297e-06	3.98519
RPS19	6223	-0.12534	0.531549	3.56705
LONRF2	164832	-0.50517	0.724527	3.36789
JOSD2	126119	-0.40568	0.810987	3.34837
PCGF1	84759	0.72573	0.00859227	3.32064
UBC	7316	1.0024	0.00993211	3.26999
MAGEB4	4115	0.093553	0.709965	3.11151
UBE2B	7320	0.18889	1.37937	3.0847
XIAP	331	0.50066	0.0027753	2.95912
MED8	112950	0.87347	0.00893349	2.77211
FBXO15	201456	-0.62497	1.34794	2.72421
CDCA3	83461	0.29794	0.0625172	2.69357
RNF146	81847	1.0398	0.0287334	2.68106
MKRN1	23608	0.34165	0.0111335	2.64749
FBXO31	79791	-0.35607	0.336365	2.57582
USP32	84669	0.49249	0.0835461	2.56312
UBE2R2	54926	-0.4063	2.51014	2.55382
SKP2	6502	-0.11932	0.0943552	2.54026
RNF13	11342	-0.20733	1.37794	2.42375
UHRF1	29128	0.21288	0.120314	2.40378
FBXL13	222235	0.47963	0.0141695	2.29331
USP49	25862	0.12431	0.13837	2.25395
SOCS5	9655	-0.63594	1.05284	2.22212
RFPL4A	342931	1.2865	0.0104434	2.21999
RNF214	257160	-0.3298	0.473286	2.21085
NSMCE3	56160	0.4814	0.224623	2.16346
RAB40C	57799	0.35975	0.0339428	2.12528
CCNF	899	0.98019	0.0732512	2.11457
KLHL42	57542	1.2095	0.0135463	2.08029
KLHL13	90293	0.96786	0.133104	2.06611
RNF222	643904	1.0892	0.000551905	2.00747
HECTD1	25831	-0.089354	0.146277	1.98292
UBE2C	11065	-0.59547	0.689477	1.97314
NEURL1B	54492	0.16253	0.278494	1.95234
FBXL14	144699	0.4423	1.10697	1.93394
WDR59	79726	-0.20624	0.786961	1.92812
TRIM55	84675	0.37622	0.0884908	1.85242
RNF215	200312	-0.030097	0.485798	1.84366
CUL4B	8450	2.3591	0	1.81338
AMBRA1	55626	-0.19636	0.547309	1.79274
MAGED1	9500	0.61096	0.319239	1.78018
KLHL9	55958	0.8932	0.00110016	1.75853
MAGEA2	4101	0.24099	0.0433082	1.73582
DCUN1D3	123879	0.044118	0.240612	1.72004
ANAPC11	51529	-0.11333	0.40191	1.67811
PEX2	5828	0.4041	0.144118	1.67182
UBE2QL1	134111	0.58726	0.0564808	1.66623
TRIM23	373	-0.46524	0.21344	1.6541
UBR5	51366	0.64391	0.0622014	1.64325
TRIM75P	391714	0.19882	0.775674	1.60991
FBXO43	286151	0.13308	0.010697	1.44714
Super-Cutter		-0.32163	1.39802	1.19773
ATRX	546	-0.40266	0.133973	1.18944
MDM2	4193	-0.1314	0.233215	1.13924
RAB40A	142684	1.8648	0.0191198	1.11515
VPS18	57617	0.33395	0.00172322	1.08301
OTUD7A	161725	0.24491	0.279857	1.06435
UBE2D1	7321	0.58823	0.0200648	1.01248
FAM188B2		-0.62355	1.01143	0.94746
FBXO32	114907	0.21552	2.6571	0.933078
RNF20	56254	0.19013	0.0822845	0.926062
DCAF6	55827	0.94623	0.0698	0.918869
UBE2D3	7323	-0.12657	1.27823	0.914745
MYSM1	114803	0.0827	0.0662951	0.88619
DDB1	1642	1.0845	0.000282383	0.882861
UBE2Q2L		-0.13597	1.11902	0.876704
RNFT2	84900	0.77808	0.000391041	0.873284
IRF2BPL	64207	-0.04706	0.225629	0.833244
KLHL3	26249	0.75306	0.0945765	0.818671
BRAP	8315	-1.244	2.37749	0.806903
RNF112	7732	0.76771	0.00389129	0.792904
VPS41	27072	0.4631	0.574075	0.790297
RBX1	9978	0.76684	0.577607	0.787706
BTBD1	53339	0.25169	0.111528	0.785342
COMMD1	150684	0.6259	0.0462113	0.777648
USP37	57695	1.5745	0.0565104	0.772756
RNF182	221687	0.5237	0.0293324	0.767741
RNF149	284996	0.010647	0.225235	0.758105
PSMD14	10213	0.38549	0.109562	0.748119
TRIM7	81786	-0.052401	0.367472	0.741291
USP2	9099	0.64295	0.0477502	0.73608
DCAF10	79269	-0.076851	0.163435	0.734239
HERC5	51191	0.32237	0.00771165	0.732125
COP1	64326	1.421	0.00738463	0.725935
RNF186	54546	0.56798	0.0742961	0.723791
FBXW10	10517	0.21114	0.162936	0.721589
DCAF15	90379	0.21668	0.282188	0.71688
WSB1	26118	0.50467	0.265688	0.714848
ZXDC	79364	0.80249	0.0140125	0.712288
RNF114	55905	-0.20975	1.06534	0.705732
CDC16	8881	0.6038	0.0739304	0.705402
RNF207	388591	0.38411	0.00579727	0.701212
FBXO42	54455	-0.13851	0.36808	0.699122
BIRC3	330	-0.45497	1.09201	0.692782
USP45	85015	-0.18139	0.434164	0.685775
TRIM21	6737	0.36942	0.000108587	0.683883
DCAF12L2	340578	-0.010018	0.0947602	0.681853
ZNRF2	223082	-0.20108	0.272223	0.679646
HUWE1	10075	0.65104	0.169572	0.677285
DCUN1D1	54165	0.79632	0.00910642	0.673296
DTX4	23220	0.56929	0.00152706	0.668208
CNOT4	4850	0.18799	0.00246509	0.665526
KCTD11	147040	0.53227	0.0289376	0.660807
PJA1	64219	0.45297	0.0518316	0.654215
USP24	23358	0.71826	0.239276	0.650625
MAGEB6	158809	0.39301	0.0710616	0.645258
TRIM43	129868	0.64966	0.0575504	0.64024
PHB2	11331	-0.34234	1.44308	0.64007
RNF216	54476	0.032197	0.181985	0.636294
KLHL12	59349	0.6273	0.0746931	0.627235
KCTD21	283219	0.18926	0.0376922	0.625508
MARCHF7	64844	0.97782	0.80593	0.616939
FBXO27	126433	-0.18269	0.450249	0.613679
PELI2	57161	0.97649	0.000625835	0.608042
KCTD13	253980	0.84798	0.587472	0.606565
SENP8	123228	1.4327	0.0169378	0.604971
RNF115	27246	0.098976	0.050527	0.601904
USP18	11274	-0.012691	0.887663	0.600378
BIRC6	57448	1.521	0.000356268	0.598599
COPS4	51138	1.0427	0.00269664	0.595611
UBE2DNL	100131816	0.12534	0.0300392	0.593937
USP43	124739	0.49253	0.0156527	0.589324
RSPRY1	89970	0.11299	0.442373	0.586365
UBE2L6	9246	0.83434	0.00507166	0.584526
NEDD8	4738	-0.47032	1.29783	0.578594
FBXW11	23291	0.11743	0.571509	0.576984
TRIM32	22954	0.6099	0.0649212	0.573782
CUL2	8453	0.5251	0.261029	0.571962
USP9X	8239	-0.0045639	0.0875441	0.568604
MID1	4281	0.21732	0.149384	0.565655
MAGEB10	139422	-0.50555	1.20494	0.564426
TRIM62	55223	0.88663	0.00173194	0.563027
CAND2	23066	0.092434	0.0849116	0.561711
PDZRN4	29951	0.62117	0.077451	0.557379
TRIM41	90933	-0.20565	0.283688	0.554116
UBE2E3	10477	0.49101	0.0091419	0.552625
ZFAND4	93550	-0.28935	0.587859	0.551062
MGRN1	23295	-0.071899	2.43642	0.549566
DPF2	5977	0.15141	0.0249636	0.548428
TRIM56	81844	0.65148	0.00744206	0.54711
FBXL8	55336	0.27204	0.0679018	0.544546
TRIML2	205860	-0.16138	0.724113	0.541604
DCUN1D5	84259	0.58189	0.00836641	0.536122
SH3RF1	57630	0.62474	0.0555963	0.531018
PRPF19	27339	-0.30889	0.119449	0.528503
RNF138	51444	1.0445	0.0709747	0.526937
TRIM67	440730	0.34874	0.0158779	0.525551
USP47	55031	0.34866	0.040148	0.524329
COPS5	10987	0.95079	0.0031951	0.522763
KLHL11	55175	0.49067	0.0678663	0.521968
ZBTB16	7704	1.3331	0.10513	0.515629
CDC20	991	1.3879	0.000138996	0.511633
Non-Human-Targeting-KO-6		0.9927	0.0129642	0.50948
LRRC41	10489	0.9003	0.923469	0.50547
USP7	7874	-0.34451	2.07365	0.504137
RNF139	11236	0.22948	0.0843258	0.503029
NAE1	8883	0.7381	0.0094081	0.498598
KEAP1	9817	1.1964	0.00748183	0.497245
SMURF2	64750	-0.092677	0.209835	0.495896
RNF213	57674	0.62844	0.00270101	0.494606
ASB4	51666	0.31547	0.311411	0.493536
FBXO10	26267	1.1553	0.0249636	0.492239
JOSD1	9929	-0.47164	0.626187	0.490824
MEX3D	399664	0.68844	0.241633	0.489643
USP33	23032	0.36407	0.0278342	0.488651
OTUD6B	51633	0.23762	0.204718	0.486356
SCAF11	9169	0.69163	0.0917563	0.485173
RNF8	9025	0.26755	0.0358583	0.483967
RNF126	55658	0.5609	0.0031776	0.482699
RLIM	51132	-0.25767	2.22069	0.481473
WDSUB1	151525	-0.45093	1.12133	0.480238
USP17L2	401447	0.49751	0.0316338	0.477804
PELI1	57162	-0.46867	0.782858	0.476917
MAGEA6	4105	0.25974	0.22044	0.476735
FBXW12	285231	1.6691	0	0.471533
USP48	84196	0.53983	0.0516946	0.469429
RNF38	152006	0.050732	1.42998	0.46736
FAM188B		-1.0681	2.20808	0.46638
RNF157	114804	0.39079	0.0667608	0.465263
USP54	159195	0.51056	0.268226	0.463972
RNF10	9921	-0.072037	1.05697	0.463151
RFPL4B	442247	0.27697	0.159016	0.462332
CAND1	55832	1.3491	0.00315136	0.461112
MAGEB18	286514	-0.13299	0.300232	0.460071
USP17L10	100287144	0.39875	0.123309	0.457934
RNF169	254225	0.77409	0.0566539	0.455808
MAGEB17	645864	-0.62995	0.991017	0.454718
Non-Human-Targeting-KO-8		0.797	0.0357026	0.453692
UBE2E1	7324	0.10102	0.116946	0.453581
MARCHF4	57574	0.69407	0.130534	0.452521
USP17L8	392188	-0.099545	0.173873	0.450531
UBE3D	90025	0.23726	0.0150094	0.449393
UBE2D2	7322	0.243	0.753625	0.448452
RNF185	91445	-0.32551	0.55939	0.447453
ZFAND5	7763	0.55639	0.0491145	0.444241
FZR1	51343	0.91713	0.00222057	0.443456
ARIH2	10425	0.69164	0.709364	0.440668
TRIM43B	653192	0.88663	0.0107549	0.438481
JADE3	9767	-0.16976	0.460773	0.433539
USP34	9736	0.95837	0.0186209	0.432621
ASB5	140458	0.59236	0.00625524	0.429621
DIMT1	27292	0.61545	0.00177119	0.428792
KBTBD11	9920	-0.31782	1.03564	0.427024
COPS6	10980	0.56669	0.12782	0.426989
FBXO34	55030	-0.97269	1.24344	0.425251
NSD2	7468	0.49825	0.359638	0.421384
ZFPL1	7542	-0.19917	0.774406	0.420605
TRAF3	7187	-0.31414	0.260277	0.419668
USP29	57663	0.97177	0.285301	0.41871
OTUD1	220213	-0.62535	1.43403	0.416688
FBXO9	26268	-0.8535	1.71137	0.415714
FBXO21	23014	0.28892	0.0247061	0.411594
SYVN1	84447	0.3231	0.505498	0.409002
RAPSN	5913	0.16753	0.0595732	0.407179
TRIM77	390231	-0.028413	0.218158	0.406249
G2E3	55632	-0.09068	0.0693566	0.405254
KLHL24	54800	-0.20202	0.183911	0.403656
DCAF4	26094	0.50749	0.102296	0.402897
USP38	84640	-0.38512	0.523024	0.401231
FBXL12	54850	0.015455	0.649481	0.398701
FAM63A		0.51867	0.0094658	0.397148
RFFL	117584	0.51401	0.0753951	0.396217
SHPRH	257218	-0.053004	0.826726	0.395515
PDLIM2	64236	-0.2975	0.848079	0.394156
TRIM44	54765	-0.60686	0.945578	0.393307
Non-Human-Targeting-KO-5		0.60849	0.0307845	0.391121
KMT2D	8085	0.36474	0.0228436	0.388574
SKP1	6500	0.45548	0.310682	0.386074
BAP1	8314	-0.24078	0.501331	0.385261
RNF111	54778	0.20897	0.0525565	0.384566
TRIM3	10612	0.081314	0.130674	0.382979
FAM105A		-0.063412	0.587103	0.382287
DCAF8L2	347442	0.17374	0.0164323	0.381439
ANKRD9	122416	-0.57652	0.882696	0.380072
ANAPC4	29945	0.91019	0	0.378408
PPP1R11	6992	0.80452	0.539779	0.37762
USP20	10868	-0.057807	0.237201	0.376875
KCMF1	56888	-0.29872	0.385335	0.375223
RNF150	57484	0.37639	0.650024	0.374564
KBTBD6	89890	0.64459	0.000208511	0.373803
DZIP3	9666	1.0614	0.395634	0.372901
SPSB1	80176	-0.064498	0.260713	0.370733
MAGEA11	4110	-0.22825	0.625618	0.370101
SOCS1	8651	0.90169	0.0366939	0.369338
MPND	84954	0.44839	0.0782615	0.368627
TRIM59	286827	-0.61647	1.36051	0.367857
RBBP6	5930	-0.055467	0.107321	0.36641
KLHDC3	116138	-1.0718	2.35462	0.365553
MARCHF5	54708	0.51697	0.129105	0.365059
POLR2L	5441	-0.49858	0.348102	0.364054
RNF113A	7737	0.82818	0.00478614	0.36209
ZNF511	118472	0.55556	0.212589	0.360713
UBE2V1	7335	0.13373	0.0233658	0.357783
FBXL5	26234	0.79185	0.000547556	0.351777
RNF103	7844	-0.21784	0.301212	0.350276
TRIM13	10206	0.4604	0.222827	0.349488
KLHL25	64410	0.031663	0.31707	0.347483
UBA3	9039	-0.36548	0.887663	0.344477
SIAH3	283514	0.41576	0.0203697	0.343844
TRAIP	10293	-0.87198	1.281	0.342523
CYHR1	50626	-0.20838	0.252782	0.341188
SOCS6	9306	0.54206	0.0158734	0.339789
TRIM51	84767	-0.21359	0.454817	0.335283
FBXW9	84261	0.25956	0.0154592	0.334091
DCAF17	80067	-0.15004	0.564442	0.333585
OTUD4	54726	0.22047	0.0742806	0.331754
PCBP2	5094	-0.53971	1.22689	0.331204
FBXO47	494188	0.40663	0.515857	0.33073
FBXO17	115290	-0.041542	0.697777	0.329411
UBE2T	29089	0.54856	0.00622	0.328744
UBE2Q2	92912	-0.1641	0.215875	0.328105
KCTD7	154881	-0.30854	0.399702	0.327523
FBXL4	26235	0.5931	0.0189701	0.326104
ZSWIM2	151112	0.47937	0.133311	0.324845
KLHL8	57563	-0.40695	0.966858	0.324304
CDC23	8697	0.79686	0.0797097	0.324258
RNF180	285671	-0.29437	0.795799	0.32306
UBR7	55148	0.27154	0.718149	0.322503
USP53	54532	-0.21454	0.115273	0.321409
KLHL18	23276	0.30582	0.253864	0.319529
KLHL15	80311	0.00063162	0.139357	0.318397
Non-Human-Targeting8		0.45188	0.070147	0.317575
UBE2K	3093	-0.021706	0.0937673	0.317232
TRIM5	85363	0.36465	0.163632	0.316521
RING1	6015	-0.24101	0.673234	0.315954
FBXO36	130888	0.5833	0.0216323	0.315343
ASB17	127247	0.42516	0.0540885	0.314805
LONRF1	91694	0.21609	0.0899789	0.314205
TRIM60	166655	-0.3478	0.874356	0.313069
DPF1	8193	0.71825	0.151337	0.312409
RNF19B	127544	-0.10746	0.559847	0.309193
TRAF7	84231	0.63507	0.00106968	0.308017
PPP1R12C-AAVS10		0.37612	0.0624169	0.306995
UBE3A	7337	-0.46663	1.09605	0.306924
PJA2	9867	0.37311	0.517126	0.30557
PPIL2	23759	0.27576	0.0658249	0.304667
FBXW7	55294	0.44859	0.293735	0.304133
FBXO46	23403	0.32024	0.020397	0.301056
MYLIP	29116	0.4506	0.0291466	0.299331
XRN1	54464	0.18549	0.188264	0.29763
ASB2	51676	0.83376	0.0758552	0.296941
BRCA1	672	-0.18068	1.17384	0.294787
DTX1	1840	0.56091	0.12524	0.294256
NEDD4	4734	0.44939	0.00348833	0.293589
TRIM49B	283116	-0.059175	0.21398	0.292651
USP28	57646	0.15547	0.0418663	0.289333
ZNF280A	129025	-0.082677	0.139626	0.285503
KLHL22	84861	0.43967	0.0437883	0.285025
KDM2B	84678	-0.12127	0.421682	0.284364
RNF145	153830	0.55763	0.0148386	0.283329
KLHDC2	23588	0.58738	0.10564	0.282388
FANCL	55120	0.37489	0.130751	0.281905
UBE2G2	7327	0.19101	0.104235	0.280975
UBE2N	7334	0.59832	0.196577	0.280023
ASB13	79754	0.57579	0.283421	0.279072
USP25	29761	-0.06558	0.522966	0.278041
MSL2	55167	0.067959	0.103976	0.272589
CUL3	8452	0.40865	0.00597776	0.270608
LZTR1	8216	0.17102	0.216125	0.270204
PHIP	55023	0.032115	0.0737708	0.269646
AMFR	267	0.41335	0.0817599	0.266185
ZNF598	90850	0.23888	0.124545	0.265712
OTUD5	55593	0.47888	0.045772	0.265208
RMND5A	64795	0.35661	0.0344926	0.264233
MARCHF3	115123	0.44609	0.0648657	0.261045
MAGEA5P		0.079731	0.354764	0.260546
HECW1	23072	0.36358	0.293615	0.259543
USP41		-0.47468	0.545704	0.258053
ASB18	401036	0.39518	0.113081	0.255206
RNF34	80196	-0.13947	0.221849	0.25473
RNF220	55182	0.16491	0.018494	0.253662
USP9Y	8287	0.16783	0.285813	0.253218
KLHL40	131377	-0.33431	0.567399	0.249862
BTRC	8945	-0.14492	1.88432	0.248736
MAGEB1	4112	-0.070989	0.422416	0.247414
UBE2E2	7325	-0.046337	0.184695	0.246907
TRIM16	10626	-0.56304	1.12749	0.245965
IHO1	339834	0.094493	0.0892689	0.245491
MAGEC3	139081	0.032165	1.34613	0.244186
ASB15	142685	0.25402	0.00224676	0.243767
HACE1	57531	-0.72214	1.59015	0.238095
UCHL1	7345	0.36949	0.255339	0.237637
MAGEL2	54551	-0.048488	0.511125	0.237269
ZFAND6	54469	0.24375	0.0102833	0.236872
NHLRC1	378884	-0.36228	0.657163	0.236512
ANAPC10	10393	-0.66485	1.29707	0.236115
TRIM26	7726	-0.27565	0.478326	0.234607
TRIM15	89870	0.35873	0.126424	0.233885
TRIM47	91107	0.63961	0.221646	0.23349
FBXL16	146330	0.17739	0.337544	0.233007
UBA52	7311	-0.2758	0.07911	0.232651
RNF152	220441	0.295	0.00302888	0.230556
RNFT1	51136	0.087341	1.02012	0.228574
RFPL3	10738	-0.60081	0.951131	0.226426
UBE4B	10277	-0.77352	1.12048	0.224783
ASB6	140459	0.31069	0.038973	0.222262
RNF17	56163	0.81193	0.00210272	0.220851
MAGEA8	4107	-0.080687	0.696243	0.220454
PPP1R12C-AAVS1-KO-8		0.17001	0.0889117	0.219733
RFPL1	5988	-0.55771	0.710701	0.21928
Non-Human-Targeting3		0.17526	0.11631	0.219078
PHRF1	57661	0.70638	0.406382	0.218891
CUL5	8065	0.36042	0.304037	0.218539
FBH1	84893	-0.84568	1.27636	0.217707
ASB10	136371	-0.027175	0.113972	0.217327
FBXO7	25793	0.08121	0.317277	0.216683
HECTD3	79654	0.41388	0.000338882	0.216368
OTUD6A	139562	0.55185	0.0342857	0.215647
ZRANB1	54764	-0.38676	0.907455	0.214884
MAGEA9	4108	0.50095	0.0123337	0.210426
TRIM38	10475	0.32787	0.202774	0.209701
TRO	7216	0.63285	0.00950131	0.209328
CISH	1154	0.28868	0.524213	0.208948
FBXL3	26224	-0.010687	0.400041	0.208604
SIAH1	6477	-0.24758	0.261656	0.208015
ZSWIM8	23053	-0.14325	0.377724	0.206293
USP10	9100	0.47012	0.00643592	0.20593
KBTBD7	84078	-0.098507	0.442854	0.205456
BARD1	580	0.60942	0.186032	0.204614
GAN	8139	0.078546	0.262839	0.203794
SH3RF3	344558	0.18599	0.270965	0.203169
USP39	10713	0.21115	0.147051	0.202712
PAN2	9924	-0.21126	0.189062	0.202359
FBXL7	23194	-0.25178	0.826231	0.201439
MDM4	4194	-0.422	0.975514	0.201004
FBXO6	26270	0.92971	0.0170191	0.200625
ASB14	142686	0.18737	0.00836198	0.198843
BIRC8	112401	0.12562	0.105568	0.198521
RNF123	63891	0.10083	0.0220479	0.198267
USP6	9098	0.22332	0.0722961	0.197596
ZYG11A	440590	0.30662	0.0239253	0.197281
TRPC4AP	26133	-0.79469	1.21535	0.194125
RFWD3	55159	-0.69885	0.704235	0.192742
JOSD3	79101	0.21585	0.157041	0.189055
DCAF1	9730	-0.014005	0.522908	0.188398
TRIM9	114088	0.37823	0.0312556	0.186092
ARIH1	25820	-0.63951	0.67865	0.185366
BRCC3	79184	-0.40475	0.410799	0.184482
DCAF12L1	139170	0.69641	0.0043341	0.183858
Non-Human-Targeting2		0.1252	0.093471	0.183434
RNF187	149603	0.29226	0.0419716	0.183202
USP1	7398	0.26707	2.17869	0.182891
MARCHF1	55016	0.61244	0.000191132	0.182203
MAGEB16	139604	0.63192	0.00015203	0.176845
TRIM69	140691	0.5251	0.341807	0.176584
ASB9	140462	0.64605	0.0192015	0.176265
UBE2H	7328	-0.313	0.297018	0.175946
ZNF521	25925	-0.45702	0.469826	0.174899
TRIM4	89122	0.63886	0.155268	0.174055
TRIM27	5987	-0.2713	1.24682	0.173478
LONRF3	79836	-1.0674	1.21088	0.172385
MAGEC1	9947	0.049695	0.115426	0.172069
FBXO44	93611	0.17021	0.0860961	0.171778
RC3H1	149041	0.16634	0.360514	0.171553
PCGF3	10336	0.14994	0.0344455	0.171218
TRIP12	9320	0.31696	0.00409729	0.170979
WDTC1	23038	-0.1193	0.649965	0.170169
DCAF7	10238	0.39049	0.214094	0.169873
SOCS7	30837	0.13255	0.194744	0.168693
ZNF341	84905	0.289	0.111057	0.167785
PCGF6	84108	0.091005	1.18562	0.167178
KLHL17	339451	-0.53926	0.728298	0.166165
FAM63B		-0.15744	0.432915	0.165859
KLHL2	11275	0.78182	0.000160719	0.164202
RLF	6018	0.49844	0.00562565	0.163885
RAG1	5896	-0.23473	0.389776	0.162967
MARCHF11	441061	-0.31577	0.913854	0.161699
TRIM61	391712	-0.19861	0.269177	0.160296
PPP1R12C-AAVS1-KO-7		-0.13129	0.181332	0.160019
KLHDC10	23008	0.25658	0.0644877	0.160007
PCGF5	84333	0.15151	0.271305	0.1598
USP31	57478	0.26252	0.0364435	0.158766
KBTBD3	143879	0.38756	0.0530518	0.15696
TRAF4	9618	-0.44209	1.15853	0.156101
ANAPC7	51434	-0.085957	0.541604	0.155803
FBXL20	84961	0.11583	0.181418	0.155038
WSB2	55884	-0.009614	0.321108	0.153793
UBE2D4	51619	0.59181	0.0169017	0.153465
TRIM11	81559	-0.16445	0.342409	0.152205
TRIM35	23087	-0.34147	1.37896	0.151146
RNF135	84282	-0.35212	0.608624	0.149531
PEX12	5193	-0.89534	2.01715	0.147978
FBXL21P		0.055368	0.219128	0.146843
FBXL19	54620	0.16498	0.038299	0.145876
RNF225	646862	0.050736	0.184854	0.144578
UBE2M	9040	-0.44746	0.179194	0.144317
FBXO16	157574	0.12907	0.0532482	0.143585
UBE2Z	65264	-0.67133	1.0898	0.143362
TNFAIP3	7128	0.13424	0.512579	0.143181
VHL	7428	0.5318	0.0183535	0.142939
FBXO28	23219	0.21521	0.283271	0.142529
FBXO30	84085	0.30835	0.0457237	0.142017
RNF4	6047	-0.051334	0.083325	0.141625
HECTD4	283450	0.065065	0.0159725	0.140201
LRR1	122769	-1.0668	1.45941	0.140201
UCHL3	7347	-0.12251	0.633857	0.13962
UNKL	64718	0.12558	0.3652	0.138555
UBA6	55236	-0.75434	2.08391	0.138071
USP22	23326	0.65063	0.0584091	0.137415
ANAPC13	25847	0.05382	0.0898667	0.136856
USP12	219333	-0.23084	0.574971	0.136499
TRIM8	81603	-0.20681	0.332407	0.136207
KDM2A	22992	0.28562	0.0857468	0.13556
RNF148	378925	0.17426	0.349712	0.135133
SOCS4	122809	-0.034406	0.0835355	0.134629
KDM1B	221656	-0.43281	1.02147	0.132421
ANAPC2	29882	-0.13224	1.61748	0.131961
NEDD4L	23327	0.31838	0.17051	0.131779
PRAME	23532	0.061524	0.305869	0.131544
KLHL21	9903	0.27662	0.0967797	0.131326
UBR4	23352	-0.48398	0.175087	0.13061
HECTD2	143279	0.1536	0.177747	0.129737
CBLL1	79872	0.047505	0.0677901	0.127873
MSL1	339287	-0.96741	1.01068	0.127448
USP40	55230	0.35503	0.088949	0.126505
RNF14	9604	-0.1419	0.540939	0.125362
MAGEA4	4103	-0.25616	1.2504	0.124939
RNF32	140545	-0.3067	0.624501	0.124603
SPOPL	339745	0.25843	0.0366514	0.123955
RCHY1	25898	0.050897	0.0723884	0.123805
NDN	4692	0.50989	0.0463998	0.123626
OTUB1	55611	0.22174	0.0257232	0.122208
TRIM52	84851	0.42717	1.74715	0.12153
ZER1	10444	0.33209	0.00128306	0.120268
MID2	11043	0.31877	0.0122086	0.12009
HERC2	8924	-0.092305	0.232822	0.119467
ASB7	140460	-0.252	0.804349	0.118131
TRIM49D1	399939	-0.39836	1.22352	0.117658
MEFV	4210	-0.11028	0.0916008	0.116628
RFPL4AL1	729974	-0.14671	0.346421	0.115703
ZFP91	80829	-0.13266	0.857079	0.113853
UBE2F	140739	0.71251	0.000138996	0.113554
OTULIN	90268	-0.27698	0.602982	0.113047
UBE2S	27338	-0.29681	0.439066	0.1109
KCTD17	79734	-0.42672	1.2377	0.110687
RPS27A	6233	0.049344	0.234585	0.110116
TRIM2	23321	-0.63149	0.879525	0.109959
ASB8	140461	-0.097845	0.328512	0.10921
NDFIP2	54602	-0.16829	0.382601	0.109004
RNF5	6048	-0.55722	0.78896	0.108819
PLAG1	5324	0.13017	0.0881768	0.108056
USP8	9101	-0.40179	0.175068	0.107855
TRIM39	56658	-0.14176	0.114961	0.107699
TRIM22	10346	0.17549	0.470275	0.106377
ZYG11B	79699	0.41248	0.13883	0.106183
FBXL22	283807	0.21247	0.0245452	0.106033
ANAPC5	51433	0.026003	1.75828	0.105081
PPP1R12C-AAVS1-KO-6		-0.47291	0.474579	0.104694
STAMBP	10617	0.14814	0.288809	0.104638
TRIM25	7706	-0.47333	1.17982	0.104114
IRF2BP1	26145	-0.47419	0.283379	0.103954
PPP1R12C-AAVS1-KO-9		-0.30468	0.481394	0.102554
USP35	57558	0.89385	0.0487013	0.102505
TBL1X	6907	0.3342	0.0192742	0.102181
PPP1R12C-AAVS12		-0.73114	0.48361	0.101785
UBE2J2	118424	-0.080798	0.204342	0.10145
FBXO38	81545	-0.19163	0.333969	0.100005
FBXL6	26233	-0.12252	0.352871	0.0996438
USP26	83844	0.0071002	0.186739	0.0991251
FBXO22	26263	-0.50711	1.64606	0.0987488
JADE2	23338	0.15347	0.161768	0.0984545
CDC27	996	-0.52316	0.564602	0.097225
RMND5B	64777	0.21389	0.124933	0.0963187
MAGED4	728239	0.017508	0.197876	0.0953764
MARCHF10	162333	0.01254	0.721887	0.0950682
MAGEB2	4113	0.41572	0.0575603	0.0948898
ZFAND3	60685	0.37337	0.0408011	0.0946953
MIB1	57534	0.1473	0.101335	0.0933741
FBXL18	80028	0.57851	0.00574885	0.0931964
MARCHF9	92979	-0.56604	0.575952	0.0924435
BFAR	51283	-0.26352	0.584759	0.0921481
UBE2A	7319	0.18758	0.139452	0.0919119
TNFAIP1	7126	0.21042	0.38834	0.0917831
SPSB2	84727	-0.11366	0.300561	0.0915686
DCAF4L1	285429	0.052207	0.132975	0.0903477
RNF151	146310	0.00082549	0.249237	0.0901659
CBLB	868	0.29725	1.17384	0.0897546
TRIM40	135644	0.61563	0.015932	0.0896371
RNF41	10193	0.48667	0.00535736	0.0890876
UBE2L3	7332	-0.84449	1.61979	0.0889543
BIRC7	79444	0.082285	0.047503	0.0888424
RAB40B	10966	-0.136	0.574091	0.0884323
RNF212	285498	0.028044	0.566951	0.0882832
ASB12	142689	0.18171	0.436021	0.0881396
FEM1C	56929	-0.45665	0.62788	0.0880066
DCUN1D4	23142	0.47523	0.159637	0.0875654
ASB16	92591	0.22862	0.00330012	0.0864775
USP50	373509	0.39684	0.00826459	0.0855458
USP5	8078	-0.57757	0.994476	0.0854242
ZNRF3	84133	0.38322	0.00416306	0.0850648
STAMBPL1	57559	-0.34735	0.292651	0.0843944
ZUFSP	221302	-0.57732	1.53297	0.0841097
Non-Human-Targeting-KO-7		-0.28198	0.55029	0.083325
RBCK1	10616	-0.88542	1.47255	0.0832461
UEVLD	55293	0.15124	0.0485362	0.0827151
SH3RF2	153769	-0.18022	0.329782	0.0815136
ASB3	51130	0.024305	0.0704431	0.0813721
TRIM68	55128	0.12502	0.0526741	0.0811103
FBXW4	6468	-0.27845	1.46474	0.0805087
USP3	9960	0.24755	0.114147	0.080096
LNX1	84708	-0.74436	1.48741	0.0799602
FBXL17	64839	-0.30126	0.472628	0.0795792
TRAF6	7189	0.31388	0.809304	0.0788548
AIRE	326	-0.64239	1.49846	0.0786413
TULP4	56995	0.35536	0.00847711	0.0782511
USP13	8975	0.13737	0.137702	0.0780899
PPPDE1		0.18076	0.181629	0.0775808
CDC34	997	0.36178	0.0506198	0.0764037
DTL	51514	0.32824	0.0151263	0.0762536
USP16	10600	0.48069	0.00075198	0.0761138
MIB2	142678	-0.17479	0.862836	0.0760052
DCAF13	25879	-0.75006	1.25314	0.075819
RNF6	6049	0.24359	0.0799132	0.0745332
TRAF1	7185	0.60076	0.000312805	0.0742394
RNF208	727800	0.24644	0.00731838	0.0740952
RNF217	154214	-0.67933	1.44954	0.0737656
UBE3B	89910	0.16874	0.170484	0.0733592
USP19	10869	-0.22725	0.333314	0.0728607
BTBD6	90135	0.14038	0.0184034	0.0719628
UBB	7314	0.065128	0.152211	0.0717066
UBE2U	148581	-0.056204	0.563774	0.0711332
RNF25	64320	0.0951	0.197233	0.0707446
ERCC8	1161	-0.53536	0.282904	0.0703665
MAGEB3	4114	-0.30972	1.57784	0.0686286
TRIM45	80263	-0.16974	0.19953	0.0677749
FBXO4	26272	0.083495	0.167395	0.0676632
CUL9	23113	0.1105	0.069693	0.0676328
NEURL2	140825	-0.20578	0.749044	0.0662901
RNF125	54941	0.61154	0.14876	0.0660018
PCGF2	7703	0.07558	0.317404	0.0654511
NDFIP1	80762	0.31953	0.00526064	0.0652239
ATXN3	4287	0.10398	0.0709747	0.0642308
DCAF12	25853	-0.2906	0.658981	0.0641452
FBXO41	150726	0.11101	0.153181	0.0640446
FBXO3	26273	0.24956	0.00413237	0.0638232
TRIM10	10107	0.42975	0.222392	0.063446
MAGEA10	4109	-0.12504	0.189532	0.0625774
ASB1	51665	-0.039381	0.751463	0.062026
RNF121	55298	-0.40856	0.873544	0.0619308
RNF165	494470	-0.42036	0.705379	0.0614953
TRIM46	80128	-0.14348	0.236071	0.0614102
RNF144A	9781	-0.13923	0.293948	0.0612652
RNF113B	140432	-0.12981	0.608536	0.0607304
UBE2L5	171222	0.026127	0.107727	0.0602163
FBXO48	554251	-0.47696	0.724274	0.0601215
RNF144B	255488	0.011783	0.0724449	0.0597575
CBLL2	158506	0.28326	0.0968937	0.0595084
FEM1A	55527	0.38231	0.00324323	0.0592694
KLHL20	27252	0.13338	0.193616	0.0587321
AREL1	9870	0.24995	0.622166	0.0582849
MEX3C	51320	-0.038889	0.567095	0.0579175
MAGEE2	139599	-0.75925	1.15927	0.057848
TRIM42	287015	-0.22508	0.533177	0.0577042
PHF7	51533	-0.12253	0.262672	0.057605
PEX10	5192	-0.5134	0.381439	0.0569014
PDZRN3	23024	0.28486	0.00254371	0.0563472
RNF133	168433	-0.29513	0.63149	0.0559321
SOCS3	9021	-0.96281	1.98209	0.0557888
FEM1B	10116	-0.15229	0.746202	0.0557148
CBLC	23624	0.56097	0.0159185	0.055616
NEURL3	93082	0.33212	0.241398	0.055542
JADE1	79960	-0.35676	0.567785	0.0549502
TRIM16L	147166	-0.15937	0.353479	0.0548565
BIRC2	329	-0.9049	1.16826	0.0542262
NFXL1	152518	0.20486	0.0605257	0.0539704
UNK	85451	0.038379	1.06356	0.0536116
RNF166	115992	-0.17188	0.456217	0.0530715
FBXO39	162517	-0.53759	0.530723	0.052836
DET1	55070	0.059635	0.138854	0.0527722
CYLD	1540	0.10018	0.0496595	0.0523311
TRIB1	10221	0.55908	0.281399	0.0522478
UBR3	130507	-0.29005	0.567576	0.0521547
RNF168	165918	-0.46264	1.07678	0.0517289
NOSIP	51070	-0.53695	0.631918	0.0506978
UBE2W	55284	-0.10309	0.228699	0.0505661
USP14	9097	0.39826	0.121771	0.0502734
LTN1	26046	-0.44193	2.56	0.0501759
BABAM2	9577	0.067763	0.833511	0.0497569
MARCHF8	220972	0.22913	0.0386026	0.0496838
OTUD7B	56957	-0.19507	0.699448	0.0493674
RNF43	54894	0.12756	0.469263	0.0485993
TRIM6	117854	0.12913	0.496182	0.0484536
OTUB2	78990	-0.035541	0.667683	0.0475951
FBXW8	26259	-0.62096	1.1268	0.0470139
TRIM63	84676	-0.5697	0.743042	0.0469317
TRIM65	201292	-0.19886	0.572904	0.0464819
KBTBD12	166348	-0.038679	0.429585	0.0462451
KCTD6	200845	0.12732	0.612397	0.0456755
RNF11	26994	0.15904	0.026092	0.0452077
TRIM50	135892	-0.44971	1.25637	0.044885
RNF24	11237	-0.12566	0.502062	0.0445672
FBXO2	26232	-0.16081	0.251393	0.0443171
TRIM36	55521	0.28296	0.0348689	0.0435242
PPP1R12C-AAVS1		-0.94995	1.88366	0.043385
KCTD9	54793	-0.5869	1.2942	0.0432315
HERC4	26091	-0.19458	0.383126	0.0430012
MUL1	79594	0.1387	0.0199375	0.0426609
FBXO45	200933	0.18933	0.00524745	0.0426034
LRSAM1	90678	-0.30205	0.449002	0.0422156
ZNRF4	148066	-0.038371	0.0929005	0.0417229
ITCH	83737	0.31657	0.0216916	0.0414075
TRIM24	8805	-0.39395	0.46572	0.041288
FSD1L	83856	-0.038219	0.261846	0.0405579
TRAF2	7186	-0.097031	1.23852	0.0404721
USP21	27005	-0.57638	1.61997	0.0404244
BMI1	648	-0.30164	0.970576	0.0398766
KBTBD4	55709	-0.024718	0.312739	0.03971
FBXW5	54461	-0.61897	0.85808	0.0395625
NEURL1	9148	-0.24427	0.43479	0.0386264
RNF26	79102	-0.070914	0.411852	0.0384128
MKRN3	7681	-0.45182	0.67776	0.0383417
RAD18	56852	-0.4069	0.912077	0.038261
LNX2	222484	0.1389	0.0669634	0.0381709
RNF31	55072	-0.17228	0.475669	0.0380713
FBXW2	26190	0.025066	0.182375	0.0379244
WWP1	11059	-0.35013	0.651209	0.0366703
CUL4A	8451	0.22084	0.0471833	0.0365475
USP17L15	100288520	0.062758	0.085292	0.0363633
TMEM129	92305	-0.038561	1.23852	0.0361131
CHFR	55743	-0.059135	0.119581	0.0357309
UBR2	23304	-0.39284	0.92071	0.0356885
UBE2Q1	55585	-0.28095	1.73535	0.0351655
Non-Human-Targeting		-0.31807	1.11187	0.0349818
Non-Human-Targeting0		-1.0026	1.49658	0.0343938
RNF39	80352	-0.40515	0.791183	0.0332718
USP51	158880	0.040925	0.24829	0.0332155
USP17L7	392197	0.21921	0.140165	0.0323116
TRIM17	51127	0.31712	0.0139363	0.0322415
Non-Human-Targeting1		-1.1768	0.897704	0.03219
CDC20B	166979	-0.56193	1.62266	0.0319282
UBAC1	10422	-0.2525	0.344506	0.0316105
MARCHF6	10299	-0.15738	0.507547	0.031153
CRBN	51185	0.019044	0.0778249	0.0311156
KLHL7	55975	-0.14003	0.437826	0.0309384
ELOC	6921	-0.0465	1.05575	0.0304257
RNF19A	25897	-0.94556	1.0813	0.0299182
RNF141	50862	0.058034	0.0762587	0.0292627
TRIML1	339976	-0.4737	0.68002	0.0290955
TRIM48	79097	-0.43018	0.867548	0.0284551
DTX3L	151636	0.33338	0.0312603	0.0281909
MEX3B	84206	-0.31909	0.893639	0.0280241
MAGEA12	4111	0.15386	0.106721	0.0277925
TRIM33	51592	-0.059538	0.127984	0.0270154
MAP3K1	4214	-0.55672	1.53253	0.0269692
TTC3	7267	-1.0478	1.66882	0.0267936
Non-Human-Targeting9		-0.43425	0.984934	0.025986
UBE2NL	389898	-0.51538	0.672151	0.0259353
TRIM34	53840	0.029857	0.903159	0.0256449
NFX1	4799	0.13276	0.0219337	0.0255159
KMT2C	58508	-0.23918	0.686175	0.0254238
DCAF8	50717	-0.69162	1.24479	0.0253179
DCAF8L1	139425	0.071519	0.131855	0.0252903
UHRF2	115426	-0.45361	0.495679	0.0251522
HERC3	8916	-0.15759	0.20387	0.0248854
DCST1	149095	-0.45044	1.32464	0.0247888
RNF128	79589	-0.49647	0.488759	0.0247475
USP27X	389856	-0.3881	0.735749	0.0238656
USP17L1	401447	-0.11841	0.583093	0.0228574
UBE4A	9354	-0.14976	0.511774	0.0218058
TRIM37	4591	-0.3003	2.6571	0.0216597
RNF167	26001	-0.65953	0.982174	0.0215684
LRRC29	26231	0.072102	0.0408011	0.0214406
RC3H2	54542	-0.95077	2.7357	0.0208251
HLTF	6596	-0.33338	0.629635	0.0203833
PPP1R12C-AAVS11		-0.75961	1.08187	0.0203378
MECOM	2122	-0.24743	0.561126	0.0201558
CUL1	8454	-0.18525	0.115137	0.0200694
FBXO11	80204	-0.78587	2.44349	0.0196602
AKTIP	64400	0.052469	0.0347042	0.0189474
YOD1	55432	-0.013439	0.125791	0.0189156
ATXN3L	92552	-0.42079	1.16926	0.0188703
USP4	7375	-0.60131	0.649965	0.0188431
RNF7	9616	-0.37229	0.439555	0.0186254
MAGEF1	64110	-0.43328	0.420948	0.0180501
ALG13	79868	-0.41251	0.64157	0.0179867
WWP2	11060	-0.57933	0.840072	0.0178328
USP42	84132	-0.15958	0.371437	0.0177831
Non-Human-Targeting6		-0.57066	1.14805	0.0174439
RABGEF1	27342	-0.17965	0.285989	0.0173941
HECW2	57520	0.037197	0.118005	0.0173263
MAGEA1	4100	0.029542	0.896778	0.016861
KLHDC1	122773	-0.37946	0.593818	0.0161438
KBTBD13	390594	-0.10569	0.291171	0.0156077
USP44	84101	-0.089449	0.18091	0.0152792
Non-Human-Targeting4		-0.36881	1.20783	0.0151713
TRIM58	25893	-0.036624	0.491147	0.0151533
E4F1	1877	-0.56723	1.75828	0.0147936
ZNRF1	84937	-0.08683	0.184183	0.0147352
SPSB4	92369	-0.11174	0.160145	0.0146634
Non-Human-Targeting7		-0.64778	1.2327	0.0143625
HERC1	8925	-0.084154	0.0930511	0.0141605
TOPORS	10210	-0.69323	1.54136	0.0133626
UBOX5	22888	-0.3547	0.891672	0.0131163
FBXL15	79176	-0.068955	0.175848	0.0128523
UBE3C	9690	-0.22589	0.8146	0.0118916
IRF2BP2	359948	-0.21048	0.521722	0.0114723
RNF223	401934	-0.037542	0.138687	0.0113742
OSTM1	28962	-0.20201	0.950085	0.0112271
USP15	9958	-0.45079	0.184854	0.0111157
VPS8	23355	-0.69826	1.07312	0.0105991
KLHL36	79786	-0.51473	0.810173	0.0105724
MAGEB5	347541	-0.81083	1.28975	0.0103722
RNF122	79845	-0.048755	0.226631	0.010141
FBXO33	254170	-0.35333	1.21193	0.0101099
OBI1	79596	-0.083347	0.697236	0.00982104
RNF2	6045	-0.46446	1.36288	0.00953683
USP36	57602	-0.4708	0.994305	0.00952351
FBXO40	51725	-0.27577	0.375481	0.00897782
SPOP	8405	-0.67877	2.11904	0.00894236
TRIM29	23650	-0.28507	0.621857	0.00880495
UBE2O	63893	-1.071	2.19851	0.00873404
UBR1	197131	-0.27106	0.959358	0.00864543
FBXL2	25827	0.085662	0.0362027	0.00859227
FBXO24	26261	-0.22523	0.797158	0.00837084
RNF181	51255	-0.0668	0.235562	0.00824246
GMCL2	64396	-0.26186	1.8244	0.00798582
ANKIB1	54467	0.095644	0.0646036	0.00763208
NCCRP1	342897	-0.93506	2.07773	0.00738905
UCHL5	51377	-1.3645	2.1774	0.00685487
CDC26	246184	-0.78784	1.91628	0.00681516
RNF175	285533	-0.45385	0.501827	0.00676663
MAGEH1	28986	-0.36962	0.958647	0.00674458
DCAF11	80344	-0.33487	1.07009	0.0067137
RNF40	9810	-0.569	0.816901	0.00616713
DDB2	1643	-1.065	1.97074	0.00612749
MYCBP2	23077	-0.72773	0.885689	0.00611868
USP30	84749	-0.88433	1.18759	0.00607464
MAGED2	10916	-1.5375	3.53655	0.00596015
ASB11	140456	-0.39845	0.887328	0.00586769
MKRN2	23609	-0.038691	0.112315	0.00565645
NEURL4	84461	-0.6205	0.961022	0.00564765
RFPL2	10739	-0.33468	0.687505	0.00557286
TRIM49C	642612	-0.38427	1.39376	0.00548928
DTX2	113878	-0.50719	0.581765	0.00522108
SIAH2	6478	-0.29583	0.572839	0.00505848
USP46	64854	0.011323	0.149715	0.00501015
MAEA	10296	-0.71113	0.82501	0.00436042
TRIM72	493829	-0.43852	1.26534	0.00430778
RNF130	55819	-0.43873	0.640449	0.00420691
KLHL10	317719	-0.4649	1.04527	0.00410606
CBL	867	-0.061689	0.669647	0.00406222
NSMCE1	197370	-1.0071	2.05529	0.00401839
CGRRF1	10668	-0.32103	0.966858	0.00365034
MAGEC2	51438	-0.442	0.613358	0.00358903
FBXO25	26260	-0.45436	0.601956	0.0035146
TRIM31	11074	-0.46725	2.4027	0.00350584
MKRN4P		-0.78395	0.708676	0.00326948
PELI3	246330	-0.21898	0.663901	0.00306825
DCUN1D2	55208	-0.54893	0.865982	0.00301576
PLAGL1	5325	-0.20852	0.753969	0.0028977
DCAF4L2	138009	-0.41075	1.30503	0.00281464
VPS11	55823	-0.65894	0.874096	0.0026879
KBTBD8	84541	-1.3533	3.87605	0.00264857
MEX3A	92312	-0.57158	1.18131	0.00260051
UBE2J1	51465	-0.22226	0.30921	0.00255245
Non-Human-Targeting-KO-9		-1.6324	1.96678	0.00252187
STUB1	10273	-0.77748	2.04235	0.00237338
AFF4	27125	-0.37646	1.36645	0.00235591
Non-Human-Targeting5		-1.6631	2.00921	0.00223803
RNF170	81790	-0.84579	1.97881	0.00223366
MNAT1	4331	-1.0867	2.26562	0.00216383
UBE2V2	7336	-0.40035	1.43895	0.00210272
WDR26	80232	-1.599	4.60845	0.00195874
TRIM64C	646754	-0.1593	1.65179	0.0018933
SOCS2	8835	-0.58832	1.66623	0.00165782
UBA1	7317	-0.88802	1.67851	0.00160115
MAGEA3	4102	-0.2249	1.74215	0.00153141
HERC6	55008	-1.1527	2.46169	0.00120902
ANAPC1	64682	-1.0933	2.41699	0.00117854
CUL7	9820	-0.55042	1.85029	0.00115241
MARCHF2	51257	-0.35257	1.86353	0.00112193
CCNB1IP1	57820	-0.5017	1.88137	0.00106097
RNF183	138065	-0.58991	2.01405	0.00103485
USP17L3	645836	-0.41854	1.9024	0.00100438
MAGEE1	57692	-0.64211	1.92125	0.000960853
SMURF1	57154	-0.58714	1.92376	0.000952148
WDR5B	54554	-0.58797	1.93285	0.000934738
SHARPIN	81858	-0.26043	2.02253	0.00074763
OTUD3	23252	-0.93042	3.12272	0.000634533
FAM188A		-0.28585	2.09125	0.000586694
DTX3	196403	-0.84444	2.23443	0.000378001
ZC3HC1	51530	-0.75131	2.32923	0.000273692
USP11	8237	-0.62858	2.33382	0.000269346
RNF224	643596	-0.94915	2.33475	0.000265
PRKN	5071	-0.5062	2.50191	0.00015203
RNF44	22838	-1.2611	2.47554	0.00015203
UPF1	5976	-1.0602	2.61811	0.000134652
TRIM71	131405	-0.37605	2.66892	0.000112931
VCPIP1	80124	-1.089	2.80635	9.98992e-05
EIF3F	8665	-1.14	3.02638	5.6462e-05
KCTD10	83892	-1.1812	3.43235	2.17153e-05
KCTD5	54442	-0.97794	3.40978	2.17153e-05
SPSB3	90864	-0.82478	3.33893	2.17153e-05
PPP1R12C-AAVS1		-3.8423	4.19347	8.68598e-06
